# Supplementary material for: A multivariate genome-wide association study of psycho-cardiometabolic multimorbidity
Source: PLoS Genet. 2023 Jun 30;19(6):e1010508. doi: 10.1371/journal.pgen.1010508 (PMC10343069; doi:10.1371/journal.pgen.1010508)
Supplement: S1 Table — (XLSX) [file pgen.1010508.s001.xlsx]

## Sheet: Sheet1
	S1 Table. Population characteristics of the input genome-wide association meta-analyses
	DISCOVERY ANALYSIS					POLYGENIC RISK SCORE ANALYSIS
	GWAS Information	Type 2 diabetes	Coronary artery disease	Major depression		Type 2 diabetes	Coronary artery disease	Major depression (without UK Biobank)
	First author	Mahajan et al. [1]	Nikpay et al. [2]	Howard et al. [3]		Scott et al. [4]	Nikpay et al. [2]	Howard et al. [6]
	Consortium	DIAGRAM	CARDIoGRAMplusC4D	–		DIAGRAM	CARDIoGRAMplusC4D	–
	Ancestry	European	77% European ancestry; 13% south Asian; 6% east Asian; smaller samples of Hispanic and African Americans	European		European	77% European ancestry; 13% south Asian; 6% east Asian; smaller samples of Hispanic and African Americans	European
	Sample size	74,124 cases and 824,006 controls	60,801 cases and 123,504 controls	246,363 cases and 561,190 controls		26,676 cases and 132,532 controls	60,801 cases and 123,504 controls	116,209 cases and 314,566 controls
	Collection type	Case-control, population-based, electronic health records	Case-control	Population-based, case-control		Population-based, case-control, family-based	Case-control	Population-based, case-control
	Cohorts	BioME, deCODE, DGDG, DGI, EGCUT_ExomeCore, EGCUT_Human370CNV, EGCUT_OmniExpress, FHS, FUSION, GCKD, GENOA, GERA, GoDARTS, GOMAP-TEENAGE, HPFS, INTERACT_coreexome, INTERACT_GWAS, KORA, MESA, METSIM, MGI, NHS, NUGENE, PIVUS, PROSPER, RS1, RS2, RS3, UK BioBank, ULSAM, UPCH, WTCCC	Case-control, population-based	23andMe_307k, PGC_139k, UK Biobank		ARIC, BioMe^ (Affy), BioMe^ (Illumina), deCODE, DGDG, DGI, EGCUT-370, EGCUT-OMNI, EPIC-InterAct, FHS, FUSION, GoDARTS, HPFS, KORAgen, NHS, PIVUS, RS-I, ULSAM, WTCCC	Case-control, population-based	23andMe_307k, PGC_139k, (without UK Biobank)
	Phenotype criteria	Self-reported diagnosis of T2D, electronic medical records, hospital records, asccertained diagnosis of T2D, known diabetes or fasting whole-blood glucose >7 mmol/l, the use of blood-glucose-lowering medication, etc	CAD diagnosis (e.g. myocardial infarction, acute coronary syndrome, chronic stable angina, or coronary stenosis >50%)	Lifetime diagnoses of major depressive disorder from clinical interviews, electronical medical records, self-reported clinical diagnosis or treatment by a medical professional, and self-reported help-seeking for problems with nerves, anxiety, tension or depression		Self-reported diagnosis of diabetes, hospital/GP diagnosis, T2D diagnosis based on diagnostic fasting glucose or HbA1c levels, patients with T2D identified from electronic medical records, self-reported use of medication to treat diabetes	CAD diagnosis (e.g. myocardial infarction, acute coronary syndrome, chronic stable angina, or coronary stenosis >50%)	Lifetime diagnoses of major depressive disorder from clinical interviews, electronical medical records, and self-reported clinical diagnosis or treatment by a medical professional
	% males	0.48	NA	52% in 23andMe_307k, 46% in UK Biobank		0.44	NA	52% in 23andMe_307k (proportion of males and females not reported for PGC_139k)
	Mean age (SD), years	56 (based on a subset of cohorts)	NA	NA		69.7 (9.3)	NA	NA
	GWAS URL	https://www.nature.com/articles/s41588-018-0241-6	https://www.ncbi.nlm.nih.gov/pmc/articles/PMC4589895/#SD3	https://www.ncbi.nlm.nih.gov/pmc/articles/PMC6522363/		https://www.ncbi.nlm.nih.gov/pmc/articles/PMC5652602/	https://www.ncbi.nlm.nih.gov/pmc/articles/PMC4589895/#SD3	https://www.ncbi.nlm.nih.gov/pmc/articles/PMC6522363/
	Note. For a complete list of phenotype criteria see the original studies.
	References
	1. Mahajan, A., Taliun, D., Thurner, M., Robertson, N. R., Torres, J. M., Rayner, N. W. et al. (2018). Fine-mapping type 2 diabetes loci to single-variant resolution using high-density imputation and islet-specific epigenome maps. Nature Genetics, 50(11), 1505-1513. doi:10.1038/s41588-018-0241-6
	2. Nikpay, M., Goel, A., Won, H.-H., Hall, L. M., Willenborg, C., Kanoni, S. et al. (2015). A comprehensive 1000 Genomes–based genome-wide association meta-analysis of coronary artery disease. Nature Genetics 47(10): 1121-1130.
	3. Howard, D., Adams, M., Clarke, T., Hafferty, J., Gibson, J., & Shirali, M. et al. (2019). Genome-wide meta-analysis of depression identifies 102 independent variants and highlights the importance of the prefrontal brain regions. Nature Neuroscience, 22(3), 343-352. doi: 10.1038/s41593-018-0326-7
	4. Scott, R., Scott, L., Mägi, R., Marullo, L., Gaulton, K., & Kaakinen, M. et al. (2017). An expanded genome-wide association study of type 2 diabetes in Europeans. Diabetes, 66(11), 2888-2902. doi: 10.2337/db16-1253
	5. Howard, D., Adams, M., Clarke, T., Hafferty, J., Gibson, J., & Shirali, M. et al. (2019). Genome-wide meta-analysis of depression identifies 102 independent variants and highlights the importance of the prefrontal brain regions. Nature Neuroscience, 22(3), 343-352. doi: 10.1038/s41593-018-0326-7
