# Supplementary material for: A multivariate genome-wide association study of psycho-cardiometabolic multimorbidity
Source: PLoS Genet. 2023 Jun 30;19(6):e1010508. doi: 10.1371/journal.pgen.1010508 (PMC10343069; doi:10.1371/journal.pgen.1010508)
Supplement: S2 Table — (XLSX) [file pgen.1010508.s002.xlsx]

## Sheet: Sheet1
	S2 Table. LD score regression results for univariate (input) and multivariate genome-wide association studies
	Phenotype	Sample size	GC Lambda	LDSC intercept (SE)	Mean Chi2	Ratio (SE)	h2SNP (SE)	Heritability Z score	Source
	Coronary Artery Disease	184305	1.05	0.88 (0.01)	1.13	-0.890 (0.069)	0.070 (0.005)	13.8	Nikpay et al. [1]
	Type 2 Diabetes	898130	1.62	1.08 (0.02)	1.95	0.079 (0.024)	0.162 (0.008)	20.7	Mahajan et al. [2]
	Major Depression	807553	1.61	0.98 (0.01)	1.82	-0.023 (0.015)	0.064 (0.002)	26.9	Howard et al. [3]
	Multimorbidity	562 507a	1.69	0.99 (0.01)	1.68	< 0	–	–	Present study
	Note. Ratio < 0 usually indicates genomic control correction. h2SNP = SNP-based heritability on the liability scale.
	aRefers to effective sample size.
	References
	1. Nikpay M, Goel A, Won H-H, Hall LM, Willenborg C, Kanoni S, et al. A comprehensive 1000 Genomes-based genome-wide association meta-analysis of coronary artery disease. Nat Genet. 2015;47: 1121–1130. doi:10.1038/ng.3396
	2. Mahajan A, Taliun D, Thurner M, Robertson NR, Torres JM, Rayner NW, et al. Fine-mapping type 2 diabetes loci to single-variant resolution using high-density imputation and islet-specific epigenome maps. Nat Genet. 2018;50: 1505–1513. doi:10.1038/s41588-018-0241-6
	3. Howard DM, Adams MJ, Clarke T-K, Hafferty JD, Gibson J, Shirali M, et al. Genome-wide meta-analysis of depression identifies 102 independent variants and highlights the importance of the prefrontal brain regions. Nat Neurosci. 2019;22: 343–352. doi:10.1038/s41593-018-0326-7
