# Supplementary material for: A multivariate genome-wide association study of psycho-cardiometabolic multimorbidity
Source: PLoS Genet. 2023 Jun 30;19(6):e1010508. doi: 10.1371/journal.pgen.1010508 (PMC10343069; doi:10.1371/journal.pgen.1010508)
Supplement: S3 Table — (XLSX) [file pgen.1010508.s003.xlsx]

## Sheet: Sheet1
	S3 Table. Genomic risk loci from the multivariate GWAS of psycho-cardiometabolic multimorbidity
	Genomic locus	Unique ID	rsID	Chromosome	Position	P-value	Start	End	SNPs in LD	GWAS SNPs in LD	nIndSigSNPs	IndSigSNPs	Nearest gene
	1	1:72940273:A:G	rs10789340	1	72940273	3.38122e-10	72512988	73257916	580	394	1	rs10789340	RPL31P12
	2	6:12903957:A:G	rs9349379	6	12903957	3.17041e-19	12758698	13119871	222	135	1	rs9349379	PHACTR1
	3	6:161010118:A:G	rs10455872	6	161010118	4.80874e-15	160242487	161682569	291	199	2	rs10455872;rs186696265	LPA; RP1-81D8.3
	4	7:12253880:A:G	rs2043539	7	12253880	1.22904e-08	12081925	12325652	329	210	1	rs2043539	TMEM106B
	5	9:22098619:A:G	rs2891168	9	22098619	6.88294e-74	21948078	22125913	233	160	2	rs3731239;rs2891168	RP11-145E5.5: CDKN2A; CDKN2B-AS1
	6	9:136149830:A:G	rs532436	9	136149830	2.8769e-08	136041865	136363124	168	65	1	rs532436	ABO
	7	10:114754071:C:T	rs34872471	10	114754071	2.32078e-11	114722134	114823426	133	109	1	rs34872471	TCF7L2
	8	12:121374727:A:G	rs2004910	12	121374727	3.60422e-09	121076800	121484911	493	337	1	rs2004910	RPL12P33
	9	17:46970259:C:T	rs1962412	17	46970259	2.57444e-08	46735825	47207658	510	359	1	rs1962412	SUMO2P17: ATP5G1
	Note. SNPs in LD = number of SNPs in LD with one of the lead SNPs at the corresponding genomic risk loci. This includes non-GWAS-tagged SNPs that were extracted from 1000G reference panel.
	GWAS SNPs in LD = number of multimorbidity GWAS-tagged SNPs in LD with one of the lead SNPs filtered by p-value ≤0.05.
	nIndSigSNPs = number of independent significant SNPs at the genomic locus.
	IndSigSNPs = rsIDs of independent significant SNPs at the genomic locus.
