# Supplementary material for: A multivariate genome-wide association study of psycho-cardiometabolic multimorbidity
Source: PLoS Genet. 2023 Jun 30;19(6):e1010508. doi: 10.1371/journal.pgen.1010508 (PMC10343069; doi:10.1371/journal.pgen.1010508)
Supplement: S4 Table — (XLSX) [file pgen.1010508.s004.xlsx]

## Sheet: Sheet1
	S4 Table. Genomic SEM output for independent significant SNPs from the multivariate GWAS of psycho-cardiometabolic multimorbidity
	Discovery analysis														Analysis without UK Biobank
	SNP	CHR	BP	MAF	A1	A2	Estimate	SE	Z_Estimate	Pval_Estimate	Q_chisq	Q_df	Q_chisq_pval		SNP	LD r2	CHR	BP	MAF	A1	A2	Estimate	SE	Z_Estimate	Pval_Estimate	Q_chisq	Q_df	Q_chisq_pval
	Top 11 independent significant SNPs from the discovery analysis
	rs10789340	1	72940273	0.33499	A	G	-0.0195872	0.00311889	-6.28021	3.38122e-10	52.9673	2	3.14992e-12		rs10789340	–	1	72940273	0.33499	A	G	-0.0230285	0.00423858	-5.43307	5.53919e-08	28.3641	2	6.93127e-07
	rs9349379*	6	12903957	0.400596	A	G	-0.0462695	0.0051625	-8.96262	3.17041e-19	122.201	2	2.91367e-27		rs9349379*	–	6	12903957	0.400596	A	G	-0.0643655	0.0053041	-12.135	6.88682e-34	38.2746	2	4.8841e-09
	rs10455872*	6	161010118	0.0735586	A	G	-0.101186	0.0129199	-7.83182	4.80874e-15	114.259	2	1.54549e-25		rs10455872	–	6	161010118	0.0735586	A	G	-0.154146	0.0134174	-11.4885	1.50702e-30	30.9669	2	1.88638e-07
	rs186696265*	6	161111700	0.0129225	C	T	-0.163088	0.024664	-6.6124	3.7815e-11	92.6714	2	7.52762e-21		rs186696265	–	6	161111700	0.0129225	C	T	-0.262857	0.0269392	-9.7574	1.71487e-22	28.8108	2	5.54383e-07
	rs2043539	7	12253880	0.406561	G	A	-0.0169403	0.00297426	-5.69565	1.22904e-08	29.7212	2	3.51663e-07		rs2043539	–	7	12253880	0.406561	G	A	-0.0170779	0.00423347	-4.03402	5.48299e-05	9.49965	2	0.00865322
	rs3731239	9	21974218	0.380716	A	G	0.0256706	0.00432892	5.93002	3.02898e-09	25.1551	2	3.44862e-06		rs3731239	–	9	21974218	0.380716	A	G	0.0410655	0.00565112	7.26678	3.68156e-13	3.78887	2	0.150403
	rs2891168	9	22098619	0.492048	A	G	-0.091615	0.00503816	-18.1842	6.88294e-74	123.73	2	1.35639e-27		rs2891168	–	9	22098619	0.492048	A	G	-0.101445	0.00504955	-20.09	9.03317e-90	23.5347	2	7.7536e-06
	rs532436	9	136149830	0.185885	G	A	-0.0250916	0.00452201	-5.54877	2.8769e-08	23.2529	2	8.92682e-06		rs532436	–	9	136149830	0.185885	G	A	-0.041258	0.00621582	-6.63758	3.18869e-11	3.90211	2	0.142124
	rs34872471*	10	114754071	0.315109	T	C	-0.035584	0.00532354	-6.68427	2.32078e-11	77.0629	2	1.84508e-17		rs34872471	–	10	114754071	0.315109	T	C	-0.0338595	0.00565987	-5.98237	2.19912e-09	29.8986	2	3.21807e-07
	rs2004910	12	121374727	0.378728	A	G	-0.0191318	0.0032419	-5.9014	3.60422e-09	11.5443	2	0.00311309		rs2004910	–	12	121374727	0.378728	A	G	-0.0226727	0.00458061	-4.94971	7.43238e-07	10.3522	2	0.00564988
	rs1962412	17	46970259	0.280318	T	C	-0.0196685	0.00353231	-5.56816	2.57444e-08	4.71791	2	0.0945189		rs1962412	–	17	46970259	0.280318	T	C	-0.0264954	0.00510957	-5.18545	2.1549e-07	0.351583	2	0.838793
	Top 30 independent significant SNPs from the analysis without UK Biobank
	rs4634932	1	56996191	0.111332	T	C	0.0683429	0.00979263	6.97901	2.97258e-12	5.7467	2	0.0565094		rs4634932*	–	1	56996191	0.111332	T	C	0.0273849	0.00658439	4.15907	3.1955e-05	43.3181	2	3.92275e-10
	rs7528419*	1	109817192	0.212724	A	G	0.0514139	0.00629436	8.16825	3.12899e-16	36.7064	2	1.06981e-08		rs7528419*	–	1	109817192	0.212724	A	G	0.0247434	0.00532087	4.65025	3.31528e-06	110.012	2	1.29166e-24
	rs6694817	1	154401972	0.44334	T	C	0.028028	0.00501367	5.59032	2.26651e-08	11.6605	2	0.00293732		rs6694817	–	1	154401972	0.44334	T	C	0.00924251	0.00270467	3.41724	0.000632604	26.123	2	2.12549e-06
	rs2133189	1	222814442	0.262425	C	T	-0.0374035	0.00601419	-6.2192	4.99689e-10	11.7343	2	0.00283089		rs2133189*	–	1	222814442	0.262425	C	T	-0.0104035	0.00317857	-3.273	0.00106412	41.7448	2	8.6145e-10
	rs115654617	2	203893999	0.130219	C	A	-0.0595699	0.00866829	-6.87217	6.32343e-12	33.3916	2	5.61191e-08		rs115654617*	–	2	203893999	0.130219	C	A	0.00101159	0.00271906	0.372036	0.709866	89.4103	2	3.84423e-20
	rs185244	3	138092889	0.151093	C	T	-0.0374481	0.00674346	-5.55324	2.80424e-08	5.72961	2	0.0569942		rs185244	–	3	138092889	0.151093	C	T	-0.0169694	0.0039277	-4.32043	1.55725e-05	21.0227	2	2.7226e-05
	rs4593108	4	148281001	0.156064	C	G	0.0354132	0.00623704	5.67788	1.36371e-08	6.0028	2	0.0497173		rs4593108	–	4	148281001	0.156064	C	G	0.0105245	0.00346079	3.04107	0.00235739	30.5546	2	2.31818e-07
	rs72689147	4	156639888	0.200795	G	T	0.0348602	0.00627148	5.55853	2.72064e-08	3.43432	2	0.179575		rs72689147	–	4	156639888	0.200795	G	T	0.0147667	0.00371506	3.97481	7.04354e-05	20.46	2	3.60725e-05
	rs9349379*	6	12903957	0.400596	A	G	-0.0643655	0.0053041	-12.135	6.88682e-34	38.2746	2	4.8841e-09		rs9349379*	–	6	12903957	0.400596	A	G	-0.0462695	0.0051625	-8.96262	3.17041e-19	122.201	2	2.91367e-27
	rs2327426	6	134202690	0.304175	T	C	0.0293927	0.00536357	5.48006	4.25186e-08	15.3131	2	0.000472939		rs2327426*	–	6	134202690	0.304175	T	C	0.00316331	0.00230837	1.37037	0.170573	46.7719	2	6.97597e-11
	rs10455872	6	161010118	0.0735586	A	G	-0.154146	0.0134174	-11.4885	1.50702e-30	30.9669	2	1.88638e-07		rs10455872*	–	6	161010118	0.0735586	A	G	-0.101186	0.0129199	-7.83182	4.80874e-15	114.259	2	1.54549e-25
	rs9457995	6	161102643	0.26839	A	G	-0.0324665	0.00551546	-5.88645	3.94577e-09	9.25245	2	0.00979165		rs6455698a	0.96	6	161108803	0.26839	G	T	-0.0291186	0.00534904	-5.4437	5.21844e-08	8.6642	2	0.0131399
	rs186696265	6	161111700	0.0129225	C	T	-0.262857	0.0269392	-9.7574	1.71487e-22	28.8108	2	5.54383e-07		rs186696265*	–	6	161111700	0.0129225	C	T	-0.163088	0.024664	-6.6124	3.7815e-11	92.6714	2	7.52762e-21
	rs2107595	7	19049388	0.167992	G	A	-0.0339696	0.00611399	-5.55605	2.75955e-08	11.658	2	0.002941		rs2107595*	–	7	19049388	0.167992	G	A	-0.00758828	0.00329992	-2.29954	0.0214745	41.8539	2	8.15714e-10
	rs11556924	7	129663496	0.37674	C	T	0.0348777	0.00599121	5.82147	5.83316e-09	8.58174	2	0.013693		rs11556924	–	7	129663496	0.37674	C	T	0.0133231	0.00330941	4.02582	5.67766e-05	29.3746	2	4.18192e-07
	rs3731239	9	21974218	0.380716	A	G	0.0410655	0.00565112	7.26678	3.68156e-13	3.78887	2	0.150403		rs3731239	–	9	21974218	0.380716	A	G	0.0256706	0.00432892	5.93002	3.02898e-09	25.1551	2	3.44862e-06
	rs2891168	9	22098619	0.492048	A	G	-0.101445	0.00504955	-20.09	9.03317e-90	23.5347	2	7.7536e-06		rs2891168*	–	9	22098619	0.492048	A	G	-0.091615	0.00503816	-18.1842	6.88294e-74	123.73	2	1.35639e-27
	rs532436	9	136149830	0.185885	G	A	-0.041258	0.00621582	-6.63758	3.18869e-11	3.90211	2	0.142124		rs532436	–	9	136149830	0.185885	G	A	-0.0250916	0.00452201	-5.54877	2.8769e-08	23.2529	2	8.92682e-06
	rs2487928	10	30323892	0.436382	G	A	-0.0324456	0.00513852	-6.31419	2.71581e-10	4.4106	2	0.110217		rs2487928	–	10	30323892	0.436382	G	A	-0.0110822	0.00300075	-3.69313	0.000221507	32.539	2	8.59497e-08
	rs1870634	10	44480811	0.333996	T	G	-0.0365904	0.00528263	-6.92655	4.31227e-12	10.3179	2	0.00574771		rs1870634*	–	10	44480811	0.333996	T	G	-0.0217714	0.00430499	-5.05726	4.25319e-07	47.414	2	5.06026e-11
	rs589655	10	44745315	0.105368	C	G	0.0482247	0.00757418	6.36698	1.92783e-10	9.82677	2	0.00734757		rs589655*	–	10	44745315	0.105368	C	G	0.0228819	0.00535985	4.26913	1.96237e-05	37.1034	2	8.7719e-09
	rs1004467	10	104594507	0.0944334	A	G	0.0410696	0.00687265	5.9758	2.28971e-09	3.87627	2	0.143972		rs1004467*	–	10	104594507	0.0944334	A	G	0.0225827	0.00493805	4.57319	4.80347e-06	35.8499	2	1.6417e-08
	rs34872471	10	114754071	0.315109	T	C	-0.0338595	0.00565987	-5.98237	2.19912e-09	29.8986	2	3.21807e-07		rs34872471*	–	10	114754071	0.315109	T	C	-0.035584	0.00532354	-6.68427	2.32078e-11	77.0629	2	1.84508e-17
	rs2128739	11	103673277	0.272366	A	C	0.0328529	0.00544161	6.03735	1.56663e-09	5.81795	2	0.0545315		rs2128739	–	11	103673277	0.272366	A	C	0.0138923	0.0033868	4.10188	4.09801e-05	28.0476	2	8.11959e-07
	rs10774625	12	111910219	0.477137	A	G	0.0325251	0.00570842	5.69775	1.21398e-08	10.0487	2	0.00657583		rs10774625	–	12	111910219	0.477137	A	G	0.0130409	0.00318809	4.09049	4.30457e-05	28.9418	2	5.19243e-07
	rs2869862	15	79076885	0.272366	A	G	-0.0324822	0.00564424	-5.75492	8.66813e-09	13.2891	2	0.00130108		rs2869862*	–	15	79076885	0.272366	A	G	-0.013137	0.00344492	-3.81343	0.000137052	34.9205	2	2.61282e-08
	rs7173743	15	79141784	0.465209	T	C	0.0385722	0.0050735	7.60269	2.90046e-14	5.98396	2	0.0501879		rs7173743*	–	15	79141784	0.465209	T	C	0.0225252	0.00430631	5.23075	1.68823e-07	54.637	2	1.36683e-12
	rs112374545	19	11188899	0.111332	C	T	0.0612724	0.00910833	6.72707	1.73115e-11	13.2013	2	0.00135947		rs112374545*	–	19	11188899	0.111332	C	T	0.000794193	0.0030055	0.264247	0.79159	68.2553	2	1.50853e-15
	rs28451064	21	35593827	0.130219	G	A	-0.0547335	0.00867622	-6.30845	2.81843e-10	25.6409	2	2.70486e-06		rs28451064*	–	21	35593827	0.130219	G	A	-0.00237388	0.00311811	-0.761319	0.446467	69.6157	2	7.6408e-16
	rs180803	22	24658858	0.0139165	G	T	0.0934968	0.0153995	6.07141	1.26794e-09	4.03785	2	0.132798		rs5760359a	1	22	24752835	0.0139165	T	C	0.0653359	0.0123472	5.29155	1.21283e-07	1.78689	2	0.409243
	Note. Q_chisq = the heterogeneity estimate for the corresponding SNP (i.e. QSNP statistic), with larger values indicating greater heterogeneity.
	Q_df = degrees of freedom for Q.
	Q_chisq_pval = p-value for the Q statistic.
	Estimate = the effect of the SNP on the common factor.
	SE = sandwich corrected standard error associated with SNP effect.
	Z_Estimate = the ratio of est/SE.
	Pval_Estimate = the p-value for Z_Estimate.
	LD = linkage disequilbrium
	*Heterogeneous SNPs with a QSNP p < 5e-8 and directionally discordant univariate betas.
	aDenotes proxy SNP (r2 > .90) in 250kb window.
