# Supplementary material for: A multivariate genome-wide association study of psycho-cardiometabolic multimorbidity
Source: PLoS Genet. 2023 Jun 30;19(6):e1010508. doi: 10.1371/journal.pgen.1010508 (PMC10343069; doi:10.1371/journal.pgen.1010508)
Supplement: S5 Table — (XLSX) [file pgen.1010508.s005.xlsx]

## Sheet: Sheet1
	S5 Table. Univariate coefficients and their standard errors scaled relative to unit-variance scaled phenotypes
	SNP	CHR	BP	MAF	A1	A2	beta.CAD	se.CAD	p.CAD	beta.T2D	se.T2D	p.T2D	beta.MD	se.MD	p.MD
	rs10789340	1	72940273	0.33499	A	G	-0.0110974	0.00553485	0.0449626	-0.0137826	0.00363861	0.00018	-0.0204523	0.00211682	2.504e-23
	rs9349379*	6	12903957	0.400596	A	G	-0.072591	0.00531493	1.81e-42	0.00077186	0.0035285	0.83	0.000110266	0.00198439	0.956
	rs10455872*	6	161010118	0.0735586	A	G	-0.175372	0.0134304	5.73e-39	-0.0110265	0.00716722	0.1	0.000441063	0.0039113	0.9097
	rs186696265*	6	161111700	0.0129225	C	T	-0.303065	0.0265397	3.35e-30	-0.0126805	0.0154372	0.41	0.000330797	0.00870577	0.9697
	rs2043539	7	12253880	0.406561	G	A	-0.0150609	0.00516517	0.0035472	-0.0126801	0.0035835	0.00049	-0.0150504	0.00198295	9.893e-15
	rs3731239	9	21974218	0.380716	A	G	0.0430527	0.0057572	7.55e-14	0.0192948	0.00363845	9.3e-10	0.00181938	0.00203319	0.3761
	rs2891168	9	22098619	0.492048	A	G	-0.106326	0.00505112	2.29e-98	-0.0154363	0.00347317	1.8e-07	-0.00347336	0.00194184	0.07405
	rs532436	9	136149830	0.185885	G	A	-0.0434386	0.006447	1.61e-11	-0.0275632	0.00452037	8.7e-06	0.00132319	0.00247503	0.5966
	rs34872471*	10	114754071	0.315109	T	C	-0.0182279	0.00572748	0.0014599	-0.169873	0.00378105	0	0.00540299	0.0021292	0.01264
	rs2004910	12	121374727	0.378728	A	G	-0.0189278	0.0055034	0.0005833	-0.0203973	0.00369356	3.5e-08	-0.0125699	0.00208689	9.64e-10
	rs1962412	17	46970259	0.280318	T	C	-0.0277427	0.00560233	7.35e-07	-0.0286643	0.00385865	1.4e-13	-0.0033631	0.00210786	0.1112
	Note. In bold are p-values that either reach genome-wide significance (p < 5e-8) or are suggestive of significance (p < 5e-5).
	se = standard error; p = p-value.
	*Heterogeneous SNPs with a QSNP p < 5e-8 and directionally discordant univariate betas.
