# Supplementary material for: A multivariate genome-wide association study of psycho-cardiometabolic multimorbidity
Source: PLoS Genet. 2023 Jun 30;19(6):e1010508. doi: 10.1371/journal.pgen.1010508 (PMC10343069; doi:10.1371/journal.pgen.1010508)
Supplement: S6 Table — (XLSX) [file pgen.1010508.s006.xlsx]

## Sheet: Sheet1
	S6 Table. A list of prioritized genes by functional mapping in the discovery GWAS of psycho-cardiometabolic multimorbidity
	ENSG ID	Gene	Chromosome	Start	End	Strand	Type	Entrez ID	HUGO gene symbol	pLI	ncRVIS	posMapSNPs	posMapMaxCADD	eqtlMapSNPs	eqtlMapminP	eqtlMapminQ	eqtlMapts	eqtlDirection	ciMap	ciMapts	minGwasP	IndSigSNPs	Genomic Locus
	ENSG00000142657	PGD	1	10458649	10480201	1	protein_coding	5226	PGD	0.96866	-0.355214	0	0	3	4.6214e-07	0.0040981	eQTLGen_trans_eQTLs	-	No	NA	1.01394e-05	rs532436	6
	ENSG00000116761	CTH	1	70876901	70905534	1	protein_coding	1491	CTH	4.08793e-05	0.0998082	0	0	0	NA	NA	NA	NA	Yes	Mesenchymal_Stem_Cell	4.08351e-10	rs10789340	1
	ENSG00000050628	PTGER3	1	71318036	71513491	-1	protein_coding	5733	PTGER3	0.787643	0.387856	0	0	0	NA	NA	NA	NA	Yes	IMR90:Mesenchymal_Stem_Cell:hESC	4.08351e-10	rs10789340	1
	ENSG00000132485	ZRANB2	1	71528974	71546980	-1	protein_coding	9406	ZRANB2	0.992881	-1.31738	0	0	0	NA	NA	NA	NA	Yes	Aorta:Liver:IMR90:Mesenchymal_Stem_Cell:Mesendoderm:Neural_Progenitor_Cell:Trophoblast-like_Cell:hESC	3.38122e-10	rs10789340	1
	ENSG00000172260	NEGR1	1	71861623	72748417	-1	protein_coding	257194	NEGR1	0.951349	-1.71358	265	17.85	526	2.1671e-256	0	eQTLcatalogue/BLUEPRINT_ge_monocyte:eQTLcatalogue/GENCORD_ge_T-cell:eQTLcatalogue/HipSci_ge_iPSC:PsychENCODE_eQTLs:DICE/Monocyte_classical:DICE/Monocyte_non_classical:eQTLGen_cis_eQTLs:BIOSQTL/BIOS_eQTL_geneLevel:xQTLServer_eQTLs:CMC_SVA_cis:BRAINEAC/WHMT:GTEx/v8/Adipose_Visceral_Omentum:GTEx/v8/Brain_Caudate_basal_ganglia:GTEx/v8/Brain_Nucleus_accumbens_basal_ganglia:GTEx/v8/Brain_Putamen_basal_…	+	Yes	Aorta:Left_Ventricle:Liver:Right_Ventricle:GM12878:IMR90:Mesenchymal_Stem_Cell:Mesendoderm:Neural_Progenitor_Cell:Trophoblast-like_Cell:hESC	3.38122e-10	rs10789340	1
	ENSG00000162620	LRRIQ3	1	74491699	74663871	-1	protein_coding	127255	LRRIQ3	3.22227e-15	0.127525	0	0	0	NA	NA	NA	NA	Yes	IMR90:Mesenchymal_Stem_Cell:Mesendoderm:hESC	4.08351e-10	rs10789340	1
	ENSG00000254685	FPGT	1	74663896	74699770	1	protein_coding	8790	FPGT	5.97096e-08	0.779915	0	0	0	NA	NA	NA	NA	Yes	IMR90:Mesenchymal_Stem_Cell:Mesendoderm:hESC	4.08351e-10	rs10789340	1
	ENSG00000259030	FPGT-TNNI3K	1	74663919	75009666	1	protein_coding	100526835	FPGT-TNNI3K	1.84158e-38	0.110264	0	0	0	NA	NA	NA	NA	Yes	IMR90:Mesenchymal_Stem_Cell:Mesendoderm:hESC	4.08351e-10	rs10789340	1
	ENSG00000116783	TNNI3K	1	74663947	75010112	1	protein_coding	51086	TNNI3K	1.80292e-38	0.231252	0	0	0	NA	NA	NA	NA	Yes	IMR90:Mesenchymal_Stem_Cell:Mesendoderm:hESC	4.08351e-10	rs10789340	1
	ENSG00000162621	LRRC53	1	74935562	74978298	-1	protein_coding	105378803	LRRC53	NA	NA	0	0	0	NA	NA	NA	NA	Yes	Aorta:Left_Ventricle:IMR90:Mesenchymal_Stem_Cell:Mesendoderm:Neural_Progenitor_Cell:Trophoblast-like_Cell:hESC	3.38122e-10	rs10789340	1
	ENSG00000116791	CRYZ	1	75171170	75199092	-1	protein_coding	1429	CRYZ	1.14334e-14	0.982332	0	0	0	NA	NA	NA	NA	Yes	IMR90:Mesenchymal_Stem_Cell:Mesendoderm:Neural_Progenitor_Cell:Trophoblast-like_Cell:hESC	3.38122e-10	rs10789340	1
	ENSG00000162623	TYW3	1	75198836	75232362	1	protein_coding	127253	TYW3	0.431872	0.69243	0	0	0	NA	NA	NA	NA	Yes	IMR90:Mesenchymal_Stem_Cell:Mesendoderm:Neural_Progenitor_Cell:Trophoblast-like_Cell:hESC	3.38122e-10	rs10789340	1
	ENSG00000162624	LHX8	1	75594119	75627218	1	protein_coding	431707	LHX8	0.663323	-0.679266	0	0	0	NA	NA	NA	NA	Yes	IMR90:Mesenchymal_Stem_Cell	3.38122e-10	rs10789340	1
	ENSG00000117054	ACADM	1	76190036	76253260	1	protein_coding	34	ACADM	8.44477e-10	NA	0	0	0	NA	NA	NA	NA	Yes	hESC	8.62939e-05	rs10789340	1
	ENSG00000117174	ZNHIT6	1	86115106	86174116	-1	protein_coding	54680	ZNHIT6	0.000536151	0.508216	0	0	1	7.8073e-06	0.0474699	eQTLGen_trans_eQTLs	-	No	NA	2.37363e-07	rs2891168;rs3731239	5
	ENSG00000184611	KCNH7	2	163227917	163695240	-1	protein_coding	90134	KCNH7	0.984446	NA	0	0	1	7.577e-06	0.0463408	eQTLGen_trans_eQTLs	+	No	NA	1.92219e-08	rs2004910	7
	ENSG00000168237	GLYCTK	3	52321105	52329272	1	protein_coding	132158	GLYCTK	1.36483e-06	-0.331397	0	0	1	3.604e-06	0.0253394	eQTLGen_trans_eQTLs	-	No	NA	9.7967e-08	rs1962412	8
	ENSG00000129071	MBD4	3	129149787	129158878	-1	protein_coding	8930	MBD4	1.69561e-06	-0.0709951	0	0	5	2.8604e-06	0.0208102	eQTLGen_trans_eQTLs	-	No	NA	1.43132e-27	rs2891168;rs3731239	5
	ENSG00000181788	SIAH2	3	150458914	150481264	-1	protein_coding	6478	SIAH2	0.360182	NA	0	0	1	4.3192e-06	0.0292221	eQTLGen_trans_eQTLs	-	No	NA	1.30989e-06	rs2004910	7
	ENSG00000113391	FAM172A	5	92953775	93447404	-1	protein_coding	83989	FAM172A	0.0182871	-0.651395	0	0	1	6.789e-06	0.0423524	eQTLGen_trans_eQTLs	-	No	NA	1.61403e-06	rs2891168	5
	ENSG00000113758	DBN1	5	176883609	176901402	-1	protein_coding	1627	DBN1	0.962686	NA	0	0	7	5.3255e-07	0.00470352	eQTLGen_trans_eQTLs	-	No	NA	4.21195e-08	rs532436	6
	ENSG00000111846	GCNT2	6	10492456	10629601	1	protein_coding	2651	GCNT2	0.0193977	0.972035	0	0	0	NA	NA	NA	NA	Yes	IMR90:Mesenchymal_Stem_Cell	9.31401e-09	rs111395058	2
	ENSG00000111837	MAK	6	10762956	10838764	-1	protein_coding	4117	MAK	9.62965e-11	-0.604601	0	0	0	NA	NA	NA	NA	Yes	Mesenchymal_Stem_Cell	NA	rs111395058	2
	ENSG00000124827	GCM2	6	10873456	10882174	-1	protein_coding	9247	GCM2	0.00140119	0.241087	0	0	0	NA	NA	NA	NA	Yes	IMR90:Mesenchymal_Stem_Cell	6.45542e-08	rs111395058	2
	ENSG00000197977	ELOVL2	6	10980992	11044547	-1	protein_coding	54898	ELOVL2	0.000198697	0.232974	0	0	0	NA	NA	NA	NA	Yes	IMR90:Mesenchymal_Stem_Cell:Mesendoderm:Trophoblast-like_Cell:hESC	0.000548906	rs111395058	2
	ENSG00000224531	SMIM13	6	11094266	11138964	1	protein_coding	221710	SMIM13	NA	-0.964227	0	0	0	NA	NA	NA	NA	Yes	Mesenchymal_Stem_Cell:Mesendoderm:Trophoblast-like_Cell	NA	rs111395058	2
	ENSG00000244476	ERVFRD-1	6	11102722	11111965	-1	protein_coding	405754	ERVFRD-1	0.00242835	2.01108	0	0	0	NA	NA	NA	NA	Yes	Mesenchymal_Stem_Cell:Mesendoderm:Trophoblast-like_Cell	NA	rs111395058	2
	ENSG00000205269	TMEM170B	6	11537938	11583757	1	protein_coding	100113407	TMEM170B	0.674229	1.72769	0	0	0	NA	NA	NA	NA	Yes	IMR90:Mesenchymal_Stem_Cell:Mesendoderm:hESC	NA	rs111395058	2
	ENSG00000111863	ADTRP	6	11712287	11807279	-1	protein_coding	84830	ADTRP	0.000702618	0.431384	0	0	0	NA	NA	NA	NA	Yes	Fetal_Cortex:Left_Ventricle:Mesenchymal_Stem_Cell:Mesendoderm:Trophoblast-like_Cell:hESC	9.31401e-09	rs111395058	2
	ENSG00000095951	HIVEP1	6	12008995	12165232	1	protein_coding	3096	HIVEP1	0.999987	NA	0	0	0	NA	NA	NA	NA	Yes	Fetal_Cortex:Mesenchymal_Stem_Cell:Mesendoderm:hESC	NA	rs111395058	2
	ENSG00000078401	EDN1	6	12290596	12297427	1	protein_coding	1906	EDN1	0.0810201	-0.88833	0	0	0	NA	NA	NA	NA	Yes	Adult_Cortex:Fetal_Cortex:Aorta:Left_Ventricle:IMR90:Mesenchymal_Stem_Cell:Mesendoderm:Trophoblast-like_Cell:hESC	9.31401e-09	rs111395058	2
	ENSG00000112137	PHACTR1	6	12717893	13288645	1	protein_coding	221692	PHACTR1	0.664117	NA	177	21.4	139	7.98062e-42	0	eQTLcatalogue/BLUEPRINT_ge_neutrophil:eQTLcatalogue/CEDAR_neutrophil_CD15:eQTLcatalogue/TwinsUK_ge_fat:eQTLGen_cis_eQTLs:BIOSQTL/BIOS_eQTL_geneLevel:GTEx/v8/Adipose_Subcutaneous:GTEx/v8/Whole_Blood:GTEx/v8/Artery_Aorta:GTEx/v8/Artery_Coronary:GTEx/v8/Artery_Tibial:GTEx/v8/Esophagus_Muscularis:GTEx/v8/Heart_Atrial_Appendage:GTEx/v8/Muscle_Skeletal:GTEx/v8/Nerve_Tibial:GTEx/v8/Cells_Cultured_fibrob…	-	Yes	Adult_Cortex:Fetal_Cortex:Left_Ventricle:IMR90:Mesenchymal_Stem_Cell:Mesendoderm:Trophoblast-like_Cell:hESC	9.31401e-09	rs111395058	2
	ENSG00000145979	TBC1D7	6	13266774	13328815	-1	protein_coding	51256	TBC1D7	8.30116e-06	0.944872	0	0	110	1.2172e-20	0	eQTLGen_cis_eQTLs:BIOSQTL/BIOS_eQTL_geneLevel:CMC_SVA_cis:CMC_NoSVA_cis:GTEx/v8/Artery_Tibial:GTEx/v8/Esophagus_Mucosa:GTEx/v8/Heart_Left_Ventricle:GTEx/v7/Artery_Tibial	+	Yes	Adult_Cortex:Fetal_Cortex:Aorta:Left_Ventricle:Spleen:Mesenchymal_Stem_Cell:Trophoblast-like_Cell	9.31401e-09	rs111395058	2
	ENSG00000145990	GFOD1	6	13358062	13487894	-1	protein_coding	54438	GFOD1	0.0496191	1.49126	0	0	1	0.000105551	9.8268e-12	GTEx/v8/Artery_Tibial	NA	Yes	Fetal_Cortex	6.45542e-08	rs111395058	2
	ENSG00000187461	AL583828.1	6	13469513	13486415	-1	protein_coding	NA	NA	NA	NA	0	0	0	NA	NA	NA	NA	Yes	Fetal_Cortex	6.45542e-08	rs111395058	2
	ENSG00000124523	SIRT5	6	13574816	13614790	1	protein_coding	23408	SIRT5	1.87753e-05	0.0450589	0	0	0	NA	NA	NA	NA	Yes	Fetal_Cortex	0.000548906	rs111395058	2
	ENSG00000225921	NOL7	6	13615559	13632971	1	protein_coding	51406	NOL7	0.0109601	0.0534787	0	0	1	0.000152148	1.0208e-07	GTEx/v8/Adipose_Subcutaneous	+	No	NA	0.000554681	rs111395058	2
	ENSG00000164694	FNDC1	6	159590429	159693141	1	protein_coding	84624	FNDC1	3.07461e-07	NA	0	0	0	NA	NA	NA	NA	Yes	IMR90:Mesenchymal_Stem_Cell:hESC	1.23486e-05	rs4252185	3
	ENSG00000112096	SOD2	6	160090089	160183561	-1	protein_coding	6648	SOD2	0.237155	1.73793	0	0	0	NA	NA	NA	NA	Yes	Mesenchymal_Stem_Cell	0.000227475	rs4252185	3
	ENSG00000146457	WTAP	6	160146617	160177351	1	protein_coding	9589	WTAP	0.995577	1.74577	0	0	4	3.39844e-06	7.49684e-05	GTEx/v8/Prostate:GTEx/v7/Prostate	-	Yes	Mesenchymal_Stem_Cell	2.20656e-05	rs4252185	3
	ENSG00000120437	ACAT2	6	160181360	160200144	1	protein_coding	39	ACAT2	1.26454e-05	0.731905	0	0	0	NA	NA	NA	NA	Yes	Mesenchymal_Stem_Cell	0.000227475	rs4252185	3
	ENSG00000120438	TCP1	6	160199530	160210781	-1	protein_coding	6950	TCP1	0.989086	0.1579	0	0	0	NA	NA	NA	NA	Yes	Left_Ventricle:IMR90:Mesenchymal_Stem_Cell:Mesendoderm:Trophoblast-like_Cell:hESC	1.23486e-05	rs4252185	3
	ENSG00000112110	MRPL18	6	160210844	160219468	1	protein_coding	29074	MRPL18	0.000794103	1.58163	0	0	0	NA	NA	NA	NA	Yes	Left_Ventricle:IMR90:Mesenchymal_Stem_Cell:Mesendoderm:Trophoblast-like_Cell:hESC	1.23486e-05	rs4252185	3
	ENSG00000146453	PNLDC1	6	160221298	160241736	1	protein_coding	154197	PNLDC1	2.54478e-08	0.0542436	0	0	0	NA	NA	NA	NA	Yes	Left_Ventricle:IMR90:Mesenchymal_Stem_Cell:Mesendoderm:Trophoblast-like_Cell:hESC	1.23486e-05	rs4252185	3
	ENSG00000130368	MAS1	6	160327974	160329108	1	protein_coding	4142	MAS1	0.000870823	-0.186942	0	0	1	4.38516e-05	0.049	DICE/T_CD4_naive	+	Yes	Liver:IMR90:Mesenchymal_Stem_Cell:Mesendoderm:Trophoblast-like_Cell:hESC	1.23486e-05	rs4252185	3
	ENSG00000197081	IGF2R	6	160390131	160534539	1	protein_coding	3482	IGF2R	0.999999	-0.31206	0	0	1	1.10448e-05	3.70385e-79	GTEx/v8/Muscle_Skeletal	+	Yes	Fetal_Cortex:Aorta:Left_Ventricle:Liver:IMR90:Mesenchymal_Stem_Cell:Mesendoderm:Trophoblast-like_Cell:hESC	1.23486e-05	rs4252185	3
	ENSG00000175003	SLC22A1	6	160542821	160579750	1	protein_coding	6580	SLC22A1	1.23978e-13	-0.158084	0	0	0	NA	NA	NA	NA	Yes	Aorta:Left_Ventricle:Liver:Pancreas:Spleen:IMR90:Mesenchymal_Stem_Cell:Mesendoderm:Neural_Progenitor_Cell:Trophoblast-like_Cell:hESC	1.23486e-05	rs4252185	3
	ENSG00000112499	SLC22A2	6	160592093	160698670	-1	protein_coding	6582	SLC22A2	1.41917e-09	0.905296	16	14.96	80	6.91285e-07	4.68055e-07	GTEx/v8/Esophagus_Muscularis:GTEx/v7/Esophagus_Muscularis	-	Yes	IMR90:Mesenchymal_Stem_Cell:Mesendoderm:Trophoblast-like_Cell:hESC	1.64722e-09	rs4252185	3
	ENSG00000146477	SLC22A3	6	160769300	160876014	1	protein_coding	6581	SLC22A3	3.31639e-05	0.310629	29	6.912	124	6.277e-40	0	eQTLcatalogue/BrainSeq_ge_brain:eQTLcatalogue/TwinsUK_ge_skin:PsychENCODE_eQTLs:eQTLGen_cis_eQTLs:BIOSQTL/BIOS_eQTL_geneLevel:CMC_SVA_cis:CMC_NoSVA_cis:GTEx/v8/Adipose_Subcutaneous:GTEx/v8/Adipose_Visceral_Omentum:GTEx/v8/Artery_Tibial:GTEx/v8/Brain_Anterior_cingulate_cortex_BA24:GTEx/v8/Brain_Caudate_basal_ganglia:GTEx/v8/Brain_Cortex:GTEx/v8/Brain_Frontal_Cortex_BA9:GTEx/v8/Brain_Hypothalamus:G…	+	Yes	Aorta:Left_Ventricle:Liver:Pancreas:Psoas:Right_Ventricle:Spleen:IMR90:Mesenchymal_Stem_Cell:Mesendoderm:Trophoblast-like_Cell:hESC	1.64722e-09	rs4252185	3
	ENSG00000198670	LPA	6	160952515	161087407	-1	protein_coding	4018	LPA	2.44223e-32	0.0421444	12	17.26	92	3.06364e-19	0	PsychENCODE_eQTLs:BIOSQTL/BIOS_eQTL_geneLevel:GTEx/v8/Liver:GTEx/v8/Testis:GTEx/v7/Brain_Frontal_Cortex_BA9:GTEx/v7/Liver	+	No	NA	1.23486e-05	rs4252185	3
	ENSG00000122194	PLG	6	161123270	161174347	1	protein_coding	5340	PLG	0.00243512	0.479258	4	1.574	1	2.25063e-05	1.03796e-10	GTEx/v8/Testis	NA	Yes	Left_Ventricle:Liver:GM12878:IMR90:Mesenchymal_Stem_Cell:Mesendoderm:Trophoblast-like_Cell:hESC	1.64722e-09	rs4252185	3
	ENSG00000085511	MAP3K4	6	161412759	161538417	1	protein_coding	4216	MAP3K4	0.999992	NA	0	0	4	7.01635e-07	0.00350818	eQTLcatalogue/GEUVADIS_ge_LCL:eQTLcatalogue/TwinsUK_ge_LCL	NA	Yes	GM12878:Mesendoderm:hESC	0.0284981	rs4252185	3
	ENSG00000026652	AGPAT4	6	161551011	161695093	-1	protein_coding	56895	AGPAT4	0.6745	0.748253	0	0	0	NA	NA	NA	NA	Yes	Adult_Cortex:Fetal_Cortex:Liver:GM12878:IMR90:Mesenchymal_Stem_Cell:Mesendoderm:Trophoblast-like_Cell:hESC	1.64722e-09	rs4252185	3
	ENSG00000185345	PARK2	6	161768452	163148803	-1	protein_coding	5071	PARK2	0.0218088	0.549835	0	0	0	NA	NA	NA	NA	Yes	Left_Ventricle:IMR90:Mesenchymal_Stem_Cell:Mesendoderm	1.64722e-09	rs4252185	3
	ENSG00000112530	PACRG	6	163148164	163736524	1	protein_coding	135138	PACRG	0.000104677	0.454746	0	0	0	NA	NA	NA	NA	Yes	Left_Ventricle:IMR90:Mesenchymal_Stem_Cell:Mesendoderm	1.64722e-09	rs4252185	3
	ENSG00000225683	AL078585.1	6	163586446	163612840	-1	protein_coding	NA	NA	NA	NA	0	0	0	NA	NA	NA	NA	Yes	IMR90:Mesenchymal_Stem_Cell	1.64722e-09	rs4252185	3
	ENSG00000112531	QKI	6	163835032	163999628	1	protein_coding	9444	QKI	0.963163	-0.183477	0	0	0	NA	NA	NA	NA	Yes	IMR90:Mesenchymal_Stem_Cell	0.0284981	rs4252185	3
	ENSG00000106443	PHF14	7	11013499	11209250	1	protein_coding	9678	PHF14	0.206539	-1.31931	0	0	0	NA	NA	NA	NA	Yes	Mesenchymal_Stem_Cell	NA	rs2043539	4
	ENSG00000005108	THSD7A	7	11409984	11871824	-1	protein_coding	221981	THSD7A	0.999281	-0.67517	0	0	37	1.94424e-07	2.53505e-20	eQTLcatalogue/Kasela_2017_T-cell_CD4:PsychENCODE_eQTLs:GTEx/v8/Ovary:GTEx/v7/Ovary:GTEx/v6/Ovary	-	Yes	Left_Ventricle:Liver:GM12878:IMR90:Mesenchymal_Stem_Cell:Mesendoderm:Neural_Progenitor_Cell:Trophoblast-like_Cell:hESC	1.22904e-08	rs2043539	4
	ENSG00000106460	TMEM106B	7	12250867	12282993	1	protein_coding	54664	TMEM106B	0.515078	3.38065	201	21.2	320	2.32505e-69	0	eQTLcatalogue/BLUEPRINT_ge_monocyte:eQTLcatalogue/BLUEPRINT_ge_neutrophil:eQTLcatalogue/BLUEPRINT_ge_T-cell:eQTLcatalogue/CEDAR_monocyte_CD14:eQTLcatalogue/CEDAR_neutrophil_CD15:eQTLcatalogue/Fairfax_2014_IFN24:eQTLcatalogue/Fairfax_2014_LPS24:eQTLcatalogue/Fairfax_2014_naive:eQTLcatalogue/GENCORD_ge_fibroblast:eQTLcatalogue/GENCORD_ge_LCL:eQTLcatalogue/GENCORD_ge_T-cell:eQTLcatalogue/GEUVADIS_ge…	+	Yes	IMR90:Mesenchymal_Stem_Cell:Mesendoderm:Trophoblast-like_Cell:hESC	1.22904e-08	rs2043539	4
	ENSG00000146530	VWDE	7	12370511	12443567	-1	protein_coding	221806	VWDE	NA	0.87633	0	0	249	2.6661e-44	0	eQTLcatalogue/HipSci_ge_iPSC:eQTLcatalogue/TwinsUK_ge_skin:PsychENCODE_eQTLs:DICE/T_CD4_TH2:eQTLGen_cis_eQTLs:BIOSQTL/BIOS_eQTL_geneLevel:CMC_SVA_cis:CMC_NoSVA_cis:GTEx/v8/Brain_Anterior_cingulate_cortex_BA24:GTEx/v8/Brain_Cortex:GTEx/v8/Brain_Frontal_Cortex_BA9:GTEx/v8/Brain_Hippocampus:GTEx/v8/Brain_Hypothalamus:GTEx/v8/Brain_Nucleus_accumbens_basal_ganglia:GTEx/v8/Breast_Mammary_Tissue:GTEx/v8…	-	Yes	Left_Ventricle:Mesenchymal_Stem_Cell:Mesendoderm:hESC	1.22904e-08	rs2043539	4
	ENSG00000006747	SCIN	7	12610203	12693228	1	protein_coding	85477	SCIN	4.0823e-16	0.0242818	0	0	35	3.72018e-07	4.55671e-52	eQTLcatalogue/Fairfax_2014_LPS2:PsychENCODE_eQTLs:eQTLGen_cis_eQTLs:CMC_SVA_cis:GTEx/v8/Nerve_Tibial:GTEx/v8/Thyroid:GTEx/v7/Thyroid:GTEx/v6/Nerve_Tibial	+	Yes	IMR90:Mesenchymal_Stem_Cell:Mesendoderm:hESC	0.000442305	rs2043539	4
	ENSG00000122644	ARL4A	7	12726481	12730559	1	protein_coding	10124	ARL4A	0.640299	1.81094	0	0	153	5.77021e-15	2.88511e-11	eQTLcatalogue/BLUEPRINT_ge_neutrophil:eQTLGen_cis_eQTLs	-	Yes	hESC	1.22904e-08	rs2043539	4
	ENSG00000006468	ETV1	7	13930853	14031050	-1	protein_coding	2115	ETV1	0.996674	1.9071	0	0	0	NA	NA	NA	NA	Yes	IMR90	1.22904e-08	rs2043539	4
	ENSG00000136193	SCRN1	7	29959719	30029905	-1	protein_coding	9805	SCRN1	0.0651886	0.222481	0	0	5	2.6327e-09	7.32467e-05	eQTLGen_trans_eQTLs	-	No	NA	1.01394e-05	rs532436	6
	ENSG00000136573	BLK	8	11351510	11422113	1	protein_coding	640	BLK	2.86166e-07	-0.273662	0	0	1	4.5182e-06	0.0302229	eQTLGen_trans_eQTLs	-	No	NA	9.7967e-08	rs1962412	8
	ENSG00000164808	SPIDR	8	48173167	48648868	1	protein_coding	23514	SPIDR	1.0713e-14	-0.151904	0	0	1	6.2132e-06	0.0394797	eQTLGen_trans_eQTLs	+	No	NA	0.0060673	rs4252185	3
	ENSG00000147872	PLIN2	9	19108373	19149288	-1	protein_coding	123	PLIN2	1.1994e-05	0.0933094	0	0	0	NA	NA	NA	NA	Yes	IMR90	6.88294e-74	rs2891168;rs3731239:rs2891168	5
	ENSG00000177047	IFNW1	9	21140631	21142144	-1	protein_coding	3467	IFNW1	0.00616592	0.185194	0	0	0	NA	NA	NA	NA	Yes	Mesendoderm	9.37684e-73	rs2891168:rs3731239:rs2891168;rs3731239	5
	ENSG00000137080	IFNA21	9	21165636	21166659	-1	protein_coding	3452	IFNA21	8.62552e-08	0.7186	0	0	0	NA	NA	NA	NA	Yes	GM12878:Mesendoderm:hESC	6.88294e-74	rs2891168;rs3731239:rs2891168:rs3731239	5
	ENSG00000236637	IFNA4	9	21186617	21187598	-1	protein_coding	3441	IFNA4	0.240444	0.526131	0	0	0	NA	NA	NA	NA	Yes	GM12878:Mesendoderm:hESC	6.88294e-74	rs2891168;rs3731239:rs2891168:rs3731239	5
	ENSG00000214042	IFNA7	9	21201468	21202204	-1	protein_coding	3444	IFNA7	9.01849e-05	0.665713	0	0	0	NA	NA	NA	NA	Yes	GM12878:Mesendoderm:hESC	6.88294e-74	rs2891168;rs3731239:rs2891168:rs3731239	5
	ENSG00000186803	IFNA10	9	21206180	21207142	-1	protein_coding	3446	IFNA10	0.00187253	1.37494	0	0	0	NA	NA	NA	NA	Yes	GM12878:Mesendoderm:hESC	6.88294e-74	rs2891168;rs3731239:rs2891168:rs3731239	5
	ENSG00000147885	IFNA16	9	21216372	21217310	-1	protein_coding	3449	IFNA16	0.00656987	0.554935	0	0	0	NA	NA	NA	NA	Yes	GM12878:Mesendoderm:hESC	6.88294e-74	rs2891168;rs3731239:rs2891168:rs3731239	5
	ENSG00000234829	IFNA17	9	21227242	21228221	-1	protein_coding	3451	IFNA17	0.00702582	1.16204	0	0	0	NA	NA	NA	NA	Yes	GM12878:Mesendoderm:hESC	6.88294e-74	rs2891168;rs3731239:rs2891168:rs3731239	5
	ENSG00000228083	IFNA14	9	21239201	21239978	-1	protein_coding	3448	IFNA14	NA	-0.238065	0	0	0	NA	NA	NA	NA	Yes	GM12878:Mesendoderm:hESC	6.88294e-74	rs2891168;rs3731239:rs2891168:rs3731239	5
	ENSG00000147873	IFNA5	9	21304613	21305312	-1	protein_coding	3442	IFNA5	0.00683606	-0.198395	0	0	0	NA	NA	NA	NA	Yes	Mesendoderm:hESC	6.88294e-74	rs2891168:rs3731239:rs2891168;rs3731239	5
	ENSG00000198642	KLHL9	9	21329670	21335379	-1	protein_coding	55958	KLHL9	0.98834	-0.351146	0	0	0	NA	NA	NA	NA	Yes	Left_Ventricle:IMR90:Mesenchymal_Stem_Cell:Mesendoderm:Trophoblast-like_Cell:hESC	6.88294e-74	rs2891168;rs3731239:rs2891168:rs3731239	5
	ENSG00000120235	IFNA6	9	21349834	21351377	-1	protein_coding	3443	IFNA6	0.000913991	0.364152	0	0	0	NA	NA	NA	NA	Yes	Left_Ventricle:IMR90:Mesenchymal_Stem_Cell:Mesendoderm:Trophoblast-like_Cell:hESC	6.88294e-74	rs2891168;rs3731239:rs2891168:rs3731239	5
	ENSG00000197919	IFNA1	9	21440440	21441315	1	protein_coding	3439	IFNA1	0.711485	0.554714	0	0	0	NA	NA	NA	NA	Yes	Mesendoderm	6.88294e-74	rs2891168;rs3731239:rs2891168	5
	ENSG00000184995	IFNE	9	21480841	21482312	-1	protein_coding	338376	IFNE	8.78739e-07	0.0260896	0	0	0	NA	NA	NA	NA	Yes	IMR90:Mesenchymal_Stem_Cell:Mesendoderm:Trophoblast-like_Cell:hESC	6.88294e-74	rs2891168;rs3731239:rs3731239:rs2891168	5
	ENSG00000099810	MTAP	9	21802542	21931646	1	protein_coding	4507	MTAP	0.000179316	1.58922	0	0	4	1.5226e-07	0.000519302	eQTLGen_cis_eQTLs	+	Yes	Promoter_anchored_loops:Adult_Cortex:Aorta:Left_Ventricle:Liver:Right_Ventricle:Spleen:GM12878:IMR90:Mesenchymal_Stem_Cell:Mesendoderm:Neural_Progenitor_Cell:Trophoblast-like_Cell:hESC	6.88294e-74	rs2891168;rs3731239;rs3731239:rs2891168:rs3731239	5
	ENSG00000264545	RP11-145E5.5	9	21802635	22032985	1	protein_coding	NA	NA	NA	NA	95	17.08	25	1.20538e-06	0.0041252	BIOSQTL/BIOS_eQTL_geneLevel:GTEx/v6/Esophagus_Mucosa:GTEx/v6/Cells_Transformed_fibroblasts	-	Yes	Promoter_anchored_loops:Adult_Cortex:Aorta:Left_Ventricle:Liver:Right_Ventricle:Spleen:GM12878:IMR90:Mesenchymal_Stem_Cell:Mesendoderm:Neural_Progenitor_Cell:Trophoblast-like_Cell:hESC	6.88294e-74	rs2891168;rs3731239;rs3731239:rs2891168:rs3731239	5
	ENSG00000224854	C9orf53	9	21967137	21967738	1	protein_coding	51198	C9orf53	NA	NA	11	7.778	0	NA	NA	NA	NA	Yes	IMR90:Mesenchymal_Stem_Cell:Mesendoderm:Neural_Progenitor_Cell:Trophoblast-like_Cell:hESC	6.88294e-74	rs3731239;rs2891168;rs3731239:rs2891168:rs3731239	5
	ENSG00000147889	CDKN2A	9	21967751	21995300	-1	protein_coding	1029	CDKN2A	0.357649	-0.259234	31	7.917	124	4.8259e-16	0	eQTLcatalogue/Lepik_2017_ge_blood:PsychENCODE_eQTLs:eQTLGen_cis_eQTLs:BIOSQTL/BIOS_eQTL_geneLevel:GTEx/v8/Brain_Cortex:GTEx/v8/Skin_Sun_Exposed_Lower_leg:GTEx/v8/Testis:GTEx/v7/Skin_Sun_Exposed_Lower_leg	+	Yes	IMR90:Mesenchymal_Stem_Cell:Mesendoderm:Neural_Progenitor_Cell:Trophoblast-like_Cell:hESC	6.88294e-74	rs3731239;rs2891168;rs3731239:rs2891168:rs3731239	5
	ENSG00000147883	CDKN2B	9	22002902	22009362	-1	protein_coding	1030	CDKN2B	0.281058	-1.80619	34	17.08	165	3.9821e-269	0	eQTLcatalogue/BLUEPRINT_ge_monocyte:eQTLcatalogue/Fairfax_2014_naive:eQTLcatalogue/Lepik_2017_ge_blood:eQTLcatalogue/TwinsUK_ge_blood:eQTLcatalogue/TwinsUK_ge_fat:PsychENCODE_eQTLs:eQTLGen_cis_eQTLs:BIOSQTL/BIOS_eQTL_geneLevel:CMC_SVA_cis:CMC_NoSVA_cis:GTEx/v8/Whole_Blood:GTEx/v8/Muscle_Skeletal:GTEx/v8/Skin_Sun_Exposed_Lower_leg:GTEx/v8/Spleen:GTEx/v7/Whole_Blood:GTEx/v7/Brain_Cortex:GTEx/v7/Col…	+	Yes	Adult_Cortex:Fetal_Cortex:GM12878:IMR90:Mesenchymal_Stem_Cell:Mesendoderm:Neural_Progenitor_Cell:Trophoblast-like_Cell:hESC	6.88294e-74	rs2891168;rs3731239;rs3731239:rs3731239:rs2891168	5
	ENSG00000107105	ELAVL2	9	23690102	23826335	-1	protein_coding	1993	ELAVL2	0.972928	-0.832763	0	0	0	NA	NA	NA	NA	Yes	Mesenchymal_Stem_Cell:Mesendoderm:hESC	6.88294e-74	rs2891168:rs3731239:rs2891168;rs3731239	5
	ENSG00000125485	DDX31	9	135468384	135545788	-1	protein_coding	64794	DDX31	2.75576e-06	-0.899017	0	0	0	NA	NA	NA	NA	Yes	IMR90:Mesenchymal_Stem_Cell:Trophoblast-like_Cell	2.8769e-08	rs532436	6
	ENSG00000125484	GTF3C4	9	135545422	135570342	1	protein_coding	9329	GTF3C4	0.0149763	0.796705	0	0	0	NA	NA	NA	NA	Yes	IMR90:Mesenchymal_Stem_Cell:Trophoblast-like_Cell	2.8769e-08	rs532436	6
	ENSG00000148308	GTF3C5	9	135906076	135933890	1	protein_coding	9328	GTF3C5	0.00274002	-0.524089	0	0	1	8.22836e-05	0.00331289	GTEx/v8/Skin_Sun_Exposed_Lower_leg	+	Yes	Adult_Cortex:IMR90:Mesenchymal_Stem_Cell	0.000656358	rs532436	6
	ENSG00000170835	CEL	9	135937365	135947248	1	protein_coding	1056	CEL	6.34005e-05	0.00813064	0	0	0	NA	NA	NA	NA	Yes	Promoter_anchored_loops	0.00299177	rs532436	6
	ENSG00000160271	RALGDS	9	135973107	136039301	-1	protein_coding	5900	RALGDS	0.296706	-0.211408	4	7.665	65	4.2833e-19	0	eQTLGen_cis_eQTLs:BIOSQTL/BIOS_eQTL_geneLevel	-	Yes	Promoter_anchored_loops	6.29516e-06	rs532436	6
	ENSG00000148288	GBGT1	9	136028340	136039332	-1	protein_coding	26301	GBGT1	0.000100077	0.668451	4	7.665	117	8.628e-29	0	eQTLGen_cis_eQTLs:BIOSQTL/BIOS_eQTL_geneLevel	-	Yes	Promoter_anchored_loops	2.8769e-08	rs532436	6
	ENSG00000171102	OBP2B	9	136080664	136084630	-1	protein_coding	29989	OBP2B	0.182973	-0.121399	3	0.728	45	1.52118e-11	8.2113e-45	GTEx/v8/Skin_Sun_Exposed_Lower_leg:GTEx/v7/Skin_Sun_Exposed_Lower_leg	-	Yes	IMR90	2.8769e-08	rs532436	6
	ENSG00000148296	SURF6	9	136197552	136203235	-1	protein_coding	6838	SURF6	8.12447e-05	-0.437228	1	1.451	117	4.10189e-88	0	eQTLcatalogue/BLUEPRINT_ge_monocyte:eQTLcatalogue/BLUEPRINT_ge_neutrophil:eQTLcatalogue/BLUEPRINT_ge_T-cell:eQTLcatalogue/CEDAR_neutrophil_CD15:eQTLcatalogue/CEDAR_T-cell_CD4:eQTLcatalogue/Fairfax_2012_B-cell_CD19:eQTLcatalogue/Fairfax_2014_IFN24:eQTLcatalogue/Fairfax_2014_LPS24:eQTLcatalogue/Fairfax_2014_naive:eQTLcatalogue/GEUVADIS_ge_LCL:eQTLcatalogue/Lepik_2017_ge_blood:eQTLcatalogue/Naranbha…	+	Yes	GM12878:IMR90:Mesenchymal_Stem_Cell:Mesendoderm:Trophoblast-like_Cell:hESC	6.29516e-06	rs532436	6
	ENSG00000148297	MED22	9	136205160	136214986	-1	protein_coding	6837	MED22	0.00632214	-0.130266	4	8.347	97	4.8917e-102	0	eQTLcatalogue/BLUEPRINT_ge_monocyte:eQTLcatalogue/BLUEPRINT_ge_neutrophil:eQTLcatalogue/Fairfax_2012_B-cell_CD19:eQTLcatalogue/Fairfax_2014_IFN24:eQTLcatalogue/Fairfax_2014_LPS24:eQTLcatalogue/Fairfax_2014_naive:eQTLcatalogue/Lepik_2017_ge_blood:eQTLcatalogue/TwinsUK_ge_blood:PsychENCODE_eQTLs:eQTLGen_cis_eQTLs:BIOSQTL/BIOS_eQTL_geneLevel:GTEx/v8/Whole_Blood:GTEx/v8/Lung:GTEx/v8/Nerve_Tibial:GTEx…	+	Yes	Promoter_anchored_loops:GM12878:IMR90:Mesenchymal_Stem_Cell:Mesendoderm:Trophoblast-like_Cell:hESC	2.8769e-08	rs532436	6
	ENSG00000148303	RPL7A	9	136215069	136218281	1	protein_coding	6130	RPL7A	0.979405	NA	4	8.347	1	9.64355e-06	0.0482178	eQTLcatalogue/Naranbhai_2015_neutrophil_CD16	NA	Yes	Promoter_anchored_loops:GM12878:IMR90:Mesenchymal_Stem_Cell:Mesendoderm:Trophoblast-like_Cell:hESC	0.000429957	rs532436	6
	ENSG00000148290	SURF1	9	136218610	136223552	-1	protein_coding	6834	SURF1	1.02064e-13	NA	4	8.347	104	2.2538e-77	0	eQTLcatalogue/BLUEPRINT_ge_monocyte:eQTLcatalogue/BrainSeq_ge_brain:eQTLcatalogue/CEDAR_monocyte_CD14:eQTLcatalogue/CEDAR_rectum:eQTLcatalogue/CEDAR_T-cell_CD4:eQTLcatalogue/CEDAR_T-cell_CD8:eQTLcatalogue/CEDAR_transverse_colon:eQTLcatalogue/Fairfax_2014_IFN24:eQTLcatalogue/Fairfax_2014_LPS24:eQTLcatalogue/Fairfax_2014_LPS2:eQTLcatalogue/Fairfax_2014_naive:eQTLcatalogue/GENCORD_ge_fibroblast:eQTL…	-	Yes	GM12878:IMR90:Mesenchymal_Stem_Cell:Mesendoderm:Trophoblast-like_Cell:hESC	2.8769e-08	rs532436	6
	ENSG00000148291	SURF2	9	136223428	136228045	1	protein_coding	6835	SURF2	3.07087e-07	NA	5	8.347	3	2.33094e-07	0.000163648	BIOSQTL/BIOS_eQTL_geneLevel	-	Yes	GM12878:IMR90:Mesenchymal_Stem_Cell:Mesendoderm:Trophoblast-like_Cell:hESC	0.000538889	rs532436	6
	ENSG00000148248	SURF4	9	136228325	136242970	-1	protein_coding	6836	SURF4	0.686424	-0.490475	5	4.333	1	6.23276e-06	0.0311638	eQTLcatalogue/Quach_2016_ge_monocyte_R848	NA	Yes	Adult_Cortex:Fetal_Cortex:IMR90:Mesenchymal_Stem_Cell:hESC	0.000103436	rs532436	6
	ENSG00000198870	C9orf96	9	136243117	136271220	1	protein_coding	169436	C9orf96	2.54707e-16	NA	8	12.15	0	NA	NA	NA	NA	Yes	Adult_Cortex:Fetal_Cortex:IMR90:Mesenchymal_Stem_Cell:hESC	0.000103436	rs532436	6
	ENSG00000148300	REXO4	9	136271186	136283164	-1	protein_coding	57109	REXO4	9.99455e-06	1.53085	4	12.15	38	1.81724e-12	2.33124e-24	PsychENCODE_eQTLs:CMC_SVA_cis:BRAINEAC/MEDU:GTEx/v8/Artery_Tibial:GTEx/v8/Cells_Cultured_fibroblasts:GTEx/v7/Cells_Transformed_fibroblasts	-	Yes	Adult_Cortex:Fetal_Cortex:Spleen:GM12878:IMR90:Mesenchymal_Stem_Cell	2.8769e-08	rs532436	6
	ENSG00000160323	ADAMTS13	9	136279478	136324508	1	protein_coding	11093	ADAMTS13	7.88297e-11	-0.276084	16	16.74	52	5.22818e-24	0	PsychENCODE_eQTLs:eQTLGen_cis_eQTLs:BIOSQTL/BIOS_eQTL_geneLevel:CMC_SVA_cis:GTEx/v8/Adipose_Subcutaneous:GTEx/v8/Adipose_Visceral_Omentum:GTEx/v8/Whole_Blood:GTEx/v8/Artery_Aorta:GTEx/v8/Artery_Tibial:GTEx/v8/Brain_Cerebellum:GTEx/v8/Brain_Cortex:GTEx/v8/Brain_Nucleus_accumbens_basal_ganglia:GTEx/v8/Colon_Sigmoid:GTEx/v8/Esophagus_Mucosa:GTEx/v8/Esophagus_Muscularis:GTEx/v8/Lung:GTEx/v8/Muscle_Sk…	-	Yes	Promoter_anchored_loops:IMR90:Mesenchymal_Stem_Cell:hESC	1.01394e-05	rs532436	6
	ENSG00000160325	CACFD1	9	136325089	136335970	1	protein_coding	11094	CACFD1	0.00574677	NA	14	16.74	58	1.635e-32	0	eQTLcatalogue/BLUEPRINT_ge_T-cell:eQTLcatalogue/Lepik_2017_ge_blood:eQTLcatalogue/TwinsUK_ge_LCL:PsychENCODE_eQTLs:eQTLGen_cis_eQTLs:BIOSQTL/BIOS_eQTL_geneLevel:CMC_SVA_cis:GTEx/v8/Whole_Blood:GTEx/v8/Artery_Coronary:GTEx/v8/Brain_Cerebellar_Hemisphere:GTEx/v8/Colon_Sigmoid:GTEx/v8/Esophagus_Gastroesophageal_Junction:GTEx/v8/Esophagus_Mucosa:GTEx/v8/Esophagus_Muscularis:GTEx/v8/Heart_Atrial_Appen…	-	Yes	Promoter_anchored_loops:Adult_Cortex:Fetal_Cortex:Left_Ventricle:Spleen:GM12878:IMR90:Mesenchymal_Stem_Cell:Mesendoderm:Trophoblast-like_Cell:hESC	2.8769e-08	rs532436	6
	ENSG00000160326	SLC2A6	9	136336217	136344259	-1	protein_coding	11182	SLC2A6	0.000366664	-0.0332605	15	16.74	34	8.4516e-11	4.44236e-07	eQTLGen_cis_eQTLs:BIOSQTL/BIOS_eQTL_geneLevel:CMC_SVA_cis:CMC_NoSVA_cis:GTEx/v8/Brain_Cerebellum:GTEx/v8/Heart_Atrial_Appendage:GTEx/v8/Cells_Cultured_fibroblasts:GTEx/v7/Cells_Transformed_fibroblasts	+	Yes	Promoter_anchored_loops:Adult_Cortex:Fetal_Cortex:Left_Ventricle:Spleen:GM12878:IMR90:Mesenchymal_Stem_Cell:Mesendoderm:Trophoblast-like_Cell:hESC	2.8769e-08	rs532436	6
	ENSG00000187616	TMEM8C	9	136379708	136393734	-1	protein_coding	389827	TMEM8C	0.00216916	0.106133	0	0	7	1.63788e-05	1.57982e-24	GTEx/v8/Nerve_Tibial	-	Yes	Spleen:IMR90:Mesenchymal_Stem_Cell:Mesendoderm:Trophoblast-like_Cell:hESC	2.8769e-08	rs532436	6
	ENSG00000197859	ADAMTSL2	9	136397286	136440641	1	protein_coding	9719	ADAMTSL2	0.0710587	NA	0	0	9	4.8915e-11	0	eQTLGen_cis_eQTLs:BIOSQTL/BIOS_eQTL_geneLevel:GTEx/v8/Nerve_Tibial	-	Yes	Spleen:IMR90:Mesenchymal_Stem_Cell:Mesendoderm:Trophoblast-like_Cell:hESC	2.8769e-08	rs532436	6
	ENSG00000196990	FAM163B	9	136444079	136451319	-1	protein_coding	642968	FAM163B	0.428151	-0.470115	0	0	0	NA	NA	NA	NA	Yes	IMR90:Mesenchymal_Stem_Cell:Mesendoderm:Trophoblast-like_Cell:hESC	2.8769e-08	rs532436	6
	ENSG00000123454	DBH	9	136501482	136524466	1	protein_coding	1621	DBH	2.54161e-06	-0.4895	0	0	0	NA	NA	NA	NA	Yes	Promoter_anchored_loops:IMR90:Mesenchymal_Stem_Cell	0.00889948	rs532436	6
	ENSG00000123453	SARDH	9	136528682	136605077	-1	protein_coding	1757	SARDH	8.19688e-10	-0.160036	0	0	0	NA	NA	NA	NA	Yes	Promoter_anchored_loops:IMR90:Mesenchymal_Stem_Cell:Mesendoderm	0.00197824	rs532436	6
	ENSG00000160293	VAV2	9	136627016	136857726	-1	protein_coding	7410	VAV2	0.00251877	0.240729	0	0	0	NA	NA	NA	NA	Yes	IMR90:Mesenchymal_Stem_Cell:Mesendoderm	NA	rs532436	6
	ENSG00000169925	BRD3	9	136895427	136933657	-1	protein_coding	8019	BRD3	0.766979	1.79826	0	0	2	7.13236e-06	0.00955786	eQTLcatalogue/Quach_2016_ge_monocyte_Pam3CSK4:GTEx/v8/Artery_Aorta	NA	Yes	Adult_Cortex:Fetal_Cortex	0.00090084	rs532436	6
	ENSG00000107736	CDH23	10	73156691	73575702	1	protein_coding	64072	CDH23	0.050693	-0.268779	0	0	2	1.7391e-06	0.0134834	eQTLGen_trans_eQTLs	-	No	NA	9.7967e-08	rs1962412	8
	ENSG00000122966	CIT	12	120123595	120315095	-1	protein_coding	11113	CIT	0.999999	-0.886312	0	0	1	NA	0.049	CMC_SVA_cis	-	No	NA	0.00143531	rs2004910	7
	ENSG00000135127	CCDC64	12	120427673	120532298	1	protein_coding	92558	CCDC64	0.549255	-0.157898	0	0	7	1.71778e-05	0.0130485	DICE/Monocyte_non_classical:GTEx/v8/Cells_Cultured_fibroblasts	-	No	NA	6.68617e-09	rs2004910	7
	ENSG00000089154	GCN1L1	12	120565007	120632513	-1	protein_coding	10985	GCN1L1	1	-0.0271604	0	0	10	3.875e-07	0.00121272	eQTLGen_cis_eQTLs	-	No	NA	1.30989e-06	rs2004910	7
	ENSG00000089159	PXN	12	120648250	120703574	-1	protein_coding	5829	PXN	0.00656841	-0.711885	0	0	1	2.80795e-05	0.049	DICE/Monocyte_non_classical	-	Yes	Promoter_anchored_loops	3.23553e-07	rs2004910	7
	ENSG00000089163	SIRT4	12	120740119	120751052	1	protein_coding	23409	SIRT4	1.80677e-07	-0.347425	0	0	5	7.3394e-06	1.52608e-05	eQTLGen_cis_eQTLs:GTEx/v7/Lung	+	Yes	Adult_Cortex:Fetal_Cortex:IMR90	5.2671e-08	rs2004910	7
	ENSG00000170890	PLA2G1B	12	120759914	120765592	-1	protein_coding	5319	PLA2G1B	3.64893e-11	-0.180142	0	0	0	NA	NA	NA	NA	Yes	Adult_Cortex:Fetal_Cortex:IMR90:Mesenchymal_Stem_Cell	6.9415e-08	rs2004910	7
	ENSG00000135097	MSI1	12	120779133	120806983	-1	protein_coding	4440	MSI1	0.997146	NA	0	0	0	NA	NA	NA	NA	Yes	Promoter_anchored_loops	9.62997e-09	rs2004910	7
	ENSG00000111775	COX6A1	12	120875893	120878545	1	protein_coding	1337	COX6A1	0.0609576	0.1761	0	0	17	5.15989e-06	9.60063e-11	PsychENCODE_eQTLs:GTEx/v8/Brain_Cortex:GTEx/v8/Testis:GTEx/v7/Skin_Sun_Exposed_Lower_leg	+	Yes	Promoter_anchored_loops:Adult_Cortex	6.67479e-09	rs2004910	7
	ENSG00000111780	AL021546.6	12	120876001	120897809	1	protein_coding	NA	NA	NA	NA	0	0	0	NA	NA	NA	NA	Yes	Promoter_anchored_loops:Adult_Cortex	6.67479e-09	rs2004910	7
	ENSG00000170855	TRIAP1	12	120881764	120884215	-1	protein_coding	51499	TRIAP1	0.590216	-0.444361	0	0	14	1.93581e-06	0.00421521	GTEx/v8/Muscle_Skeletal:GTEx/v7/Muscle_Skeletal:GTEx/v6/Testis	-	Yes	Promoter_anchored_loops	6.67479e-09	rs2004910	7
	ENSG00000257218	GATC	12	120884241	120899389	1	protein_coding	283459	GATC	7.7902e-05	1.06418	0	0	277	3.09808e-14	0	eQTLcatalogue/BLUEPRINT_ge_monocyte:PsychENCODE_eQTLs:eQTLGen_cis_eQTLs:CMC_SVA_cis:CMC_NoSVA_cis:GTEx/v8/Adipose_Subcutaneous:GTEx/v8/Adipose_Visceral_Omentum:GTEx/v8/Adrenal_Gland:GTEx/v8/Artery_Aorta:GTEx/v8/Artery_Tibial:GTEx/v8/Brain_Caudate_basal_ganglia:GTEx/v8/Brain_Cortex:GTEx/v8/Brain_Frontal_Cortex_BA9:GTEx/v8/Brain_Hippocampus:GTEx/v8/Brain_Hypothalamus:GTEx/v8/Brain_Nucleus_accumbens…	+	Yes	Promoter_anchored_loops	3.60422e-09	rs2004910	7
	ENSG00000111786	SRSF9	12	120899471	120907596	-1	protein_coding	8683	SRSF9	0.819639	NA	0	0	12	4.06333e-05	0.009	CMC_SVA_cis:GTEx/v8/Adipose_Subcutaneous	+	Yes	Promoter_anchored_loops	5.55827e-09	rs2004910	7
	ENSG00000088986	DYNLL1	12	120907653	120936296	1	protein_coding	8655	DYNLL1	0.69658	NA	0	0	0	NA	NA	NA	NA	Yes	Promoter_anchored_loops	5.55827e-09	rs2004910	7
	ENSG00000110871	COQ5	12	120941077	120972237	-1	protein_coding	84274	COQ5	7.95018e-05	0.0266279	0	0	324	2.1398e-144	0	eQTLcatalogue/BLUEPRINT_ge_monocyte:eQTLcatalogue/CEDAR_T-cell_CD4:eQTLcatalogue/Fairfax_2012_B-cell_CD19:eQTLcatalogue/Fairfax_2014_naive:PsychENCODE_eQTLs:eQTLGen_cis_eQTLs:BIOSQTL/BIOS_eQTL_geneLevel:GTEx/v8/Adipose_Subcutaneous:GTEx/v8/Artery_Aorta:GTEx/v8/Artery_Tibial:GTEx/v8/Breast_Mammary_Tissue:GTEx/v8/Colon_Sigmoid:GTEx/v8/Colon_Transverse:GTEx/v8/Esophagus_Muscularis:GTEx/v8/Heart_Atri…	+	Yes	Left_Ventricle:Liver:IMR90:Mesenchymal_Stem_Cell:Mesendoderm:Trophoblast-like_Cell:hESC	3.60422e-09	rs2004910	7
	ENSG00000022840	RNF10	12	120971283	121015397	1	protein_coding	9921	RNF10	0.502963	0.0371152	0	0	258	1.913e-27	0	eQTLcatalogue/BrainSeq_ge_brain:eQTLGen_cis_eQTLs:GTEx/v8/Muscle_Skeletal	+	Yes	Left_Ventricle:Liver:IMR90:Mesenchymal_Stem_Cell:Mesendoderm:Trophoblast-like_Cell:hESC	3.39334e-08	rs2004910	7
	ENSG00000167272	POP5	12	121016567	121019201	-1	protein_coding	51367	POP5	1.28002e-05	-0.243977	0	0	179	1.6712e-11	0	eQTLcatalogue/CEDAR_T-cell_CD4:PsychENCODE_eQTLs:eQTLGen_cis_eQTLs:CMC_SVA_cis:GTEx/v8/Adipose_Visceral_Omentum:GTEx/v8/Artery_Aorta:GTEx/v8/Brain_Cerebellar_Hemisphere:GTEx/v8/Brain_Cerebellum:GTEx/v8/Thyroid:GTEx/v7/Thyroid:GTEx/v6/Thyroid	+	Yes	Promoter_anchored_loops:Adult_Cortex:Fetal_Cortex:Left_Ventricle:Spleen:GM12878:IMR90:Mesenchymal_Stem_Cell:Mesendoderm:Trophoblast-like_Cell:hESC	3.60422e-09	rs2004910	7
	ENSG00000157782	CABP1	12	121078355	121105127	1	protein_coding	9478	CABP1	0.994401	NA	15	8.615	157	1.44056e-29	0	eQTLGen_cis_eQTLs:BIOSQTL/BIOS_eQTL_geneLevel:GTEx/v8/Artery_Tibial:GTEx/v8/Brain_Cerebellum:GTEx/v8/Brain_Hypothalamus:GTEx/v8/Skin_Not_Sun_Exposed_Suprapubic:GTEx/v8/Skin_Sun_Exposed_Lower_leg:GTEx/v7/Skin_Sun_Exposed_Lower_leg:GTEx/v6/Skin_Sun_Exposed_Lower_leg	-	Yes	Promoter_anchored_loops:EP_correlation_cell_type_oneway	5.55827e-09	rs2004910	7
	ENSG00000110917	MLEC	12	121124672	121139667	1	protein_coding	9761	MLEC	0.470921	1.03337	10	8.188	380	1.6832e-114	0	eQTLcatalogue/BLUEPRINT_ge_monocyte:eQTLcatalogue/BLUEPRINT_ge_neutrophil:eQTLcatalogue/Fairfax_2014_naive:eQTLcatalogue/Lepik_2017_ge_blood:eQTLcatalogue/TwinsUK_ge_fat:PsychENCODE_eQTLs:eQTLGen_cis_eQTLs:BIOSQTL/BIOS_eQTL_geneLevel:CMC_SVA_cis:GTEx/v8/Adipose_Subcutaneous:GTEx/v8/Whole_Blood:GTEx/v8/Artery_Tibial:GTEx/v8/Brain_Cortex:GTEx/v8/Skin_Not_Sun_Exposed_Suprapubic:GTEx/v8/Skin_Sun_Expo…	-	Yes	Promoter_anchored_loops:Adult_Cortex:Fetal_Cortex:Left_Ventricle:Liver:GM12878:IMR90:Mesenchymal_Stem_Cell:Mesendoderm:Trophoblast-like_Cell:hESC	3.60422e-09	rs2004910	7
	ENSG00000175970	UNC119B	12	121148238	121161443	1	protein_coding	84747	UNC119B	0.677325	0.550413	2	8.188	358	5.7981e-97	0	eQTLcatalogue/BLUEPRINT_ge_monocyte:eQTLcatalogue/BLUEPRINT_ge_neutrophil:eQTLcatalogue/Fairfax_2014_LPS24:eQTLcatalogue/Lepik_2017_ge_blood:eQTLcatalogue/Quach_2016_ge_monocyte_IAV:eQTLcatalogue/Quach_2016_ge_monocyte_LPS:eQTLcatalogue/Quach_2016_ge_monocyte_naive:eQTLcatalogue/Quach_2016_ge_monocyte_R848:eQTLcatalogue/TwinsUK_ge_blood:eQTLcatalogue/TwinsUK_ge_fat:DICE/T_CD8_naive:eQTLGen_cis_eQ…	+	Yes	Promoter_anchored_loops:Adult_Cortex:Fetal_Cortex:Left_Ventricle:Liver:GM12878:IMR90:Mesenchymal_Stem_Cell:Mesendoderm:Trophoblast-like_Cell:hESC	3.60422e-09	rs2004910	7
	ENSG00000122971	ACADS	12	121163538	121177811	1	protein_coding	35	ACADS	0.00016291	0.905088	2	9.787	377	2.90171e-66	0	eQTLcatalogue/BLUEPRINT_ge_neutrophil:eQTLcatalogue/BrainSeq_ge_brain:PsychENCODE_eQTLs:eQTLGen_cis_eQTLs:BIOSQTL/BIOS_eQTL_geneLevel:xQTLServer_eQTLs:CMC_SVA_cis:GTEx/v8/Adipose_Visceral_Omentum:GTEx/v8/Artery_Aorta:GTEx/v8/Artery_Tibial:GTEx/v8/Brain_Anterior_cingulate_cortex_BA24:GTEx/v8/Brain_Cerebellar_Hemisphere:GTEx/v8/Brain_Cerebellum:GTEx/v8/Brain_Cortex:GTEx/v8/Brain_Frontal_Cortex_BA9:…	+	Yes	Adult_Cortex	3.60422e-09	rs2004910	7
	ENSG00000157837	SPPL3	12	121200313	121342174	-1	protein_coding	121665	SPPL3	0.907786	0.151809	269	18.48	435	0	0	eQTLcatalogue/Alasoo_2018_ge_macrophage_IFNg_Salmonella:eQTLcatalogue/BLUEPRINT_ge_monocyte:eQTLcatalogue/BLUEPRINT_ge_T-cell:eQTLcatalogue/GENCORD_ge_T-cell:eQTLcatalogue/Quach_2016_ge_monocyte_IAV:eQTLcatalogue/Quach_2016_ge_monocyte_LPS:eQTLcatalogue/Quach_2016_ge_monocyte_Pam3CSK4:eQTLcatalogue/Quach_2016_ge_monocyte_R848:eQTLcatalogue/TwinsUK_ge_fat:eQTLcatalogue/TwinsUK_ge_skin:PsychENCODE_…	-	Yes	Promoter_anchored_loops:Adult_Cortex:GM12878:IMR90:Mesenchymal_Stem_Cell	3.60422e-09	rs2004910	7
	ENSG00000272214	AC079602.1	12	121407641	121410095	-1	protein_coding	NA	NA	NA	NA	37	23.4	0	NA	NA	NA	NA	Yes	EP_links_oneway:Promoter_anchored_loops:GM12878:IMR90:Mesenchymal_Stem_Cell	5.19937e-09	rs2004910	7
	ENSG00000135100	HNF1A	12	121416346	121440315	1	protein_coding	6927	HNF1A	0.969659	-0.628781	58	23.4	155	7.231e-32	0	eQTLcatalogue/BrainSeq_ge_brain:eQTLcatalogue/Quach_2016_ge_monocyte_IAV:PsychENCODE_eQTLs:eQTLGen_cis_eQTLs:BIOSQTL/BIOS_eQTL_geneLevel:CMC_SVA_cis:CMC_NoSVA_cis:GTEx/v7/Brain_Cortex:GTEx/v7/Brain_Frontal_Cortex_BA9:GTEx/v7/Testis	+	Yes	Promoter_anchored_loops:GM12878:IMR90:Mesenchymal_Stem_Cell	3.99757e-09	rs2004910	7
	ENSG00000157895	C12orf43	12	121440225	121454305	-1	protein_coding	64897	C12orf43	2.56006e-07	0.963741	41	22.3	427	3.27170000000001e-310	0	eQTLcatalogue/BLUEPRINT_ge_monocyte:eQTLcatalogue/BLUEPRINT_ge_neutrophil:eQTLcatalogue/BrainSeq_ge_brain:eQTLcatalogue/CEDAR_monocyte_CD14:eQTLcatalogue/CEDAR_T-cell_CD4:eQTLcatalogue/CEDAR_T-cell_CD8:eQTLcatalogue/CEDAR_transverse_colon:eQTLcatalogue/Fairfax_2012_B-cell_CD19:eQTLcatalogue/Fairfax_2014_IFN24:eQTLcatalogue/Fairfax_2014_LPS24:eQTLcatalogue/Fairfax_2014_LPS2:eQTLcatalogue/Fairfax_2…	-	Yes	Promoter_anchored_loops:Adult_Cortex:GM12878:IMR90:Mesenchymal_Stem_Cell:Mesendoderm:Trophoblast-like_Cell	3.60422e-09	rs2004910	7
	ENSG00000135114	OASL	12	121458095	121477045	-1	protein_coding	8638	OASL	5.07294e-12	0.332935	29	9.902	383	3.27170000000001e-310	0	eQTLcatalogue/CEDAR_rectum:eQTLcatalogue/CEDAR_T-cell_CD8:eQTLcatalogue/CEDAR_transverse_colon:eQTLcatalogue/Fairfax_2014_IFN24:eQTLcatalogue/Kasela_2017_T-cell_CD4:eQTLcatalogue/Kasela_2017_T-cell_CD8:eQTLcatalogue/Naranbhai_2015_neutrophil_CD16:eQTLGen_cis_eQTLs:BIOSQTL/BIOS_eQTL_geneLevel:GTEx/v8/Whole_Blood:GTEx/v8/Cells_Cultured_fibroblasts:GTEx/v7/Whole_Blood:GTEx/v6/Whole_Blood	+	Yes	Promoter_anchored_loops:Adult_Cortex:GM12878:IMR90:Mesenchymal_Stem_Cell:Mesendoderm:Trophoblast-like_Cell	3.60422e-09	rs2004910	7
	ENSG00000089041	P2RX7	12	121570622	121623876	1	protein_coding	5027	P2RX7	3.7897e-06	0.326949	0	0	91	1.1831e-15	0	eQTLcatalogue/Quach_2016_ge_monocyte_LPS:eQTLcatalogue/Quach_2016_ge_monocyte_Pam3CSK4:PsychENCODE_eQTLs:eQTLGen_cis_eQTLs	+	Yes	Promoter_anchored_loops:Adult_Cortex:Spleen:IMR90:Mesenchymal_Stem_Cell:Mesendoderm:Trophoblast-like_Cell	1.73992e-08	rs2004910	7
	ENSG00000135124	P2RX4	12	121647660	121671909	1	protein_coding	5025	P2RX4	2.36801e-09	NA	0	0	365	6.3858e-88	0	eQTLcatalogue/Lepik_2017_ge_blood:eQTLcatalogue/TwinsUK_ge_skin:PsychENCODE_eQTLs:eQTLGen_cis_eQTLs:BIOSQTL/BIOS_eQTL_geneLevel:CMC_SVA_cis:CMC_NoSVA_cis:GTEx/v8/Whole_Blood:GTEx/v8/Artery_Aorta:GTEx/v8/Artery_Tibial:GTEx/v8/Esophagus_Gastroesophageal_Junction:GTEx/v8/Esophagus_Mucosa:GTEx/v8/Heart_Left_Ventricle:GTEx/v8/Lung:GTEx/v8/Muscle_Skeletal:GTEx/v8/Nerve_Tibial:GTEx/v8/Cells_Cultured_fib…	+	Yes	Promoter_anchored_loops:Adult_Cortex:Fetal_Cortex:Liver:Spleen:GM12878:IMR90:Mesenchymal_Stem_Cell:Mesendoderm:Trophoblast-like_Cell:hESC	3.60422e-09	rs2004910	7
	ENSG00000110931	CAMKK2	12	121675497	121736111	-1	protein_coding	10645	CAMKK2	0.503476	0.336426	0	0	320	7.2201e-131	0	eQTLcatalogue/CEDAR_monocyte_CD14:eQTLcatalogue/CEDAR_T-cell_CD8:eQTLcatalogue/Fairfax_2014_IFN24:eQTLcatalogue/Fairfax_2014_naive:PsychENCODE_eQTLs:eQTLGen_cis_eQTLs:GTEx/v8/Adipose_Subcutaneous	-	Yes	Promoter_anchored_loops:IMR90	3.60422e-09	rs2004910	7
	ENSG00000089094	KDM2B	12	121866900	122018920	-1	protein_coding	84678	KDM2B	0.999786	-0.426754	0	0	1	3.56569e-08	0.000178284	eQTLcatalogue/Fairfax_2014_IFN24	NA	Yes	Adult_Cortex:Fetal_Cortex	5.24851e-08	rs2004910	7
	ENSG00000182500	ORAI1	12	122064455	122080583	1	protein_coding	84876	ORAI1	0.00305336	1.18534	0	0	11	NA	0.049	CMC_SVA_cis	+	No	NA	2.91578e-08	rs2004910	7
	ENSG00000139714	MORN3	12	122089024	122110537	-1	protein_coding	283385	MORN3	1.82555e-06	1.08967	0	0	2	9.4213e-05	0.0264181	GTEx/v8/Artery_Aorta	+	Yes	Promoter_anchored_loops	5.55827e-09	rs2004910	7
	ENSG00000139725	RHOF	12	122215664	122241309	-1	protein_coding	54509	RHOF	0.00520736	-0.238094	0	0	0	NA	NA	NA	NA	Yes	Promoter_anchored_loops	5.55827e-09	rs2004910	7
	ENSG00000139718	SETD1B	12	122242086	122270562	1	protein_coding	23067	SETD1B	0.0224563	-1.50973	0	0	0	NA	NA	NA	NA	Yes	Promoter_anchored_loops	5.55827e-09	rs2004910	7
	ENSG00000110801	PSMD9	12	122326637	122356203	1	protein_coding	5715	PSMD9	3.77628e-05	-0.310954	0	0	11	2.5374e-05	0.0212727	GTEx/v8/Esophagus_Mucosa	+	No	NA	7.63269e-05	rs2004910	7
	ENSG00000158023	WDR66	12	122355768	122441833	1	protein_coding	144406	WDR66	1.25165e-10	1.0072	0	0	6	2.58565e-05	0.00141372	GTEx/v8/Esophagus_Gastroesophageal_Junction	+	No	NA	0.000169305	rs2004910	7
	ENSG00000100448	CTSG	14	25042728	25045466	-1	protein_coding	1511	CTSG	0.202073	0.435366	0	0	6	2.346e-07	0.00222561	eQTLGen_trans_eQTLs	-	No	NA	4.21195e-08	rs532436	6
	ENSG00000166068	SPRED1	15	38544527	38649450	1	protein_coding	161742	SPRED1	0.868668	-1.00904	0	0	1	3.4305e-06	0.0242638	eQTLGen_trans_eQTLs	-	No	NA	1.0403e-07	rs1962412	8
	ENSG00000086506	HBQ1	16	230452	231180	1	protein_coding	3049	HBQ1	0.00582839	NA	0	0	3	4.7079e-06	0.0313613	eQTLGen_trans_eQTLs	+	No	NA	7.12419e-08	rs532436	6
	ENSG00000131634	TMEM204	16	1578689	1605581	1	protein_coding	79652	TMEM204	0.902171	0.0450074	0	0	1	3.159e-06	0.0226086	eQTLGen_trans_eQTLs	+	No	NA	9.7967e-08	rs1962412	8
	ENSG00000108424	KPNB1	17	45726842	45762871	1	protein_coding	3837	KPNB1	0.999994	-0.517927	0	0	0	NA	NA	NA	NA	Yes	IMR90	4.54489e-07	rs1962412	8
	ENSG00000198933	TBKBP1	17	45771447	45789416	1	protein_coding	9755	TBKBP1	0.0383778	-1.54619	0	0	1	7.68823e-06	0.0384411	eQTLcatalogue/Fairfax_2014_IFN24	NA	No	NA	NA	rs1962412	8
	ENSG00000159111	MRPL10	17	45900638	45908900	-1	protein_coding	124995	MRPL10	0.288891	1.41439	0	0	6	1.1103e-06	0.00337003	eQTLGen_cis_eQTLs:CMC_NoSVA_cis	+	No	NA	0.000700193	rs1962412	8
	ENSG00000141295	SCRN2	17	45915058	45918699	-1	protein_coding	90507	SCRN2	6.55879e-07	-0.299714	0	0	7	1.2406e-14	0	eQTLGen_cis_eQTLs:GTEx/v8/Lung	-	No	NA	0.0104838	rs1962412	8
	ENSG00000189120	SP6	17	45922279	45933240	-1	protein_coding	80320	SP6	0.0229476	-1.12958	0	0	1	7.39422e-06	0.0422258	GTEx/v6/Pancreas	-	Yes	Left_Ventricle:GM12878:IMR90:Mesenchymal_Stem_Cell:Mesendoderm:Trophoblast-like_Cell:hESC	2.57444e-08	rs1962412	8
	ENSG00000167182	SP2	17	45973516	46006323	1	protein_coding	6668	SP2	0.969394	-1.2623	0	0	0	NA	NA	NA	NA	Yes	Adult_Cortex:Fetal_Cortex:GM12878:IMR90	2.57444e-08	rs1962412	8
	ENSG00000108439	PNPO	17	46018872	46025654	1	protein_coding	55163	PNPO	3.71896e-05	0.17935	0	0	59	4.2235e-07	0.00133515	eQTLGen_cis_eQTLs:CMC_SVA_cis:GTEx/v6/Heart_Atrial_Appendage	-	Yes	Fetal_Cortex:IMR90:Mesenchymal_Stem_Cell:Mesendoderm:Trophoblast-like_Cell	2.57444e-08	rs1962412	8
	ENSG00000167183	PRR15L	17	46029333	46035244	-1	protein_coding	79170	PRR15L	0.481247	0.303263	0	0	0	NA	NA	NA	NA	Yes	IMR90:Mesenchymal_Stem_Cell:Mesendoderm:Trophoblast-like_Cell	2.57444e-08	rs1962412	8
	ENSG00000108465	CDK5RAP3	17	46045176	46059140	1	protein_coding	80279	CDK5RAP3	2.86539e-12	0.440978	0	0	133	2.74087e-06	1.33903e-07	PsychENCODE_eQTLs:GTEx/v8/Colon_Transverse:GTEx/v6/Cells_Transformed_fibroblasts	+	Yes	Fetal_Cortex:Left_Ventricle:GM12878:IMR90:Mesenchymal_Stem_Cell:Mesendoderm:Neural_Progenitor_Cell:Trophoblast-like_Cell:hESC	2.57444e-08	rs1962412	8
	ENSG00000005243	COPZ2	17	46103533	46115392	-1	protein_coding	51226	COPZ2	0.00170949	NA	0	0	4	1.1252e-05	0.0316708	eQTLGen_cis_eQTLs	-	Yes	Promoter_anchored_loops:GM12878:IMR90:Mesenchymal_Stem_Cell:Mesendoderm:Trophoblast-like_Cell	2.57444e-08	rs1962412	8
	ENSG00000082641	NFE2L1	17	46125691	46138849	1	protein_coding	4779	NFE2L1	0.998124	-0.893485	0	0	0	NA	NA	NA	NA	Yes	Left_Ventricle:GM12878:IMR90:Mesenchymal_Stem_Cell:Mesendoderm:Trophoblast-like_Cell:hESC	2.57444e-08	rs1962412	8
	ENSG00000108468	CBX1	17	46147414	46178883	-1	protein_coding	10951	CBX1	0.949843	-0.442894	0	0	0	NA	NA	NA	NA	Yes	Fetal_Cortex:GM12878:IMR90:Mesenchymal_Stem_Cell:Mesendoderm	2.57444e-08	rs1962412	8
	ENSG00000002919	SNX11	17	46180719	46200436	1	protein_coding	29916	SNX11	3.85655e-05	0.140273	0	0	5	4.5764e-26	0	eQTLGen_cis_eQTLs	-	Yes	Adult_Cortex:Fetal_Cortex:GM12878:IMR90:Mesenchymal_Stem_Cell:Mesendoderm	2.57444e-08	rs1962412	8
	ENSG00000141293	SKAP1	17	46210802	46507637	-1	protein_coding	8631	SKAP1	0.00030184	NA	0	0	82	8.5987e-12	0	eQTLGen_cis_eQTLs:GTEx/v8/Artery_Tibial:GTEx/v8/Colon_Sigmoid:GTEx/v7/Artery_Tibial	+	Yes	IMR90	2.57444e-08	rs1962412	8
	ENSG00000120094	HOXB1	17	46605888	46608359	-1	protein_coding	3211	HOXB1	0.1152	-0.795582	0	0	0	NA	NA	NA	NA	Yes	IMR90:Mesendoderm:Neural_Progenitor_Cell:hESC	2.57444e-08	rs1962412	8
	ENSG00000173917	HOXB2	17	46618256	46623441	-1	protein_coding	3212	HOXB2	0.00183831	0.974079	0	0	390	1.7952e-81	0	eQTLcatalogue/CEDAR_monocyte_CD14:eQTLcatalogue/CEDAR_T-cell_CD4:eQTLcatalogue/Fairfax_2014_IFN24:eQTLcatalogue/Fairfax_2014_LPS24:eQTLcatalogue/Fairfax_2014_naive:eQTLcatalogue/GENCORD_ge_T-cell:eQTLcatalogue/Nedelec_2016_ge_macrophage_Listeria:eQTLcatalogue/Nedelec_2016_ge_macrophage_naive:eQTLGen_cis_eQTLs:BIOSQTL/BIOS_eQTL_geneLevel:GTEx/v8/Whole_Blood:GTEx/v8/Muscle_Skeletal:GTEx/v8/Cells_Cu…	-	Yes	IMR90:Mesendoderm:Neural_Progenitor_Cell:hESC	2.57444e-08	rs1962412	8
	ENSG00000120093	HOXB3	17	46626232	46682274	-1	protein_coding	3213	HOXB3	0.610993	-1.0207	0	0	204	1.6896e-11	0	eQTLGen_cis_eQTLs:BIOSQTL/BIOS_eQTL_geneLevel:GTEx/v8/Artery_Tibial:GTEx/v8/Muscle_Skeletal	-	Yes	Aorta:Left_Ventricle:Liver:GM12878:IMR90:Mesenchymal_Stem_Cell:Mesendoderm:Neural_Progenitor_Cell:Trophoblast-like_Cell:hESC	2.57444e-08	rs1962412	8
	ENSG00000182742	HOXB4	17	46652875	46657473	-1	protein_coding	3214	HOXB4	0.119746	-1.09086	0	0	174	9.538e-17	0	eQTLGen_cis_eQTLs:BIOSQTL/BIOS_eQTL_geneLevel:GTEx/v7/Esophagus_Gastroesophageal_Junction	-	Yes	Mesendoderm:Neural_Progenitor_Cell:hESC	2.57444e-08	rs1962412	8
	ENSG00000120075	HOXB5	17	46668619	46671323	-1	protein_coding	3215	HOXB5	0.48144	-0.0871823	0	0	0	NA	NA	NA	NA	Yes	Mesendoderm:Neural_Progenitor_Cell:hESC	2.10402e-07	rs1962412	8
	ENSG00000108511	HOXB6	17	46671639	46682354	-1	protein_coding	3216	HOXB6	0.00958341	-0.0166043	0	0	1	7.99561e-06	3.77617e-08	GTEx/v8/Adipose_Subcutaneous:GTEx/v7/Adipose_Subcutaneous	-	Yes	Aorta:Left_Ventricle:Liver:GM12878:IMR90:Mesenchymal_Stem_Cell:Mesendoderm:Neural_Progenitor_Cell:Trophoblast-like_Cell:hESC	2.57444e-08	rs1962412	8
	ENSG00000260027	HOXB7	17	46684594	46710934	-1	protein_coding	3217	HOXB7	0.00759639	-0.376189	0	0	1	1.6355e-05	0.0451248	eQTLGen_cis_eQTLs	NA	Yes	Aorta:Left_Ventricle:Liver:GM12878:IMR90:Mesenchymal_Stem_Cell:Mesendoderm:Neural_Progenitor_Cell:Trophoblast-like_Cell:hESC	2.57444e-08	rs1962412	8
	ENSG00000120068	HOXB8	17	46688739	46692478	-1	protein_coding	3218	HOXB8	0.444768	NA	0	0	0	NA	NA	NA	NA	Yes	Aorta:Left_Ventricle:Liver:GM12878:IMR90:Mesenchymal_Stem_Cell:Mesendoderm:Neural_Progenitor_Cell:Trophoblast-like_Cell:hESC	2.57444e-08	rs1962412	8
	ENSG00000170689	HOXB9	17	46698518	46703839	-1	protein_coding	3219	HOXB9	0.101637	0.72463	0	0	0	NA	NA	NA	NA	Yes	Aorta:Left_Ventricle:Liver:GM12878:IMR90:Mesenchymal_Stem_Cell:Mesendoderm:Neural_Progenitor_Cell:Trophoblast-like_Cell:hESC	2.57444e-08	rs1962412	8
	ENSG00000159182	PRAC1	17	46799084	46799884	-1	protein_coding	84366	PRAC1	0.00177992	0.106873	1	9.628	0	NA	NA	NA	NA	Yes	Left_Ventricle:Liver:Spleen:GM12878:IMR90:Mesenchymal_Stem_Cell:Mesendoderm:Neural_Progenitor_Cell:Trophoblast-like_Cell:hESC	2.57444e-08	rs1962412	8
	ENSG00000159184	HOXB13	17	46802125	46806540	-1	protein_coding	10481	HOXB13	0.00987475	-1.11755	1	9.628	6	2.69141e-06	0.013457	eQTLcatalogue/Schwartzentruber_2018_ge_sensory_neuron	+	Yes	Left_Ventricle:Liver:Spleen:GM12878:IMR90:Mesenchymal_Stem_Cell:Mesendoderm:Neural_Progenitor_Cell:Trophoblast-like_Cell:hESC	2.57444e-08	rs1962412	8
	ENSG00000170703	TTLL6	17	46839597	46894576	-1	protein_coding	284076	TTLL6	7.48858e-08	-0.209165	120	14.59	477	6.67438e-37	4.73763e-30	eQTLcatalogue/BrainSeq_ge_brain:eQTLcatalogue/CEDAR_rectum:eQTLcatalogue/CEDAR_transverse_colon:eQTLcatalogue/HipSci_ge_iPSC:PsychENCODE_eQTLs:CMC_SVA_cis:CMC_NoSVA_cis:BRAINEAC/THAL:GTEx/v8/Adipose_Subcutaneous:GTEx/v8/Adipose_Visceral_Omentum:GTEx/v8/Artery_Coronary:GTEx/v8/Artery_Tibial:GTEx/v8/Brain_Amygdala:GTEx/v8/Brain_Anterior_cingulate_cortex_BA24:GTEx/v8/Brain_Caudate_basal_ganglia:GTEx…	-	Yes	Promoter_anchored_loops:Adult_Cortex:Fetal_Cortex:Aorta:Left_Ventricle:Liver:Spleen:GM12878:IMR90:Mesenchymal_Stem_Cell:Mesendoderm:Neural_Progenitor_Cell:Trophoblast-like_Cell:hESC	2.57444e-08	rs1962412	8
	ENSG00000136436	CALCOCO2	17	46908350	46943884	1	protein_coding	10241	CALCOCO2	0.0317625	0.266767	54	19.68	358	1.8476e-89	0	eQTLcatalogue/CEDAR_rectum:eQTLcatalogue/CEDAR_transverse_colon:eQTLcatalogue/Fairfax_2014_naive:eQTLcatalogue/Lepik_2017_ge_blood:eQTLcatalogue/TwinsUK_ge_LCL:eQTLGen_cis_eQTLs:BIOSQTL/BIOS_eQTL_geneLevel:GTEx/v8/Whole_Blood:GTEx/v8/Artery_Tibial:GTEx/v8/Brain_Cerebellar_Hemisphere:GTEx/v8/Brain_Cerebellum:GTEx/v8/Colon_Transverse:GTEx/v8/Muscle_Skeletal:GTEx/v8/Nerve_Tibial:GTEx/v8/Cells_Cultur…	-	Yes	Adult_Cortex:Fetal_Cortex:Aorta:Left_Ventricle:Liver:Spleen:GM12878:IMR90:Mesenchymal_Stem_Cell:Mesendoderm:Neural_Progenitor_Cell:Trophoblast-like_Cell:hESC	2.57444e-08	rs1962412	8
	ENSG00000159199	ATP5G1	17	46970127	46973233	1	protein_coding	516	ATP5G1	0.327526	-0.0240793	57	22.1	494	6.8326e-281	0	eQTLcatalogue/Alasoo_2018_ge_macrophage_IFNg:eQTLcatalogue/BLUEPRINT_ge_monocyte:eQTLcatalogue/BrainSeq_ge_brain:eQTLcatalogue/CEDAR_rectum:eQTLcatalogue/CEDAR_T-cell_CD8:eQTLcatalogue/CEDAR_transverse_colon:eQTLcatalogue/Fairfax_2012_B-cell_CD19:eQTLcatalogue/Fairfax_2014_IFN24:eQTLcatalogue/Fairfax_2014_LPS2:eQTLcatalogue/Fairfax_2014_naive:eQTLcatalogue/HipSci_ge_iPSC:eQTLcatalogue/Lepik_2017_…	+	Yes	Promoter_anchored_loops:Adult_Cortex:Fetal_Cortex:Aorta:Left_Ventricle:Liver:GM12878:IMR90:Mesenchymal_Stem_Cell:Mesendoderm:Neural_Progenitor_Cell:Trophoblast-like_Cell:hESC	2.57444e-08	rs1962412	8
	ENSG00000159202	UBE2Z	17	46985731	47006418	1	protein_coding	65264	UBE2Z	0.927559	0.175157	109	19.46	486	3.27170000000001e-310	0	eQTLcatalogue/Alasoo_2018_ge_macrophage_IFNg:eQTLcatalogue/Alasoo_2018_ge_macrophage_naive:eQTLcatalogue/BLUEPRINT_ge_monocyte:eQTLcatalogue/CEDAR_B-cell_CD19:eQTLcatalogue/CEDAR_neutrophil_CD15:eQTLcatalogue/CEDAR_rectum:eQTLcatalogue/CEDAR_T-cell_CD4:eQTLcatalogue/CEDAR_T-cell_CD8:eQTLcatalogue/CEDAR_transverse_colon:eQTLcatalogue/Fairfax_2012_B-cell_CD19:eQTLcatalogue/Fairfax_2014_IFN24:eQTLca…	+	Yes	Adult_Cortex:Fetal_Cortex:Aorta:Left_Ventricle:Liver:GM12878:IMR90:Mesenchymal_Stem_Cell:Mesendoderm:Neural_Progenitor_Cell:Trophoblast-like_Cell:hESC	2.57444e-08	rs1962412	8
	ENSG00000159210	SNF8	17	47006678	47022479	-1	protein_coding	11267	SNF8	0.290874	1.13061	94	19.46	473	2.58805e-27	0	eQTLcatalogue/Alasoo_2018_ge_macrophage_IFNg:eQTLcatalogue/Alasoo_2018_ge_macrophage_naive:eQTLcatalogue/BrainSeq_ge_brain:eQTLcatalogue/Lepik_2017_ge_blood:eQTLcatalogue/Quach_2016_ge_monocyte_IAV:PsychENCODE_eQTLs:eQTLGen_cis_eQTLs:BIOSQTL/BIOS_eQTL_geneLevel:xQTLServer_eQTLs:CMC_SVA_cis:CMC_NoSVA_cis:GTEx/v8/Adipose_Subcutaneous:GTEx/v8/Adipose_Visceral_Omentum:GTEx/v8/Adrenal_Gland:GTEx/v8/Ar…	+	Yes	IMR90:Mesenchymal_Stem_Cell	2.57444e-08	rs1962412	8
	ENSG00000159224	GIP	17	47035916	47045958	-1	protein_coding	2695	GIP	0.162839	0.403028	70	16.46	195	7.61034e-08	0.000380517	eQTLcatalogue/GENCORD_ge_fibroblast:eQTLcatalogue/HipSci_ge_iPSC	-	No	NA	3.84337e-08	rs1962412	8
	ENSG00000159217	IGF2BP1	17	47074774	47133012	1	protein_coding	10642	IGF2BP1	0.998574	-1.70191	73	19.98	340	8.7355e-18	2.21494e-13	BRAINEAC/CRBL:GTEx/v8/Testis:GTEx/v7/Testis:GTEx/v6/Testis	+	Yes	Fetal_Cortex	2.57444e-08	rs1962412	8
	ENSG00000167080	B4GALNT2	17	47209822	47247351	1	protein_coding	124872	B4GALNT2	9.64033e-07	-0.518247	1	1.695	0	NA	NA	NA	NA	Yes	IMR90:Mesenchymal_Stem_Cell:Mesendoderm:hESC	2.57444e-08	rs1962412	8
	ENSG00000167083	GNGT2	17	47280153	47287936	-1	protein_coding	2793	GNGT2	0.173048	0.281504	0	0	155	9.344e-11	0	eQTLGen_cis_eQTLs:GTEx/v8/Artery_Tibial	-	Yes	IMR90:Mesenchymal_Stem_Cell:Mesendoderm:Trophoblast-like_Cell:hESC	2.57444e-08	rs1962412	8
	ENSG00000108798	ABI3	17	47287589	47300587	1	protein_coding	51225	ABI3	0.027711	-0.453438	0	0	0	NA	NA	NA	NA	Yes	IMR90:Mesenchymal_Stem_Cell:Mesendoderm:Trophoblast-like_Cell:hESC	2.57444e-08	rs1962412	8
	ENSG00000173868	PHOSPHO1	17	47300724	47308128	-1	protein_coding	162466	PHOSPHO1	0.631109	-0.624653	0	0	0	NA	NA	NA	NA	Yes	Fetal_Cortex:IMR90:Mesenchymal_Stem_Cell:Mesendoderm:Trophoblast-like_Cell:hESC	2.57444e-08	rs1962412	8
	ENSG00000198740	ZNF652	17	47366568	47439835	-1	protein_coding	22834	ZNF652	0.97074	0.214055	0	0	0	NA	NA	NA	NA	Yes	IMR90:Mesenchymal_Stem_Cell:Mesendoderm:Trophoblast-like_Cell	2.57444e-08	rs1962412	8
	ENSG00000262039	RP11-81K2.1	17	47448102	47554350	1	protein_coding	NA	NA	NA	NA	0	0	1	9.7512e-09	5.78778e-05	eQTLGen_cis_eQTLs	-	Yes	IMR90:Mesenchymal_Stem_Cell:Mesendoderm:Trophoblast-like_Cell	2.57444e-08	rs1962412	8
	ENSG00000167085	PHB	17	47481414	47492246	-1	protein_coding	5245	PHB	0.821632	-0.186505	0	0	0	NA	NA	NA	NA	Yes	Promoter_anchored_loops	5.72758e-07	rs1962412	8
	ENSG00000064300	NGFR	17	47572655	47592379	1	protein_coding	4804	NGFR	0.238222	1.30126	0	0	2	3.98089e-05	0.000372019	GTEx/v8/Brain_Cortex	+	Yes	IMR90:Mesenchymal_Stem_Cell	1.26459e-06	rs1962412	8
	ENSG00000182575	NXPH3	17	47653220	47661189	1	protein_coding	11248	NXPH3	0.793272	NA	0	0	16	1.18152e-05	0.0418494	BRAINEAC/OCTX	NA	No	NA	0.000134008	rs1962412	8
	ENSG00000121067	SPOP	17	47676246	47755596	-1	protein_coding	8405	SPOP	0.992531	-0.403232	0	0	2	2.94637e-05	0.048842	GTEx/v8/Brain_Cerebellum	-	Yes	Fetal_Cortex	1.15737e-07	rs1962412	8
	ENSG00000005882	PDK2	17	48172101	48189516	1	protein_coding	5164	PDK2	0.168976	0.435841	0	0	0	NA	NA	NA	NA	Yes	Fetal_Cortex	4.54489e-07	rs1962412	8
	ENSG00000134755	DSC2	18	28645940	28682378	-1	protein_coding	1824	DSC2	0.000683302	-1.30456	0	0	2	8.4533e-07	0.00709403	eQTLGen_trans_eQTLs	-	No	NA	9.7967e-08	rs1962412	8
	ENSG00000196628	TCF4	18	52889562	53332018	-1	protein_coding	6925	TCF4	0.999867	0.443466	0	0	2	3.5797e-06	0.0252181	eQTLGen_trans_eQTLs	NA	No	NA	NA	rs532436	6
	ENSG00000060069	CTDP1	18	77439801	77514510	1	protein_coding	9150	CTDP1	0.924155	-0.131002	0	0	1	2.7589e-06	0.0202171	eQTLGen_trans_eQTLs	+	No	NA	0.0060673	rs4252185	3
	ENSG00000101425	BPI	20	36888551	36965907	1	protein_coding	671	BPI	8.85643e-09	0.38601	0	0	3	2.6479e-06	0.0195158	eQTLGen_trans_eQTLs	-	No	NA	4.21195e-08	rs532436	6
	ENSG00000100985	MMP9	20	44637547	44645200	1	protein_coding	4318	MMP9	2.7877e-08	0.142851	0	0	3	7.5416e-06	0.0462005	eQTLGen_trans_eQTLs	-	No	NA	4.21195e-08	rs532436	6
	Note. Type = Gene biotype from Ensembl.
	pLI = pLI score from ExAC database. The probability of being loss-of-function intolerant. The higher the score is, the more intolerant to loss-of-function mutations the gene is.
	ncRVIS = Non-coding residual variation intolerance score. The higher the score is, the more intolerant to non-coding variation the gene is.
	posMapSNPs = Number of SNPs mapped to gene based on positional mapping.
	posMapMaxCADD = Maximum CADD score of mapped SNPs by positional mapping.
	eqtlMapSNPs = Number of SNPs mapped to gene based on eQTL mapping.
	eqtlMapminP = The minimum eQTL P-value of mapped SNPs.
	eqtlMapminQ = The minimum eQTL FDR of mapped SNPs.
	eqtlMapts = Tissue types of mapped eQTL SNPs.
	eqtlDirection = Consequential direction of mapped eQTL SNPs after aligning risk increasing alleles in GWAS and tested alleles in eQTL data source.
	ciMap = "Yes" for genes mapped by chromatin interaction mapping, "No" for non-mapped genes.
	ciMapts = Tissue/cell types of mapped chromatin interactions.
	minGwasP = The minimum P-value of mapped SNPs.
	IndSigSNPs = rsID of the independent significant SNPs that are in LD with the mapped SNPs.
