# Supplementary material for: A multivariate genome-wide association study of psycho-cardiometabolic multimorbidity
Source: PLoS Genet. 2023 Jun 30;19(6):e1010508. doi: 10.1371/journal.pgen.1010508 (PMC10343069; doi:10.1371/journal.pgen.1010508)
Supplement: S7 Table — (XLSX) [file pgen.1010508.s007.xlsx]

## Sheet: Sheet1
	S7 Table. Results of gene set enrichment analysis
	Category	GeneSet	N_genes	N_overlap	P-value	Adjusted P-value	Genes	Link
	Reactome	REACTOME_REGULATION_OF_IFNA_SIGNALING	26	10	4.17801e-14	6.26283e-11	IFNA21:IFNA4:IFNA7:IFNA10:IFNA16:IFNA17:IFNA14:IFNA5:IFNA6:IFNA1	http://www.gsea-msigdb.org/gsea/msigdb/cards/REACTOME_REGULATION_OF_IFNA_SIGNALING
	Reactome	REACTOME_TRAF6_MEDIATED_IRF7_ACTIVATION	29	10	1.53454e-13	1.15014e-10	IFNA21:IFNA4:IFNA7:IFNA10:IFNA16:IFNA17:IFNA14:IFNA5:IFNA6:IFNA1	http://www.gsea-msigdb.org/gsea/msigdb/cards/REACTOME_TRAF6_MEDIATED_IRF7_ACTIVATION
	Reactome	REACTOME_INTERFERON_ALPHA_BETA_SIGNALING	62	11	2.82422e-11	1.41117e-08	OASL:IFNA21:IFNA4:IFNA7:IFNA10:IFNA16:IFNA17:IFNA14:IFNA5:IFNA6:IFNA1	http://www.gsea-msigdb.org/gsea/msigdb/cards/REACTOME_INTERFERON_ALPHA_BETA_SIGNALING
	Reactome	REACTOME_DDX58_IFIH1_MEDIATED_INDUCTION_OF_INTERFERON_ALPHA_BETA	77	10	5.51645e-09	2.06729e-06	IFNA21:IFNA4:IFNA7:IFNA10:IFNA16:IFNA17:IFNA14:IFNA5:IFNA6:IFNA1	http://www.gsea-msigdb.org/gsea/msigdb/cards/REACTOME_DDX58_IFIH1_MEDIATED_INDUCTION_OF_INTERFERON_ALPHA_BETA
	Reactome	REACTOME_INTERFERON_SIGNALING	180	12	3.14458e-07	9.42746e-05	OASL:KPNB1:IFNA21:IFNA4:IFNA7:IFNA10:IFNA16:IFNA17:IFNA14:IFNA5:IFNA6:IFNA1	http://www.gsea-msigdb.org/gsea/msigdb/cards/REACTOME_INTERFERON_SIGNALING
	Reactome	REACTOME_FACTORS_INVOLVED_IN_MEGAKARYOCYTE_DEVELOPMENT_AND_PLATELET_PRODUCTION	166	10	7.66516e-06	0.00191501	IFNA21:IFNA4:IFNA7:IFNA10:IFNA16:IFNA17:IFNA14:IFNA5:IFNA6:IFNA1	http://www.gsea-msigdb.org/gsea/msigdb/cards/REACTOME_FACTORS_INVOLVED_IN_MEGAKARYOCYTE_DEVELOPMENT_AND_PLATELET_PRODUCTION
	Reactome	REACTOME_ABACAVIR_TRANSMEMBRANE_TRANSPORT	5	3	1.00982e-05	0.00216245	SLC22A1:SLC22A2:SLC22A3	http://www.gsea-msigdb.org/gsea/msigdb/cards/REACTOME_ABACAVIR_TRANSMEMBRANE_TRANSPORT
	Reactome	REACTOME_ABACAVIR_TRANSPORT_AND_METABOLISM	10	3	0.000116719	0.0194401	SLC22A1:SLC22A2:SLC22A3	http://www.gsea-msigdb.org/gsea/msigdb/cards/REACTOME_ABACAVIR_TRANSPORT_AND_METABOLISM
	Reactome	REACTOME_ORGANIC_CATION_TRANSPORT	10	3	0.000116719	0.0194401	SLC22A1:SLC22A2:SLC22A3	http://www.gsea-msigdb.org/gsea/msigdb/cards/REACTOME_ORGANIC_CATION_TRANSPORT
	Reactome	REACTOME_CYTOKINE_SIGNALING_IN_IMMUNE_SYSTEM	824	20	0.000277081	0.0415345	OASL:PSMD9:CTSG:SPRED1:KPNB1:PHB:MMP9:SOD2:TCP1:IFNA21:IFNA4:IFNA7:IFNA10:IFNA16:IFNA17:IFNA14:IFNA5:IFNA6:IFNA1:MTAP	http://www.gsea-msigdb.org/gsea/msigdb/cards/REACTOME_CYTOKINE_SIGNALING_IN_IMMUNE_SYSTEM
	GO_mf	GO_TYPE_I_INTERFERON_RECEPTOR_BINDING	17	12	4.9307e-21	8.111e-18	IFNW1:IFNA21:IFNA4:IFNA7:IFNA10:IFNA16:IFNA17:IFNA14:IFNA5:IFNA6:IFNA1:IFNE	http://www.gsea-msigdb.org/gsea/msigdb/cards/GO_TYPE_I_INTERFERON_RECEPTOR_BINDING
	GO_mf	GO_CYTOKINE_ACTIVITY	215	13	3.10052e-07	0.000255018	EDN1:IFNW1:IFNA21:IFNA4:IFNA7:IFNA10:IFNA16:IFNA17:IFNA14:IFNA5:IFNA6:IFNA1:IFNE	http://www.gsea-msigdb.org/gsea/msigdb/cards/GO_CYTOKINE_ACTIVITY
	GO_mf	GO_CYTOKINE_RECEPTOR_BINDING	278	13	5.47095e-06	0.0029999	SPRED1:IFNW1:IFNA21:IFNA4:IFNA7:IFNA10:IFNA16:IFNA17:IFNA14:IFNA5:IFNA6:IFNA1:IFNE	http://www.gsea-msigdb.org/gsea/msigdb/cards/GO_CYTOKINE_RECEPTOR_BINDING
	GO_bp	GO_REGULATION_OF_PEPTIDYL_SERINE_PHOSPHORYLATION_OF_STAT_PROTEIN	23	12	1.02182e-18	7.5104e-15	IFNW1:IFNA21:IFNA4:IFNA7:IFNA10:IFNA16:IFNA17:IFNA14:IFNA5:IFNA6:IFNA1:IFNE	http://www.gsea-msigdb.org/gsea/msigdb/cards/GO_REGULATION_OF_PEPTIDYL_SERINE_PHOSPHORYLATION_OF_STAT_PROTEIN
	GO_bp	GO_SERINE_PHOSPHORYLATION_OF_STAT_PROTEIN	27	12	1.26823e-17	4.66074e-14	IFNW1:IFNA21:IFNA4:IFNA7:IFNA10:IFNA16:IFNA17:IFNA14:IFNA5:IFNA6:IFNA1:IFNE	http://www.gsea-msigdb.org/gsea/msigdb/cards/GO_SERINE_PHOSPHORYLATION_OF_STAT_PROTEIN
	GO_bp	GO_NATURAL_KILLER_CELL_ACTIVATION_INVOLVED_IN_IMMUNE_RESPONSE	31	12	9.93847e-17	2.43493e-13	IFNW1:IFNA21:IFNA4:IFNA7:IFNA10:IFNA16:IFNA17:IFNA14:IFNA5:IFNA6:IFNA1:IFNE	http://www.gsea-msigdb.org/gsea/msigdb/cards/GO_NATURAL_KILLER_CELL_ACTIVATION_INVOLVED_IN_IMMUNE_RESPONSE
	GO_bp	GO_RESPONSE_TO_DSRNA	53	13	4.68331e-15	8.60558e-12	P2RX7:IFNW1:IFNA21:IFNA4:IFNA7:IFNA10:IFNA16:IFNA17:IFNA14:IFNA5:IFNA6:IFNA1:IFNE	http://www.gsea-msigdb.org/gsea/msigdb/cards/GO_RESPONSE_TO_DSRNA
	GO_bp	GO_NATURAL_KILLER_CELL_ACTIVATION	80	13	1.38217e-12	2.03179e-09	HNF1A:IFNW1:IFNA21:IFNA4:IFNA7:IFNA10:IFNA16:IFNA17:IFNA14:IFNA5:IFNA6:IFNA1:IFNE	http://www.gsea-msigdb.org/gsea/msigdb/cards/GO_NATURAL_KILLER_CELL_ACTIVATION
	GO_bp	GO_B_CELL_PROLIFERATION	93	12	1.6982e-10	2.08029e-07	IFNW1:IFNA21:IFNA4:IFNA7:IFNA10:IFNA16:IFNA17:IFNA14:IFNA5:IFNA6:IFNA1:IFNE	http://www.gsea-msigdb.org/gsea/msigdb/cards/GO_B_CELL_PROLIFERATION
	GO_bp	GO_T_CELL_ACTIVATION_INVOLVED_IN_IMMUNE_RESPONSE	98	12	3.16868e-10	3.32711e-07	IFNW1:IFNA21:IFNA4:IFNA7:IFNA10:IFNA16:IFNA17:IFNA14:IFNA5:IFNA6:IFNA1:IFNE	http://www.gsea-msigdb.org/gsea/msigdb/cards/GO_T_CELL_ACTIVATION_INVOLVED_IN_IMMUNE_RESPONSE
	GO_bp	GO_POSITIVE_REGULATION_OF_PEPTIDYL_SERINE_PHOSPHORYLATION	104	12	6.39545e-10	5.87582e-07	IFNW1:IFNA21:IFNA4:IFNA7:IFNA10:IFNA16:IFNA17:IFNA14:IFNA5:IFNA6:IFNA1:IFNE	http://www.gsea-msigdb.org/gsea/msigdb/cards/GO_POSITIVE_REGULATION_OF_PEPTIDYL_SERINE_PHOSPHORYLATION
	GO_bp	GO_RESPONSE_TO_TYPE_I_INTERFERON	86	11	1.10061e-09	8.9883e-07	OASL:IFNA21:IFNA4:IFNA7:IFNA10:IFNA16:IFNA17:IFNA14:IFNA5:IFNA6:IFNA1	http://www.gsea-msigdb.org/gsea/msigdb/cards/GO_RESPONSE_TO_TYPE_I_INTERFERON
	GO_bp	GO_HUMORAL_IMMUNE_RESPONSE	239	16	2.99841e-09	2.20383e-06	PLA2G1B:CTSG:PHB:BPI:IFNW1:IFNA21:IFNA4:IFNA7:IFNA10:IFNA16:IFNA17:IFNA14:IFNA5:IFNA6:IFNA1:IFNE	http://www.gsea-msigdb.org/gsea/msigdb/cards/GO_HUMORAL_IMMUNE_RESPONSE
	GO_bp	GO_B_CELL_DIFFERENTIATION	126	12	5.93382e-09	3.96487e-06	IFNW1:IFNA21:IFNA4:IFNA7:IFNA10:IFNA16:IFNA17:IFNA14:IFNA5:IFNA6:IFNA1:IFNE	http://www.gsea-msigdb.org/gsea/msigdb/cards/GO_B_CELL_DIFFERENTIATION
	GO_bp	GO_REGULATION_OF_RECEPTOR_SIGNALING_PATHWAY_VIA_STAT	131	12	9.25223e-09	5.66699e-06	IFNW1:IFNA21:IFNA4:IFNA7:IFNA10:IFNA16:IFNA17:IFNA14:IFNA5:IFNA6:IFNA1:IFNE	http://www.gsea-msigdb.org/gsea/msigdb/cards/GO_REGULATION_OF_RECEPTOR_SIGNALING_PATHWAY_VIA_STAT
	GO_bp	GO_REGULATION_OF_PEPTIDYL_SERINE_PHOSPHORYLATION	135	12	1.30188e-08	7.36064e-06	IFNW1:IFNA21:IFNA4:IFNA7:IFNA10:IFNA16:IFNA17:IFNA14:IFNA5:IFNA6:IFNA1:IFNE	http://www.gsea-msigdb.org/gsea/msigdb/cards/GO_REGULATION_OF_PEPTIDYL_SERINE_PHOSPHORYLATION
	GO_bp	GO_RECEPTOR_SIGNALING_PATHWAY_VIA_STAT	151	12	4.57987e-08	2.40443e-05	IFNW1:IFNA21:IFNA4:IFNA7:IFNA10:IFNA16:IFNA17:IFNA14:IFNA5:IFNA6:IFNA1:IFNE	http://www.gsea-msigdb.org/gsea/msigdb/cards/GO_RECEPTOR_SIGNALING_PATHWAY_VIA_STAT
	GO_bp	GO_COAGULATION	335	17	5.85762e-08	2.87023e-05	P2RX7:P2RX4:ADTRP:EDN1:PLG:IFNA21:IFNA4:IFNA7:IFNA10:IFNA16:IFNA17:IFNA14:IFNA5:IFNA6:IFNA1:ADAMTS13:VAV2	http://www.gsea-msigdb.org/gsea/msigdb/cards/GO_COAGULATION
	GO_bp	GO_LYMPHOCYTE_ACTIVATION_INVOLVED_IN_IMMUNE_RESPONSE	172	12	1.92081e-07	8.82371e-05	IFNW1:IFNA21:IFNA4:IFNA7:IFNA10:IFNA16:IFNA17:IFNA14:IFNA5:IFNA6:IFNA1:IFNE	http://www.gsea-msigdb.org/gsea/msigdb/cards/GO_LYMPHOCYTE_ACTIVATION_INVOLVED_IN_IMMUNE_RESPONSE
	GO_bp	GO_REGULATION_OF_BODY_FLUID_LEVELS	491	19	6.46847e-07	0.000279666	P2RX7:P2RX4:ADTRP:EDN1:SLC22A2:PLG:IFNA21:IFNA4:IFNA7:IFNA10:IFNA16:IFNA17:IFNA14:IFNA5:IFNA6:IFNA1:CEL:ADAMTS13:VAV2	http://www.gsea-msigdb.org/gsea/msigdb/cards/GO_REGULATION_OF_BODY_FLUID_LEVELS
	GO_bp	GO_DEFENSE_RESPONSE_TO_VIRUS	232	13	7.37838e-07	0.000301284	OASL:IFNW1:IFNA21:IFNA4:IFNA7:IFNA10:IFNA16:IFNA17:IFNA14:IFNA5:IFNA6:IFNA1:IFNE	http://www.gsea-msigdb.org/gsea/msigdb/cards/GO_DEFENSE_RESPONSE_TO_VIRUS
	GO_bp	GO_RESPONSE_TO_NITROGEN_COMPOUND	942	27	1.04631e-06	0.000404757	PXN:PLA2G1B:SRSF9:P2RX7:P2RX4:GIP:NGFR:PDK2:ADTRP:EDN1:MAS1:PARK2:SPIDR:IFNW1:IFNA21:IFNA4:IFNA7:IFNA10:IFNA16:IFNA17:IFNA14:IFNA5:IFNA6:IFNA1:IFNE:ADAMTS13:DBH	http://www.gsea-msigdb.org/gsea/msigdb/cards/GO_RESPONSE_TO_NITROGEN_COMPOUND
	GO_bp	GO_DEFENSE_RESPONSE_TO_OTHER_ORGANISM	476	18	1.79362e-06	0.000659156	PLA2G1B:OASL:P2RX7:CTSG:CALCOCO2:BPI:IFNW1:IFNA21:IFNA4:IFNA7:IFNA10:IFNA16:IFNA17:IFNA14:IFNA5:IFNA6:IFNA1:IFNE	http://www.gsea-msigdb.org/gsea/msigdb/cards/GO_DEFENSE_RESPONSE_TO_OTHER_ORGANISM
	GO_bp	GO_RESPONSE_TO_ORGANIC_CYCLIC_COMPOUND	897	25	4.47259e-06	0.00156541	P2RX7:P2RX4:NFE2L1:HOXB13:GIP:PHB:MBD4:ADTRP:EDN1:PARK2:SPIDR:PLIN2:IFNW1:IFNA21:IFNA4:IFNA7:IFNA10:IFNA16:IFNA17:IFNA14:IFNA5:IFNA6:IFNA1:IFNE:MTAP	http://www.gsea-msigdb.org/gsea/msigdb/cards/GO_RESPONSE_TO_ORGANIC_CYCLIC_COMPOUND
	GO_bp	GO_EMBRYONIC_SKELETAL_SYSTEM_MORPHOGENESIS	94	8	5.09326e-06	0.00166555	HOXB1:HOXB2:HOXB3:HOXB4:HOXB5:HOXB6:HOXB7:HOXB8	http://www.gsea-msigdb.org/gsea/msigdb/cards/GO_EMBRYONIC_SKELETAL_SYSTEM_MORPHOGENESIS
	GO_bp	GO_LEUKOCYTE_PROLIFERATION	278	13	5.47095e-06	0.00166555	P2RX7:IFNW1:IFNA21:IFNA4:IFNA7:IFNA10:IFNA16:IFNA17:IFNA14:IFNA5:IFNA6:IFNA1:IFNE	http://www.gsea-msigdb.org/gsea/msigdb/cards/GO_LEUKOCYTE_PROLIFERATION
	GO_bp	GO_EMBRYONIC_SKELETAL_SYSTEM_DEVELOPMENT	126	9	5.55956e-06	0.00166555	HOXB1:HOXB2:HOXB3:HOXB4:HOXB5:HOXB6:HOXB7:HOXB8:HOXB9	http://www.gsea-msigdb.org/gsea/msigdb/cards/GO_EMBRYONIC_SKELETAL_SYSTEM_DEVELOPMENT
	GO_bp	GO_B_CELL_ACTIVATION	237	12	5.66513e-06	0.00166555	IFNW1:IFNA21:IFNA4:IFNA7:IFNA10:IFNA16:IFNA17:IFNA14:IFNA5:IFNA6:IFNA1:IFNE	http://www.gsea-msigdb.org/gsea/msigdb/cards/GO_B_CELL_ACTIVATION
	GO_bp	GO_ADAPTIVE_IMMUNE_RESPONSE	373	15	6.47571e-06	0.00183063	P2RX7:ORAI1:SKAP1:IFNW1:IFNA21:IFNA4:IFNA7:IFNA10:IFNA16:IFNA17:IFNA14:IFNA5:IFNA6:IFNA1:IFNE	http://www.gsea-msigdb.org/gsea/msigdb/cards/GO_ADAPTIVE_IMMUNE_RESPONSE
	GO_bp	GO_CELL_ACTIVATION_INVOLVED_IN_IMMUNE_RESPONSE	692	21	7.73253e-06	0.00210497	DYNLL1:MLEC:RHOF:CTSG:KPNB1:BPI:MMP9:IGF2R:IFNW1:IFNA21:IFNA4:IFNA7:IFNA10:IFNA16:IFNA17:IFNA14:IFNA5:IFNA6:IFNA1:IFNE:SURF4	http://www.gsea-msigdb.org/gsea/msigdb/cards/GO_CELL_ACTIVATION_INVOLVED_IN_IMMUNE_RESPONSE
	GO_bp	GO_WOUND_HEALING	532	18	8.3823e-06	0.00220035	P2RX7:P2RX4:ADTRP:EDN1:PLG:IFNA21:IFNA4:IFNA7:IFNA10:IFNA16:IFNA17:IFNA14:IFNA5:IFNA6:IFNA1:ADAMTS13:TMEM8C:VAV2	http://www.gsea-msigdb.org/gsea/msigdb/cards/GO_WOUND_HEALING
	GO_bp	GO_RESPONSE_TO_WOUNDING	642	20	8.80401e-06	0.00223136	P2RX7:P2RX4:HOXB13:GIP:ADTRP:EDN1:PLG:IFNA21:IFNA4:IFNA7:IFNA10:IFNA16:IFNA17:IFNA14:IFNA5:IFNA6:IFNA1:ADAMTS13:TMEM8C:VAV2	http://www.gsea-msigdb.org/gsea/msigdb/cards/GO_RESPONSE_TO_WOUNDING
	GO_bp	GO_RESPONSE_TO_VIRUS	314	13	2.00534e-05	0.00491309	OASL:IFNW1:IFNA21:IFNA4:IFNA7:IFNA10:IFNA16:IFNA17:IFNA14:IFNA5:IFNA6:IFNA1:IFNE	http://www.gsea-msigdb.org/gsea/msigdb/cards/GO_RESPONSE_TO_VIRUS
	GO_bp	GO_IMMUNE_EFFECTOR_PROCESS	1118	27	2.42227e-05	0.00574312	PLA2G1B:DYNLL1:MLEC:OASL:P2RX7:RHOF:CTSG:KPNB1:PHB:BPI:MMP9:IGF2R:IFNW1:IFNA21:IFNA4:IFNA7:IFNA10:IFNA16:IFNA17:IFNA14:IFNA5:IFNA6:IFNA1:IFNE:SURF4:DBH:VAV2	http://www.gsea-msigdb.org/gsea/msigdb/cards/GO_IMMUNE_EFFECTOR_PROCESS
	GO_bp	GO_RHOMBOMERE_DEVELOPMENT	7	3	3.48171e-05	0.00799705	HOXB1:HOXB2:HOXB3	http://www.gsea-msigdb.org/gsea/msigdb/cards/GO_RHOMBOMERE_DEVELOPMENT
	GO_bp	GO_LYMPHOCYTE_DIFFERENTIATION	341	13	4.71429e-05	0.0105	HNF1A:IFNW1:IFNA21:IFNA4:IFNA7:IFNA10:IFNA16:IFNA17:IFNA14:IFNA5:IFNA6:IFNA1:IFNE	http://www.gsea-msigdb.org/gsea/msigdb/cards/GO_LYMPHOCYTE_DIFFERENTIATION
	GO_bp	GO_POSITIVE_REGULATION_OF_PHOSPHORUS_METABOLIC_PROCESS	1042	25	5.54423e-05	0.0119853	GCN1L1:PLA2G1B:SPPL3:P2RX7:CAMKK2:PHB:MMP9:GCNT2:ADTRP:EDN1:MAS1:MAP3K4:IFNW1:IFNA21:IFNA4:IFNA7:IFNA10:IFNA16:IFNA17:IFNA14:IFNA5:IFNA6:IFNA1:IFNE:VAV2	http://www.gsea-msigdb.org/gsea/msigdb/cards/GO_POSITIVE_REGULATION_OF_PHOSPHORUS_METABOLIC_PROCESS
	GO_bp	GO_ANTERIOR_POSTERIOR_PATTERN_SPECIFICATION	210	10	5.81361e-05	0.0122086	KDM2B:HOXB1:HOXB2:HOXB3:HOXB4:HOXB5:HOXB6:HOXB7:HOXB8:HOXB9	http://www.gsea-msigdb.org/gsea/msigdb/cards/GO_ANTERIOR_POSTERIOR_PATTERN_SPECIFICATION
	GO_bp	GO_CYTOKINE_MEDIATED_SIGNALING_PATHWAY	737	20	6.24618e-05	0.0127526	OASL:PSMD9:MMP9:EDN1:SOD2:TCP1:PARK2:IFNW1:IFNA21:IFNA4:IFNA7:IFNA10:IFNA16:IFNA17:IFNA14:IFNA5:IFNA6:IFNA1:IFNE:MTAP	http://www.gsea-msigdb.org/gsea/msigdb/cards/GO_CYTOKINE_MEDIATED_SIGNALING_PATHWAY
	GO_bp	GO_PROTEIN_PHOSPHORYLATION	1889	37	6.77277e-05	0.0132606	TNNI3K:CIT:GCN1L1:PLA2G1B:P2RX7:CAMKK2:PSMD9:CTSG:SPRED1:CDK5RAP3:PHB:PDK2:MMP9:GLYCTK:GCNT2:MAK:ADTRP:EDN1:MAS1:MAP3K4:PARK2:BLK:IFNW1:IFNA21:IFNA4:IFNA7:IFNA10:IFNA16:IFNA17:IFNA14:IFNA5:IFNA6:IFNA1:IFNE:CDKN2A:CDKN2B:C9orf96	http://www.gsea-msigdb.org/gsea/msigdb/cards/GO_PROTEIN_PHOSPHORYLATION
	GO_bp	GO_PEPTIDYL_SERINE_MODIFICATION	305	12	6.85584e-05	0.0132606	IFNW1:IFNA21:IFNA4:IFNA7:IFNA10:IFNA16:IFNA17:IFNA14:IFNA5:IFNA6:IFNA1:IFNE	http://www.gsea-msigdb.org/gsea/msigdb/cards/GO_PEPTIDYL_SERINE_MODIFICATION
	GO_bp	GO_POSITIVE_REGULATION_OF_PROTEIN_MODIFICATION_PROCESS	1177	26	0.000149759	0.0282238	PLA2G1B:SPPL3:P2RX7:CAMKK2:CDK5RAP3:PHB:MMP9:GCNT2:ADTRP:EDN1:TBC1D7:MAS1:MAP3K4:PARK2:IFNW1:IFNA21:IFNA4:IFNA7:IFNA10:IFNA16:IFNA17:IFNA14:IFNA5:IFNA6:IFNA1:IFNE	http://www.gsea-msigdb.org/gsea/msigdb/cards/GO_POSITIVE_REGULATION_OF_PROTEIN_MODIFICATION_PROCESS
	GO_bp	GO_SKELETAL_SYSTEM_MORPHOGENESIS	237	10	0.00015795	0.0285558	P2RX7:HOXB1:HOXB2:HOXB3:HOXB4:HOXB5:HOXB6:HOXB7:HOXB8:PHOSPHO1	http://www.gsea-msigdb.org/gsea/msigdb/cards/GO_SKELETAL_SYSTEM_MORPHOGENESIS
	GO_bp	GO_REGULATION_OF_PROSTAGLANDIN_SECRETION	11	3	0.000159291	0.0285558	P2RX7:P2RX4:EDN1	http://www.gsea-msigdb.org/gsea/msigdb/cards/GO_REGULATION_OF_PROSTAGLANDIN_SECRETION
	GO_bp	GO_REGULATION_OF_PHOSPHORUS_METABOLIC_PROCESS	1612	32	0.00017867	0.0312673	GCN1L1:PLA2G1B:DYNLL1:SPPL3:P2RX7:CAMKK2:SPRED1:CDK5RAP3:PHB:MMP9:GCNT2:ADTRP:EDN1:PHACTR1:MAS1:MAP3K4:PARK2:IFNW1:IFNA21:IFNA4:IFNA7:IFNA10:IFNA16:IFNA17:IFNA14:IFNA5:IFNA6:IFNA1:IFNE:CDKN2A:CDKN2B:VAV2	http://www.gsea-msigdb.org/gsea/msigdb/cards/GO_REGULATION_OF_PHOSPHORUS_METABOLIC_PROCESS
	GO_bp	GO_IMMUNE_SYSTEM_DEVELOPMENT	941	22	0.00022988	0.0392934	HNF1A:PSMD9:NFE2L1:HOXB3:HOXB4:HOXB7:HOXB8:MMP9:SCIN:IFNW1:IFNA21:IFNA4:IFNA7:IFNA10:IFNA16:IFNA17:IFNA14:IFNA5:IFNA6:IFNA1:IFNE:CDKN2B	http://www.gsea-msigdb.org/gsea/msigdb/cards/GO_IMMUNE_SYSTEM_DEVELOPMENT
	GWAScatalog	Lipoprotein (a) levels	39	14	9.06973e-19	1.64616e-15	FNDC1:SOD2:ACAT2:PNLDC1:MAS1:IGF2R:SLC22A1:SLC22A2:SLC22A3:LPA:PLG:MAP3K4:AGPAT4:PARK2
	GWAScatalog	Coronary heart disease	70	14	8.83859e-15	8.02102e-12	HNF1A:C12orf43:ATP5G1:UBE2Z:SNF8:GIP:PHACTR1:FNDC1:SLC22A3:LPA:MTAP:CDKN2A:CDKN2B:CEL
	GWAScatalog	Body mass index x sex x age interaction (4df test)	91	14	4.05891e-13	2.45564e-10	NEGR1:LRRIQ3:FPGT:FPGT-TNNI3K:TNNI3K:CRYZ:TYW3:MAS1:IGF2R:SLC22A1:SLC22A2:SLC22A3:LPA:PLG
	GWAScatalog	Generalized epilepsy	25	8	8.98798e-11	4.07829e-08	PNPO:PRR15L:CDK5RAP3:COPZ2:NFE2L1:CBX1:SNX11:SKAP1
	GWAScatalog	Coronary artery disease	418	21	1.77558e-09	6.34607e-07	HNF1A:TMEM204:GIP:B4GALNT2:ZNF652:PHB:KCNH7:EDN1:PHACTR1:FNDC1:IGF2R:SLC22A3:LPA:PLG:THSD7A:TMEM106B:VWDE:ETV1:CDKN2A:CDKN2B:CEL
	GWAScatalog	Coagulation factor levels	7	5	2.09787e-09	6.34607e-07	OBP2B:SURF6:MED22:C9orf96:ADAMTS13
	GWAScatalog	Body mass index	1192	36	3.16346e-09	8.20241e-07	NEGR1:LRRIQ3:FPGT:FPGT-TNNI3K:TNNI3K:CRYZ:TYW3:WDR66:KPNB1:TBKBP1:MRPL10:SP6:SP2:PNPO:PRR15L:CDK5RAP3:COPZ2:CBX1:SNX11:SKAP1:HOXB1:HOXB2:HOXB3:HOXB4:ADTRP:HIVEP1:EDN1:MAS1:IGF2R:SLC22A1:SLC22A2:SLC22A3:LPA:PLG:PARK2:ELAVL2
	GWAScatalog	Reading disability or specific language impairment adjusted for intelligence quotient (pleiotropy)	12	5	7.59196e-08	1.72243e-05	COX6A1:TRIAP1:GATC:SRSF9:DYNLL1
	GWAScatalog	Reading disability or specific language impairment (pleiotropy)	13	5	1.22355e-07	2.4675e-05	COX6A1:TRIAP1:GATC:SRSF9:DYNLL1
	GWAScatalog	Body mass index (age <50)	45	7	3.22858e-07	5.85988e-05	NEGR1:LRRIQ3:FPGT:FPGT-TNNI3K:TNNI3K:CRYZ:TYW3
	GWAScatalog	Prostate cancer	302	15	4.77019e-07	7.87081e-05	PRAC1:HOXB13:IGF2BP1:B4GALNT2:GNGT2:ABI3:PHOSPHO1:ZNF652:PHB:NGFR:SPOP:TCF4:SLC22A1:SLC22A2:SLC22A3
	GWAScatalog	Myocardial infarction	55	7	1.3254e-06	0.000200467	UBE2Z:PHACTR1:LPA:PLG:CDKN2A:CDKN2B:CEL
	GWAScatalog	Body mass index x age interaction	37	6	1.79509e-06	0.000250622	LRRIQ3:FPGT:FPGT-TNNI3K:TNNI3K:CRYZ:TYW3
	GWAScatalog	Body mass index (age>50)	59	7	2.1533e-06	0.00027916	MAS1:IGF2R:SLC22A1:SLC22A2:SLC22A3:LPA:PLG
	GWAScatalog	Mental health study participation (completed survey)	27	5	6.83873e-06	0.000827486	NEGR1:FPGT:FPGT-TNNI3K:TNNI3K:TCF4
	GWAScatalog	Serum metabolite levels	102	8	9.36503e-06	0.00106235	ACADM:MLEC:UNC119B:ACADS:SPPL3:OASL:SLC22A1:SLC22A2
	GWAScatalog	Type 2 diabetes	438	16	1.05968e-05	0.00113137	HNF1A:OASL:CAMKK2:SP6:CALCOCO2:ATP5G1:UBE2Z:SNF8:GIP:DSC2:SLC22A3:QKI:ARL4A:ETV1:CDKN2A:CDKN2B
	GWAScatalog	Parental longevity (both parents in top 10%)	6	3	2.00453e-05	0.00202123	LPA:CDKN2A:CDKN2B
	GWAScatalog	Activated partial thromboplastin time	36	5	2.96577e-05	0.00283309	DBN1:SURF2:SURF4:ADAMTS13:CACFD1
	GWAScatalog	Parental longevity (father's age at death)	7	3	3.48171e-05	0.00315965	LPA:CDKN2A:CDKN2B
	GWAScatalog	Erosive tooth wear (severe vs non-severe)	38	5	3.88442e-05	0.00335725	DYNLL1:SPRED1:SOD2:WTAP:ACAT2
	GWAScatalog	Serum metabolite ratios in chronic kidney disease	20	4	4.36403e-05	0.00360032	ACADM:ACADS:SPPL3:ELOVL2
	GWAScatalog	Experiencing mood swings	40	5	5.00926e-05	0.00395296	NEGR1:ORAI1:HOXB2:TCF4:TMEM106B
	GWAScatalog	Coronary heart disease (SNP X SNP interaction)	2	2	0.00010219	0.0077281	CDKN2A:CDKN2B
	GWAScatalog	Parental longevity (combined parental age at death)	10	3	0.000116719	0.00847377	FPGT:TNNI3K:LPA
	GWAScatalog	Very long-chain saturated fatty acid levels (fatty acid 20:0)	28	4	0.000173091	0.0120831	HNF1A:C12orf43:KPNB1:TBKBP1
	GWAScatalog	Aging	13	3	0.000272002	0.0176316	PLG:MAP3K4:PARK2
	GWAScatalog	Nasopharyngeal carcinoma	13	3	0.000272002	0.0176316	C9orf53:CDKN2A:CDKN2B
	GWAScatalog	Myocardial infarction (early onset)	14	3	0.000343606	0.021505	PHACTR1:CDKN2A:CDKN2B
	GWAScatalog	Coronary artery disease (myocardial infarction, percutaneous transluminal coronary angioplasty, coronary artery bypass grafting, angina or chromic ischemic heart disease)	94	6	0.000389815	0.0235838	UBE2Z:PHACTR1:SLC22A3:LPA:PLG:CEL
	GWAScatalog	N-glycan levels	15	3	0.000426309	0.0249597	HNF1A:C12orf43:OASL
	GWAScatalog	LDL cholesterol levels in current drinkers	64	5	0.000476906	0.0270495	HNF1A:KPNB1:LPA:PLG:SURF6
	GWAScatalog	Coronary artery disease or ischemic stroke	17	3	0.000627675	0.0345221	PHACTR1:SLC22A3:LPA
	GWAScatalog	Liver enzyme levels	19	3	0.000881188	0.0456959	HNF1A:C12orf43:ADAMTS13
	GWAScatalog	Primary tooth development (number of teeth)	19	3	0.000881188	0.0456959	HOXB1:HOXB2:IGF2BP1
	Chemical_and_Genetic_pertubation	NIKOLSKY_BREAST_CANCER_17Q21_Q25_AMPLICON	329	37	4.94598e-28	1.63316e-24	SP2:PNPO:PRR15L:CDK5RAP3:COPZ2:NFE2L1:CBX1:SNX11:SKAP1:HOXB1:HOXB2:HOXB3:HOXB4:HOXB5:HOXB6:HOXB7:HOXB8:HOXB9:PRAC1:HOXB13:TTLL6:CALCOCO2:ATP5G1:UBE2Z:SNF8:GIP:IGF2BP1:B4GALNT2:GNGT2:ABI3:PHOSPHO1:ZNF652:PHB:NGFR:NXPH3:SPOP:PDK2	http://www.gsea-msigdb.org/gsea/msigdb/cards/NIKOLSKY_BREAST_CANCER_17Q21_Q25_AMPLICON
	Chemical_and_Genetic_pertubation	NIKOLSKY_BREAST_CANCER_6P24_P22_AMPLICON	21	5	1.81109e-06	0.0029901	PHACTR1:TBC1D7:GFOD1:SIRT5:NOL7	http://www.gsea-msigdb.org/gsea/msigdb/cards/NIKOLSKY_BREAST_CANCER_6P24_P22_AMPLICON
	Chemical_and_Genetic_pertubation	MIKKELSEN_IPS_WITH_HCP_H3K27ME3	101	8	8.70524e-06	0.00694609	HBQ1:HOXB1:HOXB2:HOXB3:HOXB5:HOXB6:HOXB7:HOXB8	http://www.gsea-msigdb.org/gsea/msigdb/cards/MIKKELSEN_IPS_WITH_HCP_H3K27ME3
	Chemical_and_Genetic_pertubation	AGUIRRE_PANCREATIC_CANCER_COPY_NUMBER_UP	294	13	9.99062e-06	0.00694609	KPNB1:PNPO:CBX1:SNX11:ATP5G1:UBE2Z:SNF8:ZNF652:PHB:SPOP:PDK2:MTAP:CDKN2A	http://www.gsea-msigdb.org/gsea/msigdb/cards/AGUIRRE_PANCREATIC_CANCER_COPY_NUMBER_UP
	Chemical_and_Genetic_pertubation	MIKKELSEN_NPC_HCP_WITH_H3K27ME3	341	14	1.0518e-05	0.00694609	LHX8:SKAP1:HOXB1:HOXB2:HOXB3:HOXB4:HOXB5:HOXB7:HOXB8:HOXB9:IGF2BP1:B4GALNT2:SLC22A3:FAM163B	http://www.gsea-msigdb.org/gsea/msigdb/cards/MIKKELSEN_NPC_HCP_WITH_H3K27ME3
	Chemical_and_Genetic_pertubation	MEISSNER_NPC_HCP_WITH_H3K27ME3	79	7	1.54251e-05	0.00848895	HOXB4:HOXB5:HOXB6:HOXB7:HOXB9:IGF2BP1:B4GALNT2	http://www.gsea-msigdb.org/gsea/msigdb/cards/MEISSNER_NPC_HCP_WITH_H3K27ME3
	Chemical_and_Genetic_pertubation	ALCALAY_AML_BY_NPM1_LOCALIZATION_UP	137	8	7.89673e-05	0.03725	SNX11:HOXB2:HOXB3:HOXB5:HOXB6:HOXB7:HOXB9:DSC2	http://www.gsea-msigdb.org/gsea/msigdb/cards/ALCALAY_AML_BY_NPM1_LOCALIZATION_UP
	Positional_gene_sets	chr17q21	297	42	4.99494e-36	1.49349e-33	KPNB1:TBKBP1:MRPL10:SCRN2:SP6:SP2:PNPO:PRR15L:CDK5RAP3:COPZ2:NFE2L1:CBX1:SNX11:SKAP1:HOXB1:HOXB2:HOXB3:HOXB4:HOXB5:HOXB6:HOXB7:HOXB8:HOXB9:PRAC1:HOXB13:TTLL6:CALCOCO2:ATP5G1:UBE2Z:SNF8:GIP:IGF2BP1:B4GALNT2:GNGT2:ABI3:PHOSPHO1:ZNF652:PHB:NGFR:NXPH3:SPOP:PDK2	http://www.gsea-msigdb.org/gsea/msigdb/cards/chr17q21
	Positional_gene_sets	chr12q24	213	33	1.1674e-29	1.74526e-27	CIT:CCDC64:GCN1L1:PXN:SIRT4:PLA2G1B:MSI1:COX6A1:TRIAP1:GATC:SRSF9:DYNLL1:COQ5:RNF10:POP5:CABP1:MLEC:UNC119B:ACADS:SPPL3:HNF1A:C12orf43:OASL:P2RX7:P2RX4:CAMKK2:KDM2B:ORAI1:MORN3:RHOF:SETD1B:PSMD9:WDR66	http://www.gsea-msigdb.org/gsea/msigdb/cards/chr12q24
	Positional_gene_sets	chr9p21	48	18	3.19599e-24	3.18533e-22	IFNW1:IFNA21:IFNA4:IFNA7:IFNA10:IFNA16:IFNA17:IFNA14:IFNA5:KLHL9:IFNA6:IFNA1:IFNE:MTAP:C9orf53:CDKN2A:CDKN2B:ELAVL2	http://www.gsea-msigdb.org/gsea/msigdb/cards/chr9p21
	Positional_gene_sets	chr9q34	214	25	1.52555e-19	1.14035e-17	DDX31:GTF3C4:GTF3C5:CEL:RALGDS:GBGT1:OBP2B:SURF6:MED22:RPL7A:SURF1:SURF2:SURF4:C9orf96:REXO4:ADAMTS13:CACFD1:SLC2A6:TMEM8C:ADAMTSL2:FAM163B:DBH:SARDH:VAV2:BRD3	http://www.gsea-msigdb.org/gsea/msigdb/cards/chr9q34
	Positional_gene_sets	chr6p24	34	12	3.76096e-16	2.24906e-14	GCNT2:MAK:GCM2:ELOVL2:SMIM13:ERVFRD-1:TMEM170B:ADTRP:HIVEP1:EDN1:PHACTR1:TBC1D7	http://www.gsea-msigdb.org/gsea/msigdb/cards/chr6p24
	Positional_gene_sets	chr6q26	7	7	9.85445e-15	4.9108e-13	LPA:PLG:MAP3K4:AGPAT4:PARK2:PACRG:QKI	http://www.gsea-msigdb.org/gsea/msigdb/cards/chr6q26
	Positional_gene_sets	chr1p31	84	13	2.64954e-12	1.13173e-10	CTH:PTGER3:ZRANB2:NEGR1:LRRIQ3:FPGT:FPGT-TNNI3K:TNNI3K:LRRC53:CRYZ:TYW3:LHX8:ACADM	http://www.gsea-msigdb.org/gsea/msigdb/cards/chr1p31
	Positional_gene_sets	chr6q25	68	12	3.70058e-12	1.38309e-10	FNDC1:SOD2:WTAP:ACAT2:TCP1:MRPL18:PNLDC1:MAS1:IGF2R:SLC22A1:SLC22A2:SLC22A3	http://www.gsea-msigdb.org/gsea/msigdb/cards/chr6q25
	Positional_gene_sets	chr7p21	38	7	9.53328e-08	3.16717e-06	PHF14:THSD7A:TMEM106B:VWDE:SCIN:ARL4A:ETV1	http://www.gsea-msigdb.org/gsea/msigdb/cards/chr7p21
	Positional_gene_sets	chr6p23	7	3	3.48171e-05	0.00104103	GFOD1:SIRT5:NOL7	http://www.gsea-msigdb.org/gsea/msigdb/cards/chr6p23
	Wikipathways	Cytosolic DNA-sensing pathway	74	10	3.7089e-09	2.01393e-06	IFNA21:IFNA4:IFNA7:IFNA10:IFNA16:IFNA17:IFNA14:IFNA5:IFNA6:IFNA1	http://www.wikipathways.org/instance/WP4655_r105163
	Wikipathways	Toll-like Receptor Signaling Pathway	102	10	8.60468e-08	2.33617e-05	IFNA21:IFNA4:IFNA7:IFNA10:IFNA16:IFNA17:IFNA14:IFNA5:IFNA6:IFNA1	http://www.wikipathways.org/instance/WP75_r105842
	Wikipathways	Hepatitis B infection	150	11	3.81543e-07	6.90594e-05	MMP9:IFNA21:IFNA4:IFNA7:IFNA10:IFNA16:IFNA17:IFNA14:IFNA5:IFNA6:IFNA1	http://www.wikipathways.org/instance/WP4666_r105200
	Wikipathways	Regulation of toll-like receptor signaling pathway	138	10	1.45735e-06	0.000197836	IFNA21:IFNA4:IFNA7:IFNA10:IFNA16:IFNA17:IFNA14:IFNA5:IFNA6:IFNA1	http://www.wikipathways.org/instance/WP1449_r106494
	Wikipathways	PI3K-Akt Signaling Pathway	338	12	0.000179926	0.01954	GNGT2:NGFR:IFNA21:IFNA4:IFNA7:IFNA10:IFNA16:IFNA17:IFNA14:IFNA5:IFNA6:IFNA1	http://www.wikipathways.org/instance/WP4172_r106781
	Curated_gene_sets	NIKOLSKY_BREAST_CANCER_17Q21_Q25_AMPLICON	329	37	4.94598e-28	2.72078e-24	SP2:PNPO:PRR15L:CDK5RAP3:COPZ2:NFE2L1:CBX1:SNX11:SKAP1:HOXB1:HOXB2:HOXB3:HOXB4:HOXB5:HOXB6:HOXB7:HOXB8:HOXB9:PRAC1:HOXB13:TTLL6:CALCOCO2:ATP5G1:UBE2Z:SNF8:GIP:IGF2BP1:B4GALNT2:GNGT2:ABI3:PHOSPHO1:ZNF652:PHB:NGFR:NXPH3:SPOP:PDK2	http://www.gsea-msigdb.org/gsea/msigdb/cards/NIKOLSKY_BREAST_CANCER_17Q21_Q25_AMPLICON
	Curated_gene_sets	REACTOME_REGULATION_OF_IFNA_SIGNALING	26	10	4.17801e-14	1.14916e-10	IFNA21:IFNA4:IFNA7:IFNA10:IFNA16:IFNA17:IFNA14:IFNA5:IFNA6:IFNA1	http://www.gsea-msigdb.org/gsea/msigdb/cards/REACTOME_REGULATION_OF_IFNA_SIGNALING
	Curated_gene_sets	REACTOME_TRAF6_MEDIATED_IRF7_ACTIVATION	29	10	1.53454e-13	2.56901e-10	IFNA21:IFNA4:IFNA7:IFNA10:IFNA16:IFNA17:IFNA14:IFNA5:IFNA6:IFNA1	http://www.gsea-msigdb.org/gsea/msigdb/cards/REACTOME_TRAF6_MEDIATED_IRF7_ACTIVATION
	Curated_gene_sets	KEGG_RIG_I_LIKE_RECEPTOR_SIGNALING_PATHWAY	69	13	1.86803e-13	2.56901e-10	TBKBP1:IFNW1:IFNA21:IFNA4:IFNA7:IFNA10:IFNA16:IFNA17:IFNA14:IFNA5:IFNA6:IFNA1:IFNE	http://www.gsea-msigdb.org/gsea/msigdb/cards/KEGG_RIG_I_LIKE_RECEPTOR_SIGNALING_PATHWAY
	Curated_gene_sets	KEGG_AUTOIMMUNE_THYROID_DISEASE	32	10	4.81397e-13	5.29633e-10	IFNA21:IFNA4:IFNA7:IFNA10:IFNA16:IFNA17:IFNA14:IFNA5:IFNA6:IFNA1	http://www.gsea-msigdb.org/gsea/msigdb/cards/KEGG_AUTOIMMUNE_THYROID_DISEASE
	Curated_gene_sets	KEGG_REGULATION_OF_AUTOPHAGY	34	10	9.61467e-13	8.81505e-10	IFNA21:IFNA4:IFNA7:IFNA10:IFNA16:IFNA17:IFNA14:IFNA5:IFNA6:IFNA1	http://www.gsea-msigdb.org/gsea/msigdb/cards/KEGG_REGULATION_OF_AUTOPHAGY
	Curated_gene_sets	REACTOME_INTERFERON_ALPHA_BETA_SIGNALING	62	11	2.82422e-11	2.21943e-08	OASL:IFNA21:IFNA4:IFNA7:IFNA10:IFNA16:IFNA17:IFNA14:IFNA5:IFNA6:IFNA1	http://www.gsea-msigdb.org/gsea/msigdb/cards/REACTOME_INTERFERON_ALPHA_BETA_SIGNALING
	Curated_gene_sets	KEGG_CYTOSOLIC_DNA_SENSING_PATHWAY	55	10	1.78373e-10	1.22654e-07	IFNA21:IFNA4:IFNA7:IFNA10:IFNA16:IFNA17:IFNA14:IFNA5:IFNA6:IFNA1	http://www.gsea-msigdb.org/gsea/msigdb/cards/KEGG_CYTOSOLIC_DNA_SENSING_PATHWAY
	Curated_gene_sets	KEGG_ANTIGEN_PROCESSING_AND_PRESENTATION	56	10	2.15254e-10	1.31568e-07	IFNA21:IFNA4:IFNA7:IFNA10:IFNA16:IFNA17:IFNA14:IFNA5:IFNA6:IFNA1	http://www.gsea-msigdb.org/gsea/msigdb/cards/KEGG_ANTIGEN_PROCESSING_AND_PRESENTATION
	Curated_gene_sets	PID_CD8_TCR_DOWNSTREAM_PATHWAY	63	10	7.26617e-10	3.99712e-07	IFNA21:IFNA4:IFNA7:IFNA10:IFNA16:IFNA17:IFNA14:IFNA5:IFNA6:IFNA1	http://www.gsea-msigdb.org/gsea/msigdb/cards/PID_CD8_TCR_DOWNSTREAM_PATHWAY
	Curated_gene_sets	REACTOME_DDX58_IFIH1_MEDIATED_INDUCTION_OF_INTERFERON_ALPHA_BETA	77	10	5.51645e-09	2.75872e-06	IFNA21:IFNA4:IFNA7:IFNA10:IFNA16:IFNA17:IFNA14:IFNA5:IFNA6:IFNA1	http://www.gsea-msigdb.org/gsea/msigdb/cards/REACTOME_DDX58_IFIH1_MEDIATED_INDUCTION_OF_INTERFERON_ALPHA_BETA
	Curated_gene_sets	KEGG_JAK_STAT_SIGNALING_PATHWAY	155	13	6.45604e-09	2.95955e-06	SPRED1:IFNW1:IFNA21:IFNA4:IFNA7:IFNA10:IFNA16:IFNA17:IFNA14:IFNA5:IFNA6:IFNA1:IFNE	http://www.gsea-msigdb.org/gsea/msigdb/cards/KEGG_JAK_STAT_SIGNALING_PATHWAY
	Curated_gene_sets	KEGG_NATURAL_KILLER_CELL_MEDIATED_CYTOTOXICITY	122	11	4.60014e-08	1.94657e-05	IFNA21:IFNA4:IFNA7:IFNA10:IFNA16:IFNA17:IFNA14:IFNA5:IFNA6:IFNA1:VAV2	http://www.gsea-msigdb.org/gsea/msigdb/cards/KEGG_NATURAL_KILLER_CELL_MEDIATED_CYTOTOXICITY
	Curated_gene_sets	KEGG_TOLL_LIKE_RECEPTOR_SIGNALING_PATHWAY	101	10	7.82935e-08	3.07637e-05	IFNA21:IFNA4:IFNA7:IFNA10:IFNA16:IFNA17:IFNA14:IFNA5:IFNA6:IFNA1	http://www.gsea-msigdb.org/gsea/msigdb/cards/KEGG_TOLL_LIKE_RECEPTOR_SIGNALING_PATHWAY
	Curated_gene_sets	REACTOME_INTERFERON_SIGNALING	180	12	3.14458e-07	0.000115322	OASL:KPNB1:IFNA21:IFNA4:IFNA7:IFNA10:IFNA16:IFNA17:IFNA14:IFNA5:IFNA6:IFNA1	http://www.gsea-msigdb.org/gsea/msigdb/cards/REACTOME_INTERFERON_SIGNALING
	Curated_gene_sets	NIKOLSKY_BREAST_CANCER_6P24_P22_AMPLICON	21	5	1.81109e-06	0.000622674	PHACTR1:TBC1D7:GFOD1:SIRT5:NOL7	http://www.gsea-msigdb.org/gsea/msigdb/cards/NIKOLSKY_BREAST_CANCER_6P24_P22_AMPLICON
	Curated_gene_sets	KEGG_CYTOKINE_CYTOKINE_RECEPTOR_INTERACTION	261	13	2.74595e-06	0.000888557	NGFR:IFNW1:IFNA21:IFNA4:IFNA7:IFNA10:IFNA16:IFNA17:IFNA14:IFNA5:IFNA6:IFNA1:IFNE	http://www.gsea-msigdb.org/gsea/msigdb/cards/KEGG_CYTOKINE_CYTOKINE_RECEPTOR_INTERACTION
	Curated_gene_sets	REACTOME_FACTORS_INVOLVED_IN_MEGAKARYOCYTE_DEVELOPMENT_AND_PLATELET_PRODUCTION	166	10	7.66516e-06	0.00234256	IFNA21:IFNA4:IFNA7:IFNA10:IFNA16:IFNA17:IFNA14:IFNA5:IFNA6:IFNA1	http://www.gsea-msigdb.org/gsea/msigdb/cards/REACTOME_FACTORS_INVOLVED_IN_MEGAKARYOCYTE_DEVELOPMENT_AND_PLATELET_PRODUCTION
	Curated_gene_sets	MIKKELSEN_IPS_WITH_HCP_H3K27ME3	101	8	8.70524e-06	0.0025204	HBQ1:HOXB1:HOXB2:HOXB3:HOXB5:HOXB6:HOXB7:HOXB8	http://www.gsea-msigdb.org/gsea/msigdb/cards/MIKKELSEN_IPS_WITH_HCP_H3K27ME3
	Curated_gene_sets	AGUIRRE_PANCREATIC_CANCER_COPY_NUMBER_UP	294	13	9.99062e-06	0.00262998	KPNB1:PNPO:CBX1:SNX11:ATP5G1:UBE2Z:SNF8:ZNF652:PHB:SPOP:PDK2:MTAP:CDKN2A	http://www.gsea-msigdb.org/gsea/msigdb/cards/AGUIRRE_PANCREATIC_CANCER_COPY_NUMBER_UP
	Curated_gene_sets	REACTOME_ABACAVIR_TRANSMEMBRANE_TRANSPORT	5	3	1.00982e-05	0.00262998	SLC22A1:SLC22A2:SLC22A3	http://www.gsea-msigdb.org/gsea/msigdb/cards/REACTOME_ABACAVIR_TRANSMEMBRANE_TRANSPORT
	Curated_gene_sets	MIKKELSEN_NPC_HCP_WITH_H3K27ME3	341	14	1.0518e-05	0.00262998	LHX8:SKAP1:HOXB1:HOXB2:HOXB3:HOXB4:HOXB5:HOXB7:HOXB8:HOXB9:IGF2BP1:B4GALNT2:SLC22A3:FAM163B	http://www.gsea-msigdb.org/gsea/msigdb/cards/MIKKELSEN_NPC_HCP_WITH_H3K27ME3
	Curated_gene_sets	MEISSNER_NPC_HCP_WITH_H3K27ME3	79	7	1.54251e-05	0.00368928	HOXB4:HOXB5:HOXB6:HOXB7:HOXB9:IGF2BP1:B4GALNT2	http://www.gsea-msigdb.org/gsea/msigdb/cards/MEISSNER_NPC_HCP_WITH_H3K27ME3
	Curated_gene_sets	ALCALAY_AML_BY_NPM1_LOCALIZATION_UP	137	8	7.89673e-05	0.0181	SNX11:HOXB2:HOXB3:HOXB5:HOXB6:HOXB7:HOXB9:DSC2	http://www.gsea-msigdb.org/gsea/msigdb/cards/ALCALAY_AML_BY_NPM1_LOCALIZATION_UP
	Curated_gene_sets	REACTOME_ABACAVIR_TRANSPORT_AND_METABOLISM	10	3	0.000116719	0.024695	SLC22A1:SLC22A2:SLC22A3	http://www.gsea-msigdb.org/gsea/msigdb/cards/REACTOME_ABACAVIR_TRANSPORT_AND_METABOLISM
	Curated_gene_sets	REACTOME_ORGANIC_CATION_TRANSPORT	10	3	0.000116719	0.024695	SLC22A1:SLC22A2:SLC22A3	http://www.gsea-msigdb.org/gsea/msigdb/cards/REACTOME_ORGANIC_CATION_TRANSPORT
	Curated_gene_sets	NABA_SECRETED_FACTORS	338	12	0.000179926	0.0366582	IFNW1:IFNA21:IFNA4:IFNA7:IFNA10:IFNA16:IFNA17:IFNA14:IFNA5:IFNA6:IFNA1:IFNE	http://www.gsea-msigdb.org/gsea/msigdb/cards/NABA_SECRETED_FACTORS
	Curated_gene_sets	TCGA_GLIOBLASTOMA_COPY_NUMBER_DN	29	4	0.000199202	0.039136	PARK2:QKI:CDKN2A:CDKN2B	http://www.gsea-msigdb.org/gsea/msigdb/cards/TCGA_GLIOBLASTOMA_COPY_NUMBER_DN
	KEGG	KEGG_RIG_I_LIKE_RECEPTOR_SIGNALING_PATHWAY	69	13	1.86803e-13	3.47453e-11	TBKBP1:IFNW1:IFNA21:IFNA4:IFNA7:IFNA10:IFNA16:IFNA17:IFNA14:IFNA5:IFNA6:IFNA1:IFNE	http://www.gsea-msigdb.org/gsea/msigdb/cards/KEGG_RIG_I_LIKE_RECEPTOR_SIGNALING_PATHWAY
	KEGG	KEGG_AUTOIMMUNE_THYROID_DISEASE	32	10	4.81397e-13	4.47699e-11	IFNA21:IFNA4:IFNA7:IFNA10:IFNA16:IFNA17:IFNA14:IFNA5:IFNA6:IFNA1	http://www.gsea-msigdb.org/gsea/msigdb/cards/KEGG_AUTOIMMUNE_THYROID_DISEASE
	KEGG	KEGG_REGULATION_OF_AUTOPHAGY	34	10	9.61467e-13	5.9611e-11	IFNA21:IFNA4:IFNA7:IFNA10:IFNA16:IFNA17:IFNA14:IFNA5:IFNA6:IFNA1	http://www.gsea-msigdb.org/gsea/msigdb/cards/KEGG_REGULATION_OF_AUTOPHAGY
	KEGG	KEGG_CYTOSOLIC_DNA_SENSING_PATHWAY	55	10	1.78373e-10	8.00745e-09	IFNA21:IFNA4:IFNA7:IFNA10:IFNA16:IFNA17:IFNA14:IFNA5:IFNA6:IFNA1	http://www.gsea-msigdb.org/gsea/msigdb/cards/KEGG_CYTOSOLIC_DNA_SENSING_PATHWAY
	KEGG	KEGG_ANTIGEN_PROCESSING_AND_PRESENTATION	56	10	2.15254e-10	8.00745e-09	IFNA21:IFNA4:IFNA7:IFNA10:IFNA16:IFNA17:IFNA14:IFNA5:IFNA6:IFNA1	http://www.gsea-msigdb.org/gsea/msigdb/cards/KEGG_ANTIGEN_PROCESSING_AND_PRESENTATION
	KEGG	KEGG_JAK_STAT_SIGNALING_PATHWAY	155	13	6.45604e-09	2.00137e-07	SPRED1:IFNW1:IFNA21:IFNA4:IFNA7:IFNA10:IFNA16:IFNA17:IFNA14:IFNA5:IFNA6:IFNA1:IFNE	http://www.gsea-msigdb.org/gsea/msigdb/cards/KEGG_JAK_STAT_SIGNALING_PATHWAY
	KEGG	KEGG_NATURAL_KILLER_CELL_MEDIATED_CYTOTOXICITY	122	11	4.60014e-08	1.22232e-06	IFNA21:IFNA4:IFNA7:IFNA10:IFNA16:IFNA17:IFNA14:IFNA5:IFNA6:IFNA1:VAV2	http://www.gsea-msigdb.org/gsea/msigdb/cards/KEGG_NATURAL_KILLER_CELL_MEDIATED_CYTOTOXICITY
	KEGG	KEGG_TOLL_LIKE_RECEPTOR_SIGNALING_PATHWAY	101	10	7.82935e-08	1.82032e-06	IFNA21:IFNA4:IFNA7:IFNA10:IFNA16:IFNA17:IFNA14:IFNA5:IFNA6:IFNA1	http://www.gsea-msigdb.org/gsea/msigdb/cards/KEGG_TOLL_LIKE_RECEPTOR_SIGNALING_PATHWAY
	KEGG	KEGG_CYTOKINE_CYTOKINE_RECEPTOR_INTERACTION	261	13	2.74595e-06	5.67496e-05	NGFR:IFNW1:IFNA21:IFNA4:IFNA7:IFNA10:IFNA16:IFNA17:IFNA14:IFNA5:IFNA6:IFNA1:IFNE	http://www.gsea-msigdb.org/gsea/msigdb/cards/KEGG_CYTOKINE_CYTOKINE_RECEPTOR_INTERACTION
	TF_targets	PAX8_B	105	8	1.1603e-05	0.00707785	SP6:HOXB4:HOXB5:HOXB7:HOXB8:ATP5G1:FAM172A:HIVEP1	http://www.gsea-msigdb.org/gsea/msigdb/cards/PAX8_B
	TF_targets	GTGGGTGK_UNKNOWN	292	12	4.51172e-05	0.0137607	DYNLL1:POP5:KPNB1:SP2:HOXB1:HOXB4:ATP5G1:IGF2BP1:PHOSPHO1:NXPH3:KCNH7:ELAVL2	http://www.gsea-msigdb.org/gsea/msigdb/cards/GTGGGTGK_UNKNOWN
	TF_targets	PU1_Q6	227	10	0.000111012	0.0225724	PSMD9:CTSG:SCRN2:SP6:HOXB8:ATP5G1:GNGT2:ABI3:ETV1:CDKN2A	http://www.gsea-msigdb.org/gsea/msigdb/cards/PU1_Q6
	TF_targets	CACBINDINGPROTEIN_Q6	246	10	0.000213538	0.0325646	NEGR1:KPNB1:HOXB6:HOXB8:HOXB9:UBE2Z:IGF2BP1:GNGT2:ABI3:NXPH3	http://www.gsea-msigdb.org/gsea/msigdb/cards/CACBINDINGPROTEIN_Q6
	TF_targets	ER_Q6_01	274	10	0.000501483	0.0486171	PXN:CAMKK2:SPRED1:SP6:COPZ2:SKAP1:HOXB3:HOXB7:HOXB9:ATP5G1	http://www.gsea-msigdb.org/gsea/msigdb/cards/ER_Q6_01
	TF_targets	MIF1_01	183	8	0.000568835	0.0486171	DYNLL1:MRPL10:PARK2:PACRG:ARL4A:ELAVL2:DDX31:GTF3C4	http://www.gsea-msigdb.org/gsea/msigdb/cards/MIF1_01
	TF_targets	SPZ1_01	230	9	0.000581085	0.0486171	ORAI1:KPNB1:HOXB1:HOXB4:HOXB6:HOXB8:HOXB9:IGF2BP1:HIVEP1	http://www.gsea-msigdb.org/gsea/msigdb/cards/SPZ1_01
	TF_targets	CEBP_Q2	233	9	0.000637602	0.0486171	SPRED1:SP6:HOXB7:HOXB9:TTLL6:TCF4:KCNH7:ELAVL2:REXO4	http://www.gsea-msigdb.org/gsea/msigdb/cards/CEBP_Q2
	Canonical_Pathways	REACTOME_REGULATION_OF_IFNA_SIGNALING	26	10	4.17801e-14	9.18744e-11	IFNA21:IFNA4:IFNA7:IFNA10:IFNA16:IFNA17:IFNA14:IFNA5:IFNA6:IFNA1	http://www.gsea-msigdb.org/gsea/msigdb/cards/REACTOME_REGULATION_OF_IFNA_SIGNALING
	Canonical_Pathways	REACTOME_TRAF6_MEDIATED_IRF7_ACTIVATION	29	10	1.53454e-13	1.36926e-10	IFNA21:IFNA4:IFNA7:IFNA10:IFNA16:IFNA17:IFNA14:IFNA5:IFNA6:IFNA1	http://www.gsea-msigdb.org/gsea/msigdb/cards/REACTOME_TRAF6_MEDIATED_IRF7_ACTIVATION
	Canonical_Pathways	KEGG_RIG_I_LIKE_RECEPTOR_SIGNALING_PATHWAY	69	13	1.86803e-13	1.36926e-10	TBKBP1:IFNW1:IFNA21:IFNA4:IFNA7:IFNA10:IFNA16:IFNA17:IFNA14:IFNA5:IFNA6:IFNA1:IFNE	http://www.gsea-msigdb.org/gsea/msigdb/cards/KEGG_RIG_I_LIKE_RECEPTOR_SIGNALING_PATHWAY
	Canonical_Pathways	KEGG_AUTOIMMUNE_THYROID_DISEASE	32	10	4.81397e-13	2.64648e-10	IFNA21:IFNA4:IFNA7:IFNA10:IFNA16:IFNA17:IFNA14:IFNA5:IFNA6:IFNA1	http://www.gsea-msigdb.org/gsea/msigdb/cards/KEGG_AUTOIMMUNE_THYROID_DISEASE
	Canonical_Pathways	KEGG_REGULATION_OF_AUTOPHAGY	34	10	9.61467e-13	4.22853e-10	IFNA21:IFNA4:IFNA7:IFNA10:IFNA16:IFNA17:IFNA14:IFNA5:IFNA6:IFNA1	http://www.gsea-msigdb.org/gsea/msigdb/cards/KEGG_REGULATION_OF_AUTOPHAGY
	Canonical_Pathways	REACTOME_INTERFERON_ALPHA_BETA_SIGNALING	62	11	2.82422e-11	1.03508e-08	OASL:IFNA21:IFNA4:IFNA7:IFNA10:IFNA16:IFNA17:IFNA14:IFNA5:IFNA6:IFNA1	http://www.gsea-msigdb.org/gsea/msigdb/cards/REACTOME_INTERFERON_ALPHA_BETA_SIGNALING
	Canonical_Pathways	KEGG_CYTOSOLIC_DNA_SENSING_PATHWAY	55	10	1.78373e-10	5.60348e-08	IFNA21:IFNA4:IFNA7:IFNA10:IFNA16:IFNA17:IFNA14:IFNA5:IFNA6:IFNA1	http://www.gsea-msigdb.org/gsea/msigdb/cards/KEGG_CYTOSOLIC_DNA_SENSING_PATHWAY
	Canonical_Pathways	KEGG_ANTIGEN_PROCESSING_AND_PRESENTATION	56	10	2.15254e-10	5.9168e-08	IFNA21:IFNA4:IFNA7:IFNA10:IFNA16:IFNA17:IFNA14:IFNA5:IFNA6:IFNA1	http://www.gsea-msigdb.org/gsea/msigdb/cards/KEGG_ANTIGEN_PROCESSING_AND_PRESENTATION
	Canonical_Pathways	PID_CD8_TCR_DOWNSTREAM_PATHWAY	63	10	7.26617e-10	1.77537e-07	IFNA21:IFNA4:IFNA7:IFNA10:IFNA16:IFNA17:IFNA14:IFNA5:IFNA6:IFNA1	http://www.gsea-msigdb.org/gsea/msigdb/cards/PID_CD8_TCR_DOWNSTREAM_PATHWAY
	Canonical_Pathways	REACTOME_DDX58_IFIH1_MEDIATED_INDUCTION_OF_INTERFERON_ALPHA_BETA	77	10	5.51645e-09	1.21307e-06	IFNA21:IFNA4:IFNA7:IFNA10:IFNA16:IFNA17:IFNA14:IFNA5:IFNA6:IFNA1	http://www.gsea-msigdb.org/gsea/msigdb/cards/REACTOME_DDX58_IFIH1_MEDIATED_INDUCTION_OF_INTERFERON_ALPHA_BETA
	Canonical_Pathways	KEGG_JAK_STAT_SIGNALING_PATHWAY	155	13	6.45604e-09	1.29062e-06	SPRED1:IFNW1:IFNA21:IFNA4:IFNA7:IFNA10:IFNA16:IFNA17:IFNA14:IFNA5:IFNA6:IFNA1:IFNE	http://www.gsea-msigdb.org/gsea/msigdb/cards/KEGG_JAK_STAT_SIGNALING_PATHWAY
	Canonical_Pathways	KEGG_NATURAL_KILLER_CELL_MEDIATED_CYTOTOXICITY	122	11	4.60014e-08	8.42976e-06	IFNA21:IFNA4:IFNA7:IFNA10:IFNA16:IFNA17:IFNA14:IFNA5:IFNA6:IFNA1:VAV2	http://www.gsea-msigdb.org/gsea/msigdb/cards/KEGG_NATURAL_KILLER_CELL_MEDIATED_CYTOTOXICITY
	Canonical_Pathways	KEGG_TOLL_LIKE_RECEPTOR_SIGNALING_PATHWAY	101	10	7.82935e-08	1.32436e-05	IFNA21:IFNA4:IFNA7:IFNA10:IFNA16:IFNA17:IFNA14:IFNA5:IFNA6:IFNA1	http://www.gsea-msigdb.org/gsea/msigdb/cards/KEGG_TOLL_LIKE_RECEPTOR_SIGNALING_PATHWAY
	Canonical_Pathways	REACTOME_INTERFERON_SIGNALING	180	12	3.14458e-07	4.93924e-05	OASL:KPNB1:IFNA21:IFNA4:IFNA7:IFNA10:IFNA16:IFNA17:IFNA14:IFNA5:IFNA6:IFNA1	http://www.gsea-msigdb.org/gsea/msigdb/cards/REACTOME_INTERFERON_SIGNALING
	Canonical_Pathways	KEGG_CYTOKINE_CYTOKINE_RECEPTOR_INTERACTION	261	13	2.74595e-06	0.000402556	NGFR:IFNW1:IFNA21:IFNA4:IFNA7:IFNA10:IFNA16:IFNA17:IFNA14:IFNA5:IFNA6:IFNA1:IFNE	http://www.gsea-msigdb.org/gsea/msigdb/cards/KEGG_CYTOKINE_CYTOKINE_RECEPTOR_INTERACTION
	Canonical_Pathways	REACTOME_FACTORS_INVOLVED_IN_MEGAKARYOCYTE_DEVELOPMENT_AND_PLATELET_PRODUCTION	166	10	7.66516e-06	0.00105348	IFNA21:IFNA4:IFNA7:IFNA10:IFNA16:IFNA17:IFNA14:IFNA5:IFNA6:IFNA1	http://www.gsea-msigdb.org/gsea/msigdb/cards/REACTOME_FACTORS_INVOLVED_IN_MEGAKARYOCYTE_DEVELOPMENT_AND_PLATELET_PRODUCTION
	Canonical_Pathways	REACTOME_ABACAVIR_TRANSMEMBRANE_TRANSPORT	5	3	1.00982e-05	0.00130623	SLC22A1:SLC22A2:SLC22A3	http://www.gsea-msigdb.org/gsea/msigdb/cards/REACTOME_ABACAVIR_TRANSMEMBRANE_TRANSPORT
	Canonical_Pathways	REACTOME_ABACAVIR_TRANSPORT_AND_METABOLISM	10	3	0.000116719	0.0135086	SLC22A1:SLC22A2:SLC22A3	http://www.gsea-msigdb.org/gsea/msigdb/cards/REACTOME_ABACAVIR_TRANSPORT_AND_METABOLISM
	Canonical_Pathways	REACTOME_ORGANIC_CATION_TRANSPORT	10	3	0.000116719	0.0135086	SLC22A1:SLC22A2:SLC22A3	http://www.gsea-msigdb.org/gsea/msigdb/cards/REACTOME_ORGANIC_CATION_TRANSPORT
	Canonical_Pathways	NABA_SECRETED_FACTORS	338	12	0.000179926	0.0197829	IFNW1:IFNA21:IFNA4:IFNA7:IFNA10:IFNA16:IFNA17:IFNA14:IFNA5:IFNA6:IFNA1:IFNE	http://www.gsea-msigdb.org/gsea/msigdb/cards/NABA_SECRETED_FACTORS
	Canonical_Pathways	REACTOME_CYTOKINE_SIGNALING_IN_IMMUNE_SYSTEM	824	20	0.000277081	0.0290143	OASL:PSMD9:CTSG:SPRED1:KPNB1:PHB:MMP9:SOD2:TCP1:IFNA21:IFNA4:IFNA7:IFNA10:IFNA16:IFNA17:IFNA14:IFNA5:IFNA6:IFNA1:MTAP	http://www.gsea-msigdb.org/gsea/msigdb/cards/REACTOME_CYTOKINE_SIGNALING_IN_IMMUNE_SYSTEM
	Canonical_Pathways	REACTOME_ORGANIC_CATION_ANION_ZWITTERION_TRANSPORT	15	3	0.000426309	0.0426115	SLC22A1:SLC22A2:SLC22A3	http://www.gsea-msigdb.org/gsea/msigdb/cards/REACTOME_ORGANIC_CATION_ANION_ZWITTERION_TRANSPORT
	Canonical_Pathways	REACTOME_HEMOSTASIS	610	16	0.0005025	0.0458081	P2RX7:P2RX4:ORAI1:GNGT2:PLG:IFNA21:IFNA4:IFNA7:IFNA10:IFNA16:IFNA17:IFNA14:IFNA5:IFNA6:IFNA1:VAV2	http://www.gsea-msigdb.org/gsea/msigdb/cards/REACTOME_HEMOSTASIS
	Canonical_Pathways	NABA_MATRISOME_ASSOCIATED	736	18	0.000515909	0.0458081	CTSG:MMP9:LPA:PLG:IFNW1:IFNA21:IFNA4:IFNA7:IFNA10:IFNA16:IFNA17:IFNA14:IFNA5:IFNA6:IFNA1:IFNE:ADAMTS13:ADAMTSL2	http://www.gsea-msigdb.org/gsea/msigdb/cards/NABA_MATRISOME_ASSOCIATED
	Canonical_Pathways	REACTOME_ELEVATION_OF_CYTOSOLIC_CA2PLUS_LEVELS	16	3	0.000520783	0.0458081	P2RX7:P2RX4:ORAI1	http://www.gsea-msigdb.org/gsea/msigdb/cards/REACTOME_ELEVATION_OF_CYTOSOLIC_CA2PLUS_LEVELS
	Note. Only significant gene sets are included in this file.
	GeneSet = Name of gene set as provided by MsigDB.
	N_genes = Number of genes in a gene set.
	N_overlap = Number of input genes overlapping with the gene set.
	Adjusted P-value : BH-adjusted p-values per category (FDR).
	Genes : Genes overlapping with the gene set.
