# Supplementary material for: A multivariate genome-wide association study of psycho-cardiometabolic multimorbidity
Source: PLoS Genet. 2023 Jun 30;19(6):e1010508. doi: 10.1371/journal.pgen.1010508 (PMC10343069; doi:10.1371/journal.pgen.1010508)
Supplement: S8 Table — (XLSX) [file pgen.1010508.s008.xlsx]

## Sheet: Sheet1
	S8 Table. MAGMA gene-set analysis containing one P-value per gene set.
	Gene Set	N Genes	Beta	Beta_STD	SE	P	PBon
	GO_mf:go_proximal_promoter_sequence_specific_dna_binding	512	0.229	0.037148	0.045961	3.1726e-07	0.00491277
	GO_mf:go_regulatory_region_nucleic_acid_binding	891	0.16838	0.03566	0.03487	6.938e-07	0.0107435
	GO_bp:go_regulation_of_respiratory_system_process	14	1.2094	0.032878	0.25407	9.7588e-07	0.0151115
	GO_mf:go_sequence_specific_double_stranded_dna_binding	820	0.16774	0.034146	0.036297	1.9228e-06	0.0297746
	GO_mf:go_double_stranded_dna_binding	907	0.15855	0.033863	0.034372	2.0037e-06	0.0310273
	Curated_gene_sets:reactome_regulation_of_gene_expression_in_late_stage_branching_morphogenesis_pancreatic_bud_precursor_cells	15	1.2237	0.034432	0.27225	3.5103e-06	0.054357
	GO_mf:go_dna_binding_transcription_factor_activity	1612	0.12148	0.033906	0.028227	8.4515e-06	0.130871
	GO_cc:go_beta_catenin_tcf_complex	11	1.3223	0.031866	0.3076	8.64e-06	0.13379
	GO_mf:go_sequence_specific_dna_binding	1053	0.13815	0.031663	0.032579	1.1224e-05	0.173804
	Curated_gene_sets:kegg_endometrial_cancer	51	0.60186	0.031197	0.14517	1.7012e-05	0.263431
	Curated_gene_sets:zhou_pancreatic_exocrine_progenitor	10	1.2221	0.028082	0.29608	1.8412e-05	0.28511
	GO_mf:go_cyclin_dependent_protein_serine_threonine_kinase_inhibitor_activity	12	1.2866	0.032382	0.31523	2.251e-05	0.348567
	Curated_gene_sets:pid_cmyb_pathway	82	0.45356	0.029787	0.11115	2.2564e-05	0.349404
	GO_bp:go_regulation_of_respiratory_gaseous_exchange_by_neurological_system_process	11	1.1334	0.027313	0.27939	2.5029e-05	0.387574
	GO_bp:go_positive_regulation_of_gene_expression	1838	0.10031	0.029699	0.024849	2.7253e-05	0.422013
	Curated_gene_sets:biocarta_cell2cell_pathway	10	1.2196	0.028023	0.30235	2.7593e-05	0.427278
	GO_bp:go_pancreas_development	77	0.4408	0.028056	0.10993	3.054e-05	0.472912
	GO_bp:go_regulation_of_catabolic_process	910	0.13347	0.028551	0.034113	4.5862e-05	0.710173
	Curated_gene_sets:gryder_pax3foxo1_enhancers_in_tads	988	0.13179	0.029312	0.033972	5.2578e-05	0.81417
	Curated_gene_sets:reactome_g1_phase	45	0.57765	0.028131	0.1491	5.372e-05	0.831854
	Curated_gene_sets:kegg_maturity_onset_diabetes_of_the_young	25	0.70204	0.025496	0.18162	5.5649e-05	0.861725
	Curated_gene_sets:pid_ap1_pathway	68	0.46909	0.028064	0.12138	5.5882e-05	0.865333
	GO_bp:go_regulation_of_cell_cycle	1112	0.11981	0.028173	0.031175	6.0947e-05	0.943764
	Curated_gene_sets:reactome_runx3_regulates_notch_signaling	13	1.1364	0.029769	0.30008	7.6579e-05	1
	GO_bp:go_spinal_cord_development	102	0.38718	0.028344	0.10264	8.1209e-05	1
	GO_cc:go_glycinergic_synapse	5	1.4007	0.022761	0.37961	0.00011264	1
	Curated_gene_sets:biocarta_pdzs_pathway	14	0.94401	0.025663	0.25659	0.00011743	1
	GO_bp:go_memory	112	0.35599	0.027301	0.097067	0.00012291	1
	GO_bp:go_positive_regulation_of_skeletal_muscle_cell_differentiation	6	1.3897	0.024738	0.37992	0.00012754	1
	GO_bp:go_negative_regulation_of_cell_cycle_process	317	0.2143	0.027498	0.058794	0.0001342	1
	Curated_gene_sets:pid_rb_1pathway	62	0.4617	0.026379	0.12695	0.0001384	1
	Curated_gene_sets:heller_hdac_targets_silenced_by_methylation_dn	266	0.21936	0.025819	0.060567	0.00014681	1
	GO_bp:go_negative_regulation_of_cell_cycle_g1_s_phase_transition	104	0.36546	0.027014	0.10144	0.00015805	1
	Curated_gene_sets:biocarta_cellcycle_pathway	24	0.65524	0.023316	0.18248	0.00016536	1
	GO_bp:go_regulation_of_cell_cycle_g1_s_phase_transition	157	0.29473	0.02673	0.082152	0.00016735	1
	GO_mf:go_scaffold_protein_binding	53	0.50159	0.026503	0.13999	0.00017038	1
	Curated_gene_sets:reactome_regulation_of_beta_cell_development	41	0.51417	0.023903	0.14391	0.00017704	1
	GO_bp:go_positive_regulation_of_glycoprotein_metabolic_process	5	2.1718	0.035292	0.60793	0.00017733	1
	GO_bp:go_calcineurin_mediated_signaling	45	0.58034	0.028261	0.1628	0.00018273	1
	GO_mf:go_dna_binding_transcription_repressor_activity_rna_polymerase_ii_specific	224	0.24359	0.02634	0.068478	0.00018799	1
	GO_mf:go_protein_serine_threonine_kinase_inhibitor_activity	32	0.72184	0.029653	0.20301	0.00018901	1
	Curated_gene_sets:kegg_melanoma	67	0.43413	0.025782	0.12226	0.00019263	1
	GO_bp:go_myeloid_cell_differentiation	390	0.18467	0.026231	0.052158	0.0002003	1
	GO_mf:go_repressing_transcription_factor_binding	67	0.48381	0.028732	0.13744	0.0002163	1
	GO_bp:go_negative_regulation_of_biosynthetic_process	1428	0.095823	0.025306	0.027532	0.00025097	1
	GO_bp:go_negative_regulation_of_cell_cycle	588	0.14891	0.025834	0.042913	0.00026088	1
	GO_bp:go_behavior	570	0.14632	0.025005	0.042235	0.00026634	1
	Curated_gene_sets:kegg_prostate_cancer	85	0.37507	0.025077	0.10849	0.0002736	1
	GO_bp:go_endocrine_system_development	127	0.30688	0.025051	0.089078	0.00028629	1
	Curated_gene_sets:yamashita_liver_cancer_stem_cell_up	46	0.52266	0.025733	0.15196	0.00029219	1
	GO_bp:go_regulation_of_epithelial_cell_migration	208	0.24089	0.025112	0.070441	0.00031421	1
	GO_bp:go_negative_regulation_of_mitotic_cell_cycle	303	0.20787	0.026088	0.060925	0.00032329	1
	GO_bp:go_negative_regulation_of_vascular_endothelial_cell_proliferation	4	2.1705	0.031548	0.63661	0.00032625	1
	Curated_gene_sets:gobert_oligodendrocyte_differentiation_dn	1023	0.11018	0.024911	0.032336	0.00032892	1
	GO_bp:go_regulation_of_skeletal_muscle_cell_differentiation	19	0.8267	0.026178	0.24314	0.00033757	1
	Curated_gene_sets:kegg_pathways_in_cancer	316	0.1905	0.024407	0.056232	0.00035319	1
	GO_mf:go_gamma_catenin_binding	11	1.1442	0.027575	0.33906	0.00037034	1
	GO_bp:go_regulation_of_mitotic_cell_cycle	611	0.14003	0.024749	0.04177	0.00040148	1
	GO_bp:go_positive_regulation_of_transcription_by_rna_polymerase_ii	1127	0.10481	0.0248	0.03128	0.00040409	1
	GO_mf:go_protein_dimerization_activity	1253	0.1	0.024863	0.029879	0.00040949	1
	GO_bp:go_maintenance_of_dna_repeat_elements	6	1.4731	0.026221	0.44033	0.00041188	1
	Curated_gene_sets:biocarta_g1_pathway	28	0.6051	0.023255	0.18164	0.00043315	1
	GO_cc:go_transferase_complex	727	0.12532	0.024083	0.037642	0.00043647	1
	GO_bp:go_cell_cycle	1708	0.084371	0.024173	0.025523	0.00047488	1
	GO_bp:go_response_to_nitrogen_compound	918	0.11205	0.02407	0.033948	0.00048334	1
	GO_cc:go_membrane_protein_complex	1096	0.10403	0.024296	0.031558	0.00049066	1
	GO_bp:go_posttranscriptional_regulation_of_gene_expression	575	0.14196	0.024363	0.043177	0.00050599	1
	GO_cc:go_catalytic_complex	1284	0.094163	0.023678	0.028656	0.0005092	1
	GO_bp:go_rna_catabolic_process	376	0.17256	0.024078	0.052544	0.00051252	1
	GO_mf:go_dna_binding_transcription_factor_binding	328	0.18454	0.024079	0.056251	0.00051912	1
	Curated_gene_sets:nuytten_ezh2_targets_dn	972	0.10673	0.023555	0.032614	0.00053433	1
	Curated_gene_sets:gryder_pax3foxo1_top_enhancers	438	0.15715	0.023626	0.048101	0.00054448	1
	Curated_gene_sets:kaab_failed_heart_atrium_up	33	0.5769	0.024066	0.17727	0.00056939	1
	GO_bp:go_insulin_secretion	198	0.22672	0.023065	0.069744	0.00057683	1
	GO_mf:go_transcription_factor_binding	613	0.1351	0.023915	0.041663	0.00059319	1
	GO_mf:go_rna_binding	1534	0.086603	0.023633	0.026731	0.00059939	1
	GO_bp:go_negative_regulation_of_transcription_by_rna_polymerase_ii	773	0.11919	0.023589	0.036806	0.00060232	1
	GO_bp:go_protein_modification_by_small_protein_conjugation	844	0.11501	0.023736	0.035549	0.00060916	1
	GO_bp:go_rna_destabilization	30	0.58339	0.023206	0.18054	0.00061744	1
	GO_bp:go_negative_regulation_of_type_b_pancreatic_cell_apoptotic_process	6	1.4725	0.02621	0.45666	0.00063248	1
	GO_mf:go_insulin_binding	5	1.644	0.026715	0.51023	0.00063779	1
	GO_bp:go_negative_regulation_of_rna_biosynthetic_process	1148	0.098388	0.023483	0.030631	0.00066034	1
	GO_bp:go_regulation_of_respiratory_gaseous_exchange	20	0.64891	0.021081	0.20249	0.00067735	1
	GO_bp:go_regulation_of_cell_differentiation	1714	0.082792	0.023758	0.025843	0.00067989	1
	GO_bp:go_regulation_of_cell_cycle_phase_transition	422	0.15547	0.022953	0.048686	0.00070464	1
	Curated_gene_sets:vandesluis_commd1_targets_group_2_up	13	0.93036	0.024372	0.29155	0.00071004	1
	Curated_gene_sets:reactome_oncogene_induced_senescence	33	0.56341	0.023503	0.17675	0.00071876	1
	GO_bp:go_negative_regulation_of_cell_cycle_phase_transition	235	0.21624	0.023944	0.068067	0.00074577	1
	Curated_gene_sets:reactome_diseases_of_signal_transduction	375	0.16591	0.023119	0.052244	0.00074912	1
	GO_bp:go_positive_regulation_of_neuron_differentiation	337	0.17658	0.02335	0.055631	0.00075276	1
	Curated_gene_sets:reactome_mecp2_regulates_transcription_factors	4	2.0412	0.029668	0.64338	0.00075701	1
	Curated_gene_sets:valk_aml_cluster_1	27	0.69914	0.026385	0.22091	0.00077751	1
	Curated_gene_sets:gentles_leukemic_stem_cell_up	28	0.63618	0.024449	0.2013	0.00078923	1
	Curated_gene_sets:schaeffer_prostate_development_6hr_dn	446	0.15128	0.022945	0.047876	0.00079085	1
	Curated_gene_sets:pid_beta_catenin_nuc_pathway	73	0.37199	0.023055	0.11781	0.000797	1
	GO_mf:go_filamin_binding	13	0.92212	0.024156	0.29251	0.00081106	1
	Curated_gene_sets:greshock_cancer_copy_number_up	321	0.17856	0.023053	0.056709	0.00082186	1
	GO_bp:go_regulation_of_endothelial_cell_migration	148	0.25758	0.022686	0.081888	0.00083055	1
	Curated_gene_sets:reactome_cell_cycle	624	0.12992	0.023196	0.041306	0.00083129	1
	Curated_gene_sets:staege_ewing_family_tumor	26	0.69509	0.025743	0.22107	0.00083426	1
	GO_bp:go_fat_cell_proliferation	9	1.1169	0.024348	0.35675	0.00087304	1
	Curated_gene_sets:reactome_mitotic_g1_g1_s_phases	150	0.25547	0.022651	0.081603	0.00087384	1
	GO_bp:go_regulation_of_cellular_catabolic_process	763	0.11539	0.022695	0.036886	0.00088067	1
	GO_bp:go_pulmonary_valve_development	19	0.6923	0.021922	0.22186	0.00090464	1
	Curated_gene_sets:hillion_hmga1_targets	78	0.34123	0.021859	0.10962	0.00092786	1
	GO_bp:go_megakaryocyte_differentiation	93	0.35809	0.025037	0.11504	0.00092893	1
	GO_mf:go_protein_homodimerization_activity	805	0.11373	0.022949	0.036585	0.00094157	1
	GO_bp:go_regulation_of_atrial_cardiac_muscle_cell_membrane_repolarization	5	1.4919	0.024244	0.48065	0.00095623	1
	GO_bp:go_regulation_of_production_of_small_rna_involved_in_gene_silencing_by_rna	20	0.72985	0.023711	0.23552	0.00097298	1
	GO_bp:go_positive_regulation_of_cell_differentiation	904	0.10795	0.023021	0.034837	0.00097322	1
	GO_bp:go_synapse_assembly	161	0.25213	0.023153	0.08146	0.00098552	1
	Curated_gene_sets:koinuma_targets_of_smad2_or_smad3	806	0.11506	0.023231	0.037184	0.00098824	1
	Curated_gene_sets:dacosta_uv_response_via_ercc3_common_dn	453	0.15254	0.023312	0.049313	0.00099177	1
	GO_bp:go_negative_regulation_of_cytosolic_calcium_ion_concentration	11	0.92151	0.022207	0.29861	0.0010161	1
	Curated_gene_sets:tonks_targets_of_runx1_runx1t1_fusion_sustainded_in_erythrocyte_up	42	0.44968	0.021158	0.14596	0.0010338	1
	Curated_gene_sets:sanchez_mdm2_targets	13	0.90567	0.023726	0.29455	0.0010552	1
	GO_mf:go_smad_binding	76	0.35957	0.022737	0.11698	0.001059	1
	Curated_gene_sets:boyerinas_oncofetal_targets_of_let7a1	10	1.2168	0.027959	0.3959	0.0010597	1
	Curated_gene_sets:bilanges_serum_sensitive_genes	68	0.39297	0.02351	0.12788	0.001062	1
	GO_cc:go_dendritic_tree	556	0.1314	0.022187	0.042818	0.0010764	1
	GO_bp:go_maintenance_of_apical_basal_cell_polarity	9	1.192	0.025986	0.38886	0.0010884	1
	Curated_gene_sets:kegg_acute_myeloid_leukemia	55	0.43095	0.023195	0.14072	0.0010995	1
	GO_bp:go_regulation_of_binding	354	0.16548	0.022416	0.054052	0.0011032	1
	Curated_gene_sets:kegg_glioma	64	0.37666	0.021864	0.12332	0.0011301	1
	GO_bp:go_startle_response	26	0.59147	0.021905	0.19382	0.0011402	1
	GO_bp:go_positive_regulation_of_mammary_gland_epithelial_cell_proliferation	8	1.1073	0.022758	0.36288	0.0011412	1
	Curated_gene_sets:dacosta_uv_response_via_ercc3_dn	837	0.11022	0.022658	0.036204	0.0011678	1
	GO_bp:go_protein_heterooligomerization	132	0.28277	0.02353	0.092969	0.001179	1
	GO_bp:go_positive_regulation_of_biosynthetic_process	1860	0.075009	0.022327	0.024663	0.0011797	1
	GO_bp:go_protein_modification_by_small_protein_conjugation_or_removal	1011	0.098187	0.022077	0.032325	0.001195	1
	GO_bp:go_positive_regulation_of_rna_biosynthetic_process	1519	0.08186	0.022239	0.026952	0.0011956	1
	GO_mf:go_ubiquitin_like_protein_transferase_activity	383	0.15405	0.02169	0.050901	0.0012392	1
	Curated_gene_sets:reactome_deactivation_of_the_beta_catenin_transactivating_complex	40	0.52274	0.024004	0.1728	0.0012449	1
	GO_bp:go_hepatocyte_differentiation	15	0.77892	0.021918	0.25769	0.0012547	1
	GO_mf:go_gated_channel_activity	312	0.18048	0.022979	0.059755	0.0012642	1
	GO_mf:go_dna_binding_transcription_activator_activity	399	0.15541	0.022324	0.051578	0.001295	1
	GO_bp:go_endothelial_cell_migration	189	0.21824	0.021698	0.072496	0.0013067	1
	GO_bp:go_regulation_of_cyclin_dependent_protein_kinase_activity	98	0.29776	0.021369	0.099219	0.0013476	1
	GO_bp:go_righting_reflex	8	0.89605	0.018417	0.29866	0.0013509	1
	GO_bp:go_negative_regulation_of_cytoplasmic_translation	7	1.122	0.021572	0.37522	0.0013956	1
	GO_bp:go_intestinal_absorption	35	0.52307	0.022471	0.17527	0.0014228	1
	GO_bp:go_heart_valve_development	56	0.41412	0.022491	0.13891	0.0014379	1
	GO_bp:go_mitotic_cell_cycle	936	0.10042	0.021771	0.033756	0.0014678	1
	Curated_gene_sets:ren_alveolar_rhabdomyosarcoma_up	96	0.30267	0.0215	0.10177	0.0014718	1
	GO_bp:go_negative_regulation_of_cyclin_dependent_protein_kinase_activity	30	0.57072	0.022702	0.19195	0.0014753	1
	GO_cc:go_somatodendritic_compartment	774	0.10903	0.02159	0.036676	0.0014786	1
	Curated_gene_sets:gobert_oligodendrocyte_differentiation_up	550	0.12712	0.021351	0.042839	0.0015044	1
	GO_bp:go_negative_regulation_of_neurological_system_process	21	0.61563	0.020493	0.20775	0.0015243	1
	GO_bp:go_semi_lunar_valve_development	36	0.49667	0.021639	0.16766	0.0015287	1
	GO_bp:go_transcription_initiation_from_rna_polymerase_ii_promoter	175	0.22684	0.02171	0.076585	0.0015307	1
	GO_bp:go_positive_regulation_of_developmental_process	1272	0.086988	0.021778	0.029375	0.001534	1
	GO_bp:go_cell_cycle_arrest	236	0.19605	0.021753	0.066289	0.0015535	1
	GO_mf:go_voltage_gated_cation_channel_activity	131	0.27667	0.022936	0.093618	0.0015641	1
	GO_bp:go_cell_fate_commitment	245	0.19453	0.021987	0.065837	0.001567	1
	GO_bp:go_cellular_macromolecule_catabolic_process	1059	0.090884	0.020886	0.030881	0.0016277	1
	Curated_gene_sets:kegg_bladder_cancer	40	0.46878	0.021526	0.15937	0.0016359	1
	GO_cc:go_inhibitory_synapse	14	0.70888	0.019271	0.241	0.0016363	1
	Curated_gene_sets:kegg_cell_cycle	121	0.25928	0.020663	0.088404	0.0016817	1
	GO_bp:go_regulation_of_type_b_pancreatic_cell_development	8	1.2775	0.026257	0.43568	0.0016851	1
	Curated_gene_sets:reactome_cell_cycle_mitotic	521	0.13145	0.021506	0.044853	0.0016933	1
	GO_bp:go_protein_dephosphorylation	297	0.17368	0.021583	0.059408	0.0017331	1
	Curated_gene_sets:benporath_nanog_targets	950	0.099448	0.021712	0.034027	0.001738	1
	GO_bp:go_rhythmic_process	269	0.17652	0.020892	0.060441	0.00175	1
	Curated_gene_sets:reactome_developmental_biology	1073	0.10141	0.02345	0.034728	0.0017514	1
	Curated_gene_sets:graessmann_apoptosis_by_doxorubicin_dn	1646	0.075038	0.021143	0.025752	0.0017878	1
	GO_bp:go_regulation_of_carbohydrate_metabolic_process	185	0.21427	0.021079	0.073584	0.0017987	1
	Curated_gene_sets:reactome_notch4_intracellular_domain_regulates_transcription	19	0.64029	0.020275	0.22026	0.0018275	1
	Curated_gene_sets:sa_g1_and_s_phases	15	0.71283	0.020058	0.24528	0.0018319	1
	Curated_gene_sets:mikkelsen_dedifferentiated_state_up	7	1.1667	0.022431	0.40183	0.0018485	1
	GO_bp:go_regulation_of_mrna_catabolic_process	190	0.21344	0.021275	0.073676	0.0018868	1
	GO_bp:go_protein_complex_oligomerization	546	0.12721	0.02129	0.044018	0.0019299	1
	GO_bp:go_neutral_lipid_biosynthetic_process	35	0.4886	0.02099	0.1691	0.0019326	1
	GO_bp:go_ameboidal_type_cell_migration	368	0.15347	0.021188	0.053186	0.0019571	1
	GO_bp:go_inositol_phosphate_mediated_signaling	54	0.43626	0.023267	0.15183	0.002033	1
	Curated_gene_sets:reactome_myogenesis	28	0.60385	0.023207	0.21016	0.0020335	1
	GO_bp:go_lipid_homeostasis	126	0.27024	0.021974	0.094067	0.0020364	1
	Curated_gene_sets:pid_smad2_3nuclear_pathway	76	0.33732	0.021331	0.11748	0.0020469	1
	GO_bp:go_cohesin_loading	5	1.0672	0.017342	0.37275	0.0021007	1
	GO_cc:go_axolemma	15	0.90418	0.025442	0.3162	0.0021245	1
	GO_bp:go_regulation_of_synapse_structural_plasticity	7	1.2132	0.023325	0.42427	0.0021247	1
	Curated_gene_sets:reactome_transcriptional_regulation_by_runx3	97	0.30889	0.022054	0.10806	0.0021321	1
	Curated_gene_sets:reactome_cellular_senescence	186	0.23617	0.023295	0.082708	0.0021516	1
	GO_bp:go_response_to_immobilization_stress	25	0.51497	0.018702	0.18039	0.0021565	1
	GO_bp:go_positive_regulation_of_endothelial_cell_migration	94	0.28102	0.019754	0.098674	0.0022028	1
	Curated_gene_sets:reactome_generic_transcription_pathway	1171	0.091727	0.022097	0.032238	0.0022213	1
	GO_bp:go_skeletal_muscle_cell_differentiation	67	0.34906	0.02073	0.1227	0.0022255	1
	GO_bp:go_negative_regulation_of_cell_cycle_arrest	22	0.60224	0.020519	0.21189	0.0022432	1
	Curated_gene_sets:liao_metastasis	495	0.13112	0.020924	0.046174	0.0022609	1
	Curated_gene_sets:iritani_mad1_targets_up	12	0.89363	0.022492	0.31475	0.0022646	1
	GO_bp:go_regulation_of_lipid_catabolic_process	51	0.39817	0.020639	0.14026	0.0022668	1
	Curated_gene_sets:kegg_colorectal_cancer	62	0.37736	0.021561	0.13299	0.0022767	1
	GO_bp:go_positive_regulation_of_multicellular_organismal_process	1624	0.074212	0.020783	0.026238	0.0023417	1
	GO_bp:go_cellular_response_to_low_density_lipoprotein_particle_stimulus	18	0.62361	0.019221	0.22068	0.0023605	1
	GO_bp:go_positive_regulation_of_synaptic_vesicle_clustering	4	1.5869	0.023066	0.5621	0.0023803	1
	GO_bp:go_response_to_defenses_of_other_organism_involved_in_symbiotic_interaction	6	1.3584	0.02418	0.48141	0.0023918	1
	Curated_gene_sets:reactome_bh3_only_proteins_associate_with_and_inactivate_anti_apoptotic_bcl_2_members	9	0.99847	0.021766	0.35401	0.0024008	1
	GO_bp:go_tissue_migration	274	0.17198	0.020541	0.060991	0.0024061	1
	GO_bp:go_receptor_clustering	51	0.38531	0.019973	0.13698	0.0024581	1
	Curated_gene_sets:reactome_oxidative_stress_induced_senescence	119	0.3022	0.023885	0.10766	0.0025039	1
	GO_bp:go_establishment_of_sister_chromatid_cohesion	7	0.95281	0.018319	0.33956	0.0025113	1
	GO_bp:go_negative_regulation_of_dendrite_morphogenesis	13	0.82652	0.021652	0.29573	0.0025996	1
	Curated_gene_sets:tonks_targets_of_runx1_runx1t1_fusion_erythrocyte_up	151	0.22684	0.020178	0.081194	0.0026081	1
	Curated_gene_sets:myllykangas_amplification_hot_spot_18	5	1.7689	0.028745	0.63329	0.0026127	1
	GO_mf:go_extracellularly_glycine_gated_chloride_channel_activity	3	1.2125	0.015263	0.43412	0.0026144	1
	GO_bp:go_beta_catenin_tcf_complex_assembly	30	0.53563	0.021306	0.19186	0.0026242	1
	Curated_gene_sets:reactome_gene_expression_transcription	1425	0.080517	0.021244	0.028853	0.0026334	1
	GO_bp:go_cellular_response_to_lipoprotein_particle_stimulus	30	0.4813	0.019145	0.17248	0.0026348	1
	GO_bp:go_positive_regulation_of_transcription_of_notch_receptor_target	18	0.63852	0.01968	0.22896	0.002648	1
	Curated_gene_sets:reactome_establishment_of_sister_chromatid_cohesion	9	0.76914	0.016767	0.27628	0.0026884	1
	GO_bp:go_pulmonary_valve_morphogenesis	16	0.6694	0.019453	0.24072	0.0027139	1
	Curated_gene_sets:shin_b_cell_lymphoma_cluster_7	26	0.55303	0.020482	0.19932	0.0027669	1
	Curated_gene_sets:dazard_response_to_uv_nhek_dn	295	0.16542	0.020488	0.059672	0.0027886	1
	GO_bp:go_response_to_endogenous_stimulus	1545	0.073841	0.020216	0.02666	0.0028085	1
	Curated_gene_sets:haslinger_b_cll_with_mutated_vh_genes	16	0.74955	0.021782	0.27108	0.0028491	1
	GO_bp:go_production_of_small_rna_involved_in_gene_silencing_by_rna	51	0.40285	0.020882	0.1457	0.0028501	1
	GO_bp:go_regulation_of_cell_cycle_process	719	0.10618	0.020296	0.03851	0.0029184	1
	Curated_gene_sets:gryder_pax3foxo1_enhancers_ko_down	433	0.13998	0.020927	0.050853	0.0029593	1
	GO_bp:go_epithelial_cell_proliferation	355	0.14594	0.019798	0.053049	0.0029734	1
	GO_bp:go_negative_regulation_of_protein_serine_threonine_kinase_activity	127	0.25295	0.020649	0.091991	0.0029856	1
	Curated_gene_sets:enk_uv_response_keratinocyte_up	506	0.12449	0.02008	0.045461	0.0030907	1
	Curated_gene_sets:reactome_phase_3_rapid_repolarisation	7	1.0596	0.020373	0.38712	0.0031017	1
	Curated_gene_sets:nikolsky_breast_cancer_7p22_amplicon	37	0.66033	0.029165	0.24146	0.0031253	1
	GO_bp:go_dna_templated_transcription_initiation	235	0.18212	0.020165	0.0666	0.0031272	1
	Curated_gene_sets:baker_hematopoesis_stat5_targets	6	1.1837	0.02107	0.43389	0.0031893	1
	Curated_gene_sets:lastowska_neuroblastoma_copy_number_dn	788	0.11388	0.022747	0.041759	0.0031977	1
	Curated_gene_sets:nouzova_tretinoin_and_h4_acetylation	131	0.23128	0.019173	0.085026	0.0032666	1
	GO_mf:go_translation_repressor_activity_mrna_regulatory_element_binding	14	0.77618	0.021101	0.28538	0.0032698	1
	GO_bp:go_negative_regulation_of_cell_differentiation	661	0.11033	0.020254	0.040577	0.003277	1
	GO_cc:go_smn_sm_protein_complex	14	0.85087	0.023131	0.31294	0.0032779	1
	GO_bp:go_terminal_button_organization	4	1.1782	0.017125	0.43344	0.0032855	1
	GO_bp:go_respiratory_system_process	26	0.4874	0.018051	0.17935	0.0032908	1
	GO_bp:go_regulation_of_ion_transport	628	0.11253	0.020154	0.041472	0.0033326	1
	Curated_gene_sets:reactome_repression_of_wnt_target_genes	14	0.8148	0.02215	0.30061	0.0033631	1
	Curated_gene_sets:reactome_runx3_regulates_p14_arf	10	0.85568	0.019662	0.3159	0.003381	1
	GO_mf:go_phosphatidylinositol_3_5_bisphosphate_3_phosphatase_activity	2	2.24	0.023023	0.827	0.003382	1
	GO_bp:go_regulation_of_nervous_system_development	855	0.09644	0.020028	0.035654	0.0034203	1
	Curated_gene_sets:reactome_mitotic_telophase_cytokinesis	12	0.84558	0.021283	0.3129	0.0034457	1
	Curated_gene_sets:chen_pdgf_targets	18	0.64975	0.020026	0.24047	0.0034502	1
	GO_bp:go_regulation_of_rna_metabolic_process	205	0.19224	0.019897	0.07132	0.0035186	1
	GO_mf:go_neurotrophin_receptor_binding	9	0.8182	0.017836	0.30392	0.0035532	1
	GO_bp:go_central_nervous_system_development	919	0.09287	0.01996	0.034533	0.0035841	1
	Curated_gene_sets:inamura_lung_cancer_scc_dn	14	0.80872	0.021985	0.30084	0.0035964	1
	GO_bp:go_negative_regulation_of_cell_population_proliferation	644	0.10912	0.019782	0.040628	0.003621	1
	Curated_gene_sets:dazard_response_to_uv_scc_up	96	0.26424	0.018769	0.098394	0.0036249	1
	Curated_gene_sets:tarte_plasma_cell_vs_plasmablast_dn	299	0.14957	0.018648	0.055711	0.0036337	1
	GO_bp:go_negative_regulation_of_chromatin_binding	8	0.81513	0.016753	0.30363	0.0036343	1
	Curated_gene_sets:kegg_chronic_myeloid_leukemia	72	0.32096	0.019756	0.11966	0.0036603	1
	Curated_gene_sets:reactome_runx3_regulates_wnt_signaling	8	1.001	0.020573	0.37369	0.0037004	1
	Curated_gene_sets:cairo_pml_targets_bound_by_myc_dn	12	0.77347	0.019468	0.28913	0.0037392	1
	Curated_gene_sets:sa_reg_cascade_of_cyclin_expr	13	0.78222	0.020492	0.29243	0.0037417	1
	GO_bp:go_columnar_cuboidal_epithelial_cell_development	53	0.37888	0.02002	0.14168	0.0037484	1
	Curated_gene_sets:mohankumar_hoxa1_targets_up	390	0.13524	0.019211	0.050615	0.0037742	1
	Curated_gene_sets:claus_pgr_positive_meningioma_dn	12	0.80953	0.020376	0.30321	0.0037984	1
	Curated_gene_sets:reactome_formation_of_the_beta_catenin:tcf_transactivating_complex	88	0.37077	0.025221	0.13889	0.0038022	1
	Curated_gene_sets:lin_melanoma_copy_number_up	71	0.37497	0.022921	0.14061	0.0038343	1
	GO_bp:go_negative_regulation_of_developmental_process	882	0.094238	0.019862	0.035365	0.0038569	1
	Curated_gene_sets:reactome_notch_hlh_transcription_pathway	24	0.58658	0.020873	0.22019	0.0038648	1
	GO_bp:go_response_to_vitamin_e	11	0.73941	0.017819	0.2776	0.0038699	1
	Curated_gene_sets:reactome_notch3_intracellular_domain_regulates_transcription	24	0.55701	0.01982	0.20912	0.0038702	1
	GO_bp:go_cognition	280	0.15984	0.019295	0.060026	0.0038787	1
	GO_mf:go_mrna_3_utr_au_rich_region_binding	14	0.70961	0.019291	0.26649	0.0038789	1
	GO_bp:go_cell_aging	103	0.25568	0.018809	0.096328	0.0039778	1
	Curated_gene_sets:marson_bound_by_foxp3_unstimulated	1131	0.08248	0.019549	0.031092	0.0039956	1
	Curated_gene_sets:tonks_targets_of_runx1_runx1t1_fusion_monocyte_up	200	0.18662	0.01908	0.070357	0.0039999	1
	GO_bp:go_positive_regulation_of_epithelial_cell_migration	135	0.2253	0.018958	0.084959	0.004007	1
	Curated_gene_sets:reactome_activation_of_bh3_only_proteins	30	0.45768	0.018205	0.17263	0.0040137	1
	Curated_gene_sets:pid_hif1_tfpathway	65	0.326	0.01907	0.12328	0.004096	1
	GO_bp:go_negative_regulation_of_dendrite_development	23	0.61159	0.021305	0.23143	0.0041174	1
	GO_bp:go_negative_regulation_of_gene_silencing	32	0.47383	0.019465	0.17941	0.0041365	1
	GO_bp:go_response_to_histamine	11	0.82383	0.019853	0.31207	0.0041506	1
	GO_bp:go_response_to_peptide_hormone	403	0.13302	0.019201	0.050431	0.0041779	1
	GO_cc:go_filtration_diaphragm	9	1.0855	0.023662	0.41168	0.0041906	1
	GO_bp:go_regulation_of_synaptic_plasticity	174	0.19907	0.018998	0.075524	0.0042	1
	GO_bp:go_regulation_of_gene_expression_epigenetic	314	0.15337	0.019589	0.058213	0.0042146	1
	GO_bp:go_regulation_of_cellular_component_movement	912	0.090582	0.019397	0.034442	0.0042743	1
	GO_bp:go_pml_body_organization	6	1.2029	0.021412	0.45748	0.004282	1
	GO_bp:go_myoblast_fate_commitment	5	1.0975	0.017835	0.41743	0.0042828	1
	Curated_gene_sets:reactome_notch1_intracellular_domain_regulates_transcription	43	0.42002	0.019996	0.1598	0.0042939	1
	Curated_gene_sets:dacosta_uv_response_via_ercc3_ttd_dn	84	0.29877	0.019858	0.11372	0.0043094	1
	GO_bp:go_definitive_hemopoiesis	18	0.63487	0.019568	0.24184	0.0043348	1
	Curated_gene_sets:reactome_signaling_by_wnt_in_cancer	32	0.4597	0.018884	0.17523	0.0043583	1
	GO_bp:go_immune_system_development	933	0.088553	0.019169	0.03378	0.0043821	1
	GO_bp:go_negative_regulation_of_transferase_activity	259	0.17136	0.019906	0.06539	0.0043938	1
	Curated_gene_sets:reactome_shc_related_events_triggered_by_igf1r	9	0.92594	0.020185	0.35357	0.0044163	1
	GO_mf:go_voltage_gated_ion_channel_activity	178	0.21211	0.020472	0.08108	0.0044514	1
	GO_bp:go_endocrine_pancreas_development	45	0.39825	0.019394	0.15226	0.0044576	1
	Curated_gene_sets:schwab_targets_of_bmyb_polymorphic_variants_up	12	0.71951	0.01811	0.27527	0.004481	1
	Curated_gene_sets:martens_bound_by_pml_rara_fusion	438	0.12584	0.018919	0.048172	0.0045017	1
	GO_cc:go_chromatin	525	0.1196	0.01964	0.045796	0.00451	1
	GO_bp:go_positive_regulation_of_cell_death	647	0.1054	0.019151	0.040441	0.0045801	1
	GO_cc:go_chylomicron	13	0.85893	0.022501	0.32993	0.0046195	1
	GO_bp:go_meiotic_cell_cycle_phase_transition	8	0.74463	0.015304	0.28607	0.0046262	1
	GO_bp:go_aorta_smooth_muscle_tissue_morphogenesis	3	1.7057	0.021471	0.65545	0.0046337	1
	Curated_gene_sets:pid_foxm1_pathway	41	0.42026	0.019537	0.16153	0.0046413	1
	Curated_gene_sets:biocarta_wnt_pathway	24	0.51425	0.018299	0.19767	0.0046446	1
	GO_mf:go_ligand_gated_anion_channel_activity	16	0.68692	0.019962	0.26455	0.0047127	1
	GO_bp:go_relaxation_of_muscle	30	0.48033	0.019106	0.18541	0.0047951	1
	Curated_gene_sets:pid_kit_pathway	52	0.37668	0.019715	0.14541	0.004798	1
	GO_cc:go_axon_cytoplasm	52	0.33738	0.017658	0.1303	0.0048134	1
	Curated_gene_sets:howlin_cited1_targets_1_up	31	0.41809	0.016905	0.16179	0.0048859	1
	Curated_gene_sets:reactome_pre_notch_expression_and_processing	104	0.30092	0.022243	0.1165	0.0049009	1
	GO_bp:go_gland_development	423	0.12838	0.018976	0.049734	0.0049247	1
	Curated_gene_sets:nutt_gbm_vs_ao_glioma_dn	44	0.41343	0.019909	0.16023	0.0049406	1
	Curated_gene_sets:pid_il2_stat5_pathway	28	0.51765	0.019894	0.2007	0.0049562	1
	GO_bp:go_regulation_of_membrane_potential	399	0.13142	0.018878	0.051043	0.005021	1
	GO_bp:go_negative_regulation_of_kinase_activity	231	0.17735	0.019471	0.068916	0.0050402	1
	GO_bp:go_synapse_organization	371	0.13735	0.019039	0.053397	0.0050557	1
	GO_bp:go_negative_regulation_of_transmission_of_nerve_impulse	6	0.87731	0.015617	0.34113	0.0050638	1
	GO_cc:go_nuclear_envelope	436	0.12481	0.018723	0.048534	0.0050654	1
	GO_bp:go_protein_homooligomerization	330	0.14129	0.018492	0.055001	0.0051057	1
	GO_bp:go_isg15_protein_conjugation	6	1.2571	0.022376	0.48934	0.005106	1
	GO_bp:go_developmental_growth	605	0.10504	0.018476	0.040918	0.0051332	1
	GO_bp:go_notch_signaling_pathway	183	0.19416	0.018998	0.075697	0.0051634	1
	Curated_gene_sets:reactome_metabolism_of_rna	644	0.10304	0.01868	0.040178	0.0051689	1
	Curated_gene_sets:martoriati_mdm4_targets_fetal_liver_dn	488	0.11817	0.018727	0.046157	0.0052353	1
	GO_bp:go_blood_vessel_endothelial_cell_migration	107	0.22708	0.017024	0.088745	0.0052564	1
	Curated_gene_sets:benporath_sox2_targets	715	0.099416	0.018953	0.038885	0.0052888	1
	GO_bp:go_postsynaptic_membrane_assembly	9	0.76047	0.016578	0.29745	0.0052888	1
	GO_bp:go_cell_cycle_g1_s_phase_transition	243	0.16529	0.018606	0.064712	0.0053271	1
	GO_bp:go_positive_regulation_of_cellular_component_organization	1131	0.077622	0.018398	0.030431	0.005379	1
	GO_bp:go_hepaticobiliary_system_development	136	0.21253	0.017949	0.083389	0.005412	1
	Curated_gene_sets:benporath_oct4_targets	275	0.15411	0.01844	0.060558	0.0054701	1
	GO_bp:go_behavioral_response_to_ethanol	10	0.70151	0.016119	0.27573	0.005481	1
	Curated_gene_sets:reactome_tcf_dependent_signaling_in_response_to_wnt	229	0.18641	0.020379	0.073286	0.00549	1
	Curated_gene_sets:biocarta_epo_pathway	18	0.60251	0.01857	0.23692	0.0054978	1
	Curated_gene_sets:zhang_adipogenesis_by_bmp7	14	0.62536	0.017	0.24603	0.0055193	1
	GO_bp:go_synaptic_vesicle_clustering	12	0.81511	0.020516	0.32091	0.0055472	1
	GO_bp:go_regulation_of_myeloid_cell_differentiation	242	0.17436	0.019588	0.068657	0.0055534	1
	GO_bp:go_regulation_of_protein_localization_to_chromatin	5	0.86781	0.014102	0.34182	0.0055673	1
	GO_bp:go_vacuole_organization	152	0.2014	0.017975	0.079366	0.0055848	1
	Curated_gene_sets:marzec_il2_signaling_up	110	0.24614	0.018709	0.097135	0.0056429	1
	Curated_gene_sets:murakami_uv_response_6hr_up	33	0.42876	0.017886	0.16937	0.0056838	1
	Curated_gene_sets:reactome_regulation_of_runx1_expression_and_activity	17	0.58061	0.017392	0.23	0.0057992	1
	GO_mf:go_acetylcholine_receptor_binding	11	0.72491	0.017469	0.28751	0.0058516	1
	Curated_gene_sets:kegg_wnt_signaling_pathway	146	0.21118	0.018475	0.083815	0.0058789	1
	Curated_gene_sets:kamminga_ezh2_targets	42	0.31718	0.014924	0.12599	0.005916	1
	Curated_gene_sets:benporath_nos_targets	173	0.1924	0.018309	0.076449	0.0059273	1
	GO_bp:go_response_to_carbohydrate	221	0.1659	0.01782	0.065949	0.005947	1
	GO_bp:go_central_nervous_system_neuron_axonogenesis	35	0.43551	0.018709	0.17316	0.0059558	1
	Curated_gene_sets:midorikawa_amplified_in_liver_cancer	52	0.48812	0.025548	0.19426	0.0059949	1
	GO_bp:go_bone_cell_development	32	0.49844	0.020476	0.19853	0.0060305	1
	GO_bp:go_carbohydrate_homeostasis	231	0.16341	0.017941	0.065091	0.0060326	1
	GO_cc:go_synapse	1111	0.078534	0.018459	0.031286	0.0060391	1
	Curated_gene_sets:lee_liver_cancer_myc_up	52	0.36055	0.018871	0.1437	0.0060573	1
	GO_cc:go_protein_serine_threonine_phosphatase_complex	44	0.40332	0.019422	0.16082	0.0060766	1
	GO_bp:go_telencephalon_glial_cell_migration	22	0.49955	0.01702	0.1993	0.0061009	1
	GO_bp:go_organic_cyclic_compound_catabolic_process	574	0.10684	0.01832	0.042632	0.00611	1
	GO_cc:go_integral_component_of_cytoplasmic_side_of_endoplasmic_reticulum_membrane	5	1.1534	0.018743	0.46026	0.006111	1
	GO_bp:go_nucleus_organization	125	0.23028	0.018651	0.091893	0.0061117	1
	GO_cc:go_transferase_complex_transferring_phosphorus_containing_groups	235	0.16709	0.018501	0.066828	0.0062092	1
	Curated_gene_sets:buytaert_photodynamic_therapy_stress_up	792	0.088795	0.017779	0.035561	0.0062685	1
	GO_mf:go_e_box_binding	48	0.3674	0.018477	0.14732	0.0063235	1
	GO_bp:go_regulation_of_carbohydrate_catabolic_process	78	0.29232	0.018726	0.11725	0.0063356	1
	GO_bp:go_response_to_heat	165	0.19059	0.017716	0.076464	0.0063476	1
	GO_bp:go_aging	301	0.14415	0.018032	0.057843	0.0063559	1
	GO_bp:go_positive_regulation_of_cell_projection_organization	349	0.13268	0.017848	0.05331	0.0064153	1
	GO_bp:go_negative_regulation_of_multicellular_organismal_process	1125	0.077843	0.018404	0.031282	0.0064208	1
	GO_bp:go_calcium_ion_import	70	0.30856	0.018729	0.12402	0.0064294	1
	GO_mf:go_outward_rectifier_potassium_channel_activity	15	0.74619	0.020997	0.30022	0.0064742	1
	GO_cc:go_postsynaptic_membrane	298	0.15151	0.018859	0.061023	0.0065231	1
	GO_bp:go_gliogenesis	272	0.15118	0.017991	0.060894	0.0065252	1
	GO_bp:go_neurogenesis	1515	0.067337	0.018271	0.027124	0.0065273	1
	Curated_gene_sets:browne_hcmv_infection_48hr_dn	441	0.12262	0.018497	0.049416	0.0065484	1
	Curated_gene_sets:reactome_signaling_by_notch3	47	0.37254	0.01854	0.15014	0.0065515	1
	Curated_gene_sets:reactome_oncogenic_mapk_signaling	79	0.27345	0.017628	0.11029	0.0065863	1
	GO_bp:go_protein_o_linked_fucosylation	8	0.84292	0.017325	0.3403	0.0066307	1
	GO_cc:go_messenger_ribonucleoprotein_complex	9	0.91683	0.019986	0.37022	0.0066407	1
	GO_bp:go_adenylate_cyclase_activating_dopamine_receptor_signaling_pathway	10	0.80267	0.018444	0.32418	0.0066488	1
	GO_bp:go_regulation_of_cohesin_loading	4	0.95077	0.013819	0.38405	0.0066556	1
	GO_bp:go_catecholamine_uptake	16	0.65577	0.019057	0.26496	0.0066681	1
	GO_bp:go_inhibitory_postsynaptic_potential	16	0.60089	0.017462	0.24285	0.00668	1
	Curated_gene_sets:pid_myc_activ_pathway	77	0.29317	0.01866	0.11855	0.0067041	1
	Curated_gene_sets:kegg_adherens_junction	71	0.30617	0.018715	0.12381	0.0067085	1
	GO_bp:go_ventricular_septum_morphogenesis	42	0.407	0.01915	0.1646	0.0067108	1
	Curated_gene_sets:turjanski_mapk7_targets	8	0.95844	0.019699	0.38784	0.0067385	1
	GO_bp:go_3_utr_mediated_mrna_destabilization	16	0.63311	0.018398	0.25623	0.0067452	1
	GO_bp:go_positive_regulation_of_rna_metabolic_process	65	0.31656	0.018518	0.12815	0.0067573	1
	Curated_gene_sets:bhat_esr1_targets_via_akt1_dn	83	0.2866	0.018936	0.11609	0.0067852	1
	Curated_gene_sets:hoque_methylated_in_cancer	55	0.34104	0.018356	0.13827	0.0068284	1
	GO_bp:go_synaptic_transmission_glycinergic	5	0.84905	0.013797	0.34426	0.0068316	1
	GO_mf:go_hormone_receptor_binding	179	0.18558	0.017961	0.075262	0.00684	1
	Curated_gene_sets:roylance_breast_cancer_16q_copy_number_up	60	0.45426	0.025534	0.1845	0.0069118	1
	GO_bp:go_myoblast_differentiation	83	0.28081	0.018553	0.1143	0.0070134	1
	Curated_gene_sets:ikeda_mir30_targets_up	110	0.24405	0.01855	0.099358	0.0070243	1
	GO_bp:go_glomerular_epithelial_cell_development	11	0.85583	0.020624	0.34866	0.0070577	1
	Curated_gene_sets:bhat_esr1_targets_via_akt1_up	275	0.15022	0.017974	0.061247	0.0070936	1
	GO_mf:go_activating_transcription_factor_binding	72	0.27632	0.017009	0.11268	0.0071018	1
	GO_mf:go_kinase_inhibitor_activity	66	0.32705	0.019278	0.13342	0.0071215	1
	Curated_gene_sets:mariadason_regulated_by_histone_acetylation_dn	36	0.42087	0.018336	0.17177	0.0071451	1
	Curated_gene_sets:riggi_ewing_sarcoma_progenitor_up	409	0.12765	0.01856	0.052099	0.0071452	1
	GO_bp:go_regulation_of_protein_binding	207	0.1666	0.017326	0.067999	0.0071464	1
	GO_bp:go_negative_regulation_of_smooth_muscle_cell_apoptotic_process	7	0.94325	0.018135	0.38501	0.0071494	1
	GO_bp:go_negative_regulation_of_chromosome_organization	131	0.22307	0.018492	0.091067	0.0071582	1
	Curated_gene_sets:kegg_vegf_signaling_pathway	77	0.27658	0.017604	0.11296	0.0071805	1
	GO_bp:go_positive_regulation_of_cell_migration_by_vascular_endothelial_growth_factor_signaling_pathway	7	0.76208	0.014652	0.31157	0.0072299	1
	Curated_gene_sets:li_adipogenesis_by_activated_pparg	17	0.60076	0.017995	0.24588	0.0072819	1
	Curated_gene_sets:rankin_angiogenic_targets_of_vhl_hif2a_dn	8	0.82151	0.016885	0.33633	0.0072969	1
	GO_bp:go_protein_containing_complex_assembly	1761	0.062531	0.018163	0.025605	0.0073051	1
	GO_bp:go_positive_regulation_of_dendritic_spine_development	36	0.41861	0.018238	0.1715	0.007333	1
	GO_bp:go_glycolytic_process	101	0.24041	0.017514	0.098532	0.0073507	1
	GO_mf:go_cyclin_dependent_protein_serine_threonine_kinase_regulator_activity	46	0.36598	0.018019	0.15007	0.0073741	1
	GO_mf:go_enhancer_binding	128	0.23002	0.01885	0.094326	0.0073794	1
	Curated_gene_sets:reactome_metabolism_of_non_coding_rna	51	0.36157	0.018742	0.14835	0.007407	1
	GO_bp:go_mrna_transport	138	0.22084	0.018787	0.09062	0.0074117	1
	Curated_gene_sets:reactome_chylomicron_remodeling	10	1.0451	0.024015	0.42888	0.0074138	1
	GO_bp:go_aortic_valve_development	28	0.48091	0.018482	0.19749	0.0074501	1
	GO_bp:go_regulation_of_synaptic_vesicle_clustering	8	0.93064	0.019128	0.38241	0.0074802	1
	Curated_gene_sets:pid_pi3k_plc_trk_pathway	36	0.38598	0.016816	0.15881	0.0075451	1
	Curated_gene_sets:reactome_signaling_by_wnt	322	0.14729	0.019046	0.060609	0.0075503	1
	GO_bp:go_negative_regulation_of_ossification	68	0.29213	0.017477	0.12025	0.007568	1
	GO_bp:go_axonal_transport	51	0.3172	0.016442	0.13061	0.0075853	1
	Curated_gene_sets:duan_prdm5_targets	74	0.26581	0.016587	0.10946	0.0075862	1
	GO_bp:go_cell_cycle_phase_transition	557	0.1033	0.017457	0.042562	0.007618	1
	GO_bp:go_notch_signaling_involved_in_heart_development	9	0.81147	0.017689	0.33515	0.0077407	1
	Curated_gene_sets:kegg_pancreatic_cancer	67	0.30134	0.017896	0.1246	0.0077994	1
	Curated_gene_sets:biocarta_bcr_pathway	31	0.4197	0.01697	0.17356	0.0078038	1
	Curated_gene_sets:reactome_cohesin_loading_onto_chromatin	8	0.91416	0.018789	0.37805	0.0078065	1
	GO_bp:go_regulation_of_protein_serine_threonine_kinase_activity	478	0.11253	0.017654	0.046561	0.0078338	1
	Curated_gene_sets:kegg_thyroid_cancer	29	0.39103	0.015293	0.16196	0.0078875	1
	GO_bp:go_regulation_of_gene_expression_by_genetic_imprinting	17	0.53553	0.016041	0.22183	0.0078915	1
	GO_bp:go_negative_regulation_of_cell_development	311	0.1408	0.017898	0.058416	0.0079754	1
	GO_cc:go_neuron_projection_cytoplasm	76	0.25365	0.016039	0.1053	0.0080066	1
	GO_bp:go_cell_cycle_process	1274	0.069945	0.017524	0.029088	0.0081018	1
	GO_mf:go_phosphatidylinositol_3_5_bisphosphate_phosphatase_activity	5	1.005	0.01633	0.41816	0.0081307	1
	GO_mf:go_corticotropin_releasing_hormone_receptor_binding	6	1.1395	0.020284	0.47445	0.0081656	1
	GO_bp:go_regulation_of_transferase_activity	912	0.083095	0.017794	0.03461	0.0081841	1
	Curated_gene_sets:pid_erbb2_erbb3_pathway	45	0.35873	0.01747	0.14947	0.0082027	1
	GO_bp:go_regulation_of_kinase_activity	818	0.086889	0.017667	0.036253	0.0082765	1
	Curated_gene_sets:kegg_asthma	26	0.50134	0.018567	0.20921	0.0082851	1
	Curated_gene_sets:pid_hedgehog_gli_pathway	46	0.36466	0.017954	0.15226	0.0083177	1
	GO_bp:go_vascular_endothelial_cell_proliferation	17	0.48373	0.01449	0.20206	0.0083387	1
	Curated_gene_sets:delacroix_rar_bound_es	439	0.11708	0.017622	0.048906	0.0083391	1
	GO_bp:go_long_chain_fatty_acid_import_across_plasma_membrane	5	0.96289	0.015647	0.40224	0.0083427	1
	GO_bp:go_positive_regulation_of_membrane_permeability	61	0.2791	0.015818	0.11675	0.0084176	1
	GO_mf:go_chromatin_binding	500	0.10842	0.017387	0.045366	0.008431	1
	Curated_gene_sets:reactome_clec7a_dectin_1_induces_nfat_activation	11	0.76946	0.018543	0.32197	0.0084328	1
	GO_bp:go_regulation_of_cation_channel_activity	154	0.19558	0.017568	0.081837	0.0084335	1
	GO_bp:go_cellular_macromolecule_localization	1787	0.060096	0.017571	0.025147	0.0084356	1
	GO_bp:go_organelle_localization	657	0.094922	0.017374	0.039758	0.0084875	1
	GO_bp:go_postsynapse_assembly	28	0.45398	0.017447	0.19016	0.0084924	1
	GO_bp:go_heparan_sulfate_proteoglycan_metabolic_process	35	0.42888	0.018424	0.17967	0.0084971	1
	GO_mf:go_oxidoreductase_activity_acting_on_the_aldehyde_or_oxo_group_of_donors_disulfide_as_acceptor	8	0.7801	0.016034	0.32721	0.0085661	1
	GO_bp:go_fucosylation	19	0.60994	0.019314	0.256	0.008602	1
	Curated_gene_sets:lopez_translation_via_fn1_signaling	35	0.41742	0.017932	0.17521	0.0086048	1
	GO_bp:go_very_low_density_lipoprotein_particle_remodeling	11	0.97481	0.023492	0.40923	0.0086146	1
	GO_bp:go_regulation_of_sequestering_of_triglyceride	12	0.7411	0.018653	0.31116	0.0086221	1
	GO_bp:go_protein_lipid_complex_assembly	32	0.52793	0.021687	0.2218	0.008658	1
	Curated_gene_sets:blalock_alzheimers_disease_up	1571	0.060995	0.016826	0.025651	0.0087131	1
	Curated_gene_sets:pid_p38_gamma_delta_pathway	11	0.73709	0.017763	0.31023	0.0087572	1
	GO_mf:go_histone_methyltransferase_activity_h3_k27_specific_	4	0.95992	0.013952	0.40418	0.0087809	1
	GO_bp:go_regulation_of_cytoplasmic_translation	25	0.48679	0.017679	0.20496	0.0087812	1
	GO_mf:go_heparan_sulfate_n_acetylglucosaminyltransferase_activity	6	1.0914	0.019427	0.45988	0.0088244	1
	GO_bp:go_positive_regulation_by_host_of_viral_transcription	17	0.55227	0.016543	0.23277	0.008838	1
	Curated_gene_sets:biocarta_vobesity_pathway	8	0.88665	0.018224	0.3738	0.0088526	1
	GO_bp:go_definitive_erythrocyte_differentiation	4	1.409	0.02048	0.59438	0.0088862	1
	GO_bp:go_positive_regulation_of_cellular_response_to_transforming_growth_factor_beta_stimulus	27	0.46486	0.017544	0.1961	0.0088885	1
	Curated_gene_sets:west_adrenocortical_tumor_up	291	0.14249	0.01753	0.060119	0.0088972	1
	GO_bp:go_positive_regulation_of_notch_signaling_pathway	48	0.34464	0.017332	0.14546	0.0089171	1
	GO_bp:go_cardiac_atrium_development	34	0.40919	0.017326	0.17289	0.0089779	1
	GO_bp:go_positive_regulation_of_sequestering_of_triglyceride	7	1.314	0.025263	0.55555	0.0090173	1
	GO_mf:go_beta_catenin_binding	75	0.29478	0.018518	0.12469	0.0090429	1
	GO_bp:go_columnar_cuboidal_epithelial_cell_differentiation	107	0.2374	0.017798	0.10052	0.0091015	1
	Curated_gene_sets:gary_cd5_targets_up	447	0.11414	0.017331	0.048344	0.0091198	1
	Curated_gene_sets:biocarta_prion_pathway	12	0.79173	0.019928	0.33541	0.009132	1
	Curated_gene_sets:martens_tretinoin_response_dn	756	0.089105	0.017448	0.037756	0.0091439	1
	Curated_gene_sets:browne_hcmv_infection_16hr_dn	81	0.26709	0.017434	0.1132	0.0091574	1
	GO_bp:go_long_term_synaptic_potentiation	84	0.26353	0.017515	0.11172	0.0091745	1
	GO_bp:go_atrial_septum_development	20	0.53537	0.017392	0.22701	0.0091843	1
	GO_bp:go_negative_regulation_of_histone_deacetylation	3	1.4052	0.017688	0.59664	0.0092637	1
	GO_bp:go_peptidyl_lysine_modification	359	0.12594	0.017178	0.0535	0.009293	1
	GO_bp:go_regulation_of_calcineurin_mediated_signaling	34	0.45726	0.019361	0.19431	0.0093107	1
	GO_bp:go_negative_regulation_of_myelination	6	1.0425	0.018556	0.44331	0.0093543	1
	Curated_gene_sets:bhat_esr1_targets_not_via_akt1_dn	88	0.24689	0.016794	0.10508	0.0094028	1
	GO_bp:go_regulation_of_behavior	66	0.28311	0.016688	0.12057	0.0094393	1
	Curated_gene_sets:watanabe_rectal_cancer_radiotherapy_responsive_dn	90	0.23809	0.016378	0.1014	0.0094412	1
	GO_bp:go_regulation_of_circadian_rhythm	94	0.24151	0.016976	0.10286	0.0094485	1
	Curated_gene_sets:blalock_alzheimers_disease_dn	1164	0.070807	0.01701	0.03016	0.0094519	1
	Curated_gene_sets:elvidge_hypoxia_by_dmog_dn	57	0.28854	0.015809	0.12298	0.0094891	1
	GO_bp:go_negative_regulation_of_fat_cell_proliferation	5	1.0562	0.017163	0.45032	0.0095106	1
	GO_bp:go_regulation_of_ion_transmembrane_transport	432	0.1184	0.017681	0.050512	0.0095448	1
	GO_bp:go_ventral_spinal_cord_development	46	0.37123	0.018278	0.15845	0.0095751	1
	GO_mf:go_identical_protein_binding	1623	0.061631	0.017255	0.026321	0.0096087	1
	GO_bp:go_cytoskeleton_dependent_intracellular_transport	166	0.17415	0.016237	0.074395	0.0096249	1
	Curated_gene_sets:hollern_adenomyoepithelial_breast_tumor	17	0.55847	0.016728	0.2387	0.0096568	1
	GO_mf:go_protein_heterodimerization_activity	476	0.11686	0.018296	0.04996	0.0096734	1
	GO_cc:go_triglyceride_rich_plasma_lipoprotein_particle	19	0.63753	0.020188	0.27294	0.0097567	1
	GO_mf:go_kinetochore_binding	6	0.99569	0.017724	0.42629	0.0097601	1
	Curated_gene_sets:reactome_transcriptional_regulation_of_white_adipocyte_differentiation	81	0.2534	0.01654	0.10862	0.0098349	1
	GO_cc:go_nuclear_transcription_factor_complex	187	0.17757	0.017561	0.076126	0.009842	1
	Curated_gene_sets:fernandez_bound_by_myc	174	0.17517	0.016717	0.075109	0.0098514	1
	GO_bp:go_response_to_vitamin_a	18	0.51359	0.01583	0.22024	0.0098583	1
	Curated_gene_sets:pid_ps1_pathway	45	0.33875	0.016497	0.14528	0.0098657	1
	GO_cc:go_postsynapse	576	0.1005	0.017262	0.043105	0.0098715	1
	GO_bp:go_regulation_of_cellular_amide_metabolic_process	362	0.12233	0.016754	0.052485	0.0098897	1
	GO_mf:go_phosphatidylcholine_sterol_o_acyltransferase_activator_activity	6	1.2228	0.021766	0.52469	0.0098978	1
	GO_bp:go_reflex	19	0.52628	0.016665	0.22589	0.0099137	1
	Curated_gene_sets:lindgren_bladder_cancer_cluster_1_dn	369	0.1214	0.016783	0.052113	0.0099225	1
	GO_bp:go_chromosome_organization	1107	0.073247	0.017187	0.031465	0.0099662	1
	GO_bp:go_peripheral_nervous_system_development	75	0.28098	0.017651	0.12073	0.0099815	1
	GO_bp:go_postsynaptic_specialization_assembly	21	0.52229	0.017386	0.22457	0.010023	1
	GO_bp:go_regulation_of_protein_localization	935	0.078838	0.017083	0.033908	0.010041	1
	GO_bp:go_axo_dendritic_transport	62	0.26943	0.015394	0.11589	0.010043	1
	GO_bp:go_postsynapse_organization	147	0.1913	0.016792	0.082302	0.010058	1
	GO_bp:go_female_meiosis_chromosome_segregation	5	1.4858	0.024145	0.64019	0.010153	1
	GO_bp:go_negative_regulation_of_production_of_mirnas_involved_in_gene_silencing_by_mirna	9	0.83139	0.018124	0.35825	0.010159	1
	GO_bp:go_positive_regulation_of_cardiac_muscle_adaptation	2	1.6306	0.016759	0.70366	0.010251	1
	Curated_gene_sets:taylor_methylated_in_acute_lymphoblastic_leukemia	78	0.27897	0.01787	0.12053	0.010324	1
	Curated_gene_sets:wakabayashi_adipogenesis_pparg_rxra_bound_8d	811	0.083123	0.016832	0.035928	0.010352	1
	GO_mf:go_au_rich_element_binding	27	0.43116	0.016272	0.1865	0.010398	1
	GO_mf:go_passive_transmembrane_transporter_activity	421	0.11715	0.017276	0.050752	0.010495	1
	GO_mf:go_histone_deacetylase_binding	103	0.23158	0.017036	0.10036	0.010522	1
	GO_bp:go_negative_regulation_of_vascular_associated_smooth_muscle_cell_apoptotic_process	2	1.3595	0.013974	0.58922	0.010523	1
	GO_cc:go_calyx_of_held	24	0.43921	0.015629	0.19036	0.010527	1
	GO_bp:go_adult_behavior	137	0.1968	0.016681	0.085369	0.010583	1
	GO_bp:go_epithelial_cell_development	190	0.17103	0.017049	0.074212	0.010599	1
	GO_cc:go_chromosome_centromeric_region	182	0.16782	0.016376	0.072826	0.010605	1
	GO_cc:go_lumenal_side_of_membrane	27	0.50665	0.019121	0.21987	0.010609	1
	GO_bp:go_regulation_of_cell_development	874	0.080525	0.016898	0.034945	0.01061	1
	GO_bp:go_nephric_duct_formation	5	1.1839	0.019239	0.51412	0.01065	1
	Curated_gene_sets:tenedini_megakaryocyte_markers	58	0.32031	0.017703	0.13913	0.010668	1
	Curated_gene_sets:biocarta_igf1mtor_pathway	18	0.60792	0.018737	0.26451	0.010779	1
	GO_bp:go_transdifferentiation	8	0.89454	0.018386	0.38955	0.010836	1
	GO_bp:go_cytoplasmic_translational_elongation	9	0.9092	0.01982	0.39623	0.010884	1
	GO_cc:go_cyclin_dependent_protein_kinase_holoenzyme_complex	41	0.3784	0.017591	0.16491	0.010885	1
	GO_bp:go_positive_regulation_of_lipid_catabolic_process	22	0.45873	0.015629	0.19992	0.010886	1
	GO_bp:go_positive_regulation_of_blood_vessel_endothelial_cell_migration	52	0.28064	0.014688	0.12231	0.010887	1
	Curated_gene_sets:reactome_signaling_by_notch	228	0.16483	0.01798	0.071863	0.010913	1
	Curated_gene_sets:pid_tcr_calcium_pathway	27	0.47896	0.018076	0.20913	0.01101	1
	GO_bp:go_positive_regulation_of_nervous_system_development	494	0.10512	0.016758	0.045903	0.011018	1
	Curated_gene_sets:valk_aml_cluster_2	27	0.49453	0.018664	0.21604	0.011043	1
	Curated_gene_sets:reactome_runx3_regulates_bcl2l11_bim_transcription	5	1.283	0.020849	0.56121	0.011129	1
	Curated_gene_sets:schlosser_serum_response_dn	663	0.089179	0.016395	0.039021	0.01115	1
	Curated_gene_sets:yagi_aml_with_11q23_rearranged	321	0.12798	0.016523	0.056042	0.011204	1
	GO_bp:go_response_to_amino_acid	102	0.21646	0.015846	0.094788	0.011204	1
	GO_bp:go_cellular_response_to_endogenous_stimulus	1298	0.066214	0.016733	0.028997	0.011207	1
	GO_bp:go_negative_regulation_of_binding	157	0.18072	0.01639	0.079222	0.011277	1
	Curated_gene_sets:dawson_methylated_in_lymphoma_tcl1	56	0.33889	0.018405	0.14868	0.011332	1
	Curated_gene_sets:reactome_vldl_assembly	5	1.1733	0.019066	0.5149	0.011348	1
	GO_bp:go_positive_regulation_of_calcineurin_mediated_signaling	17	0.62771	0.018802	0.27553	0.011365	1
	GO_bp:go_covalent_chromatin_modification	422	0.11129	0.016431	0.048902	0.011434	1
	GO_bp:go_central_nervous_system_neuron_development	76	0.26506	0.016761	0.1165	0.011453	1
	GO_bp:go_genetic_imprinting	26	0.44442	0.016459	0.1954	0.011478	1
	Curated_gene_sets:reactome_estrogen_dependent_gene_expression	143	0.22025	0.019071	0.096899	0.01152	1
	Curated_gene_sets:reactome_runx1_regulates_estrogen_receptor_mediated_transcription	6	0.86459	0.01539	0.38051	0.011545	1
	GO_mf:go_voltage_gated_calcium_channel_activity	44	0.3517	0.016936	0.15483	0.011565	1
	GO_bp:go_regulation_of_insulin_secretion	167	0.1759	0.016449	0.077442	0.011568	1
	GO_bp:go_adrenal_gland_development	24	0.47659	0.016959	0.20983	0.011573	1
	GO_bp:go_nuclear_transcribed_mrna_catabolic_process_deadenylation_dependent_decay	74	0.25577	0.01596	0.11268	0.011617	1
	GO_bp:go_regulation_of_cellular_carbohydrate_metabolic_process	107	0.21147	0.015854	0.093177	0.011624	1
	GO_mf:go_mrna_3_utr_binding	69	0.27457	0.016547	0.12105	0.011665	1
	Curated_gene_sets:reactome_regulation_of_pten_gene_transcription	58	0.29925	0.016539	0.13195	0.011675	1
	GO_bp:go_triglyceride_rich_lipoprotein_particle_remodeling	13	0.82238	0.021544	0.36262	0.011676	1
	GO_bp:go_positive_regulation_of_cell_development	501	0.10311	0.016552	0.045495	0.011717	1
	GO_bp:go_regulation_of_transmembrane_transport	512	0.10545	0.017107	0.046529	0.01172	1
	Curated_gene_sets:courtois_senescence_triggers	9	0.80112	0.017464	0.35354	0.011733	1
	GO_bp:go_response_to_temperature_stimulus	225	0.14827	0.016068	0.065479	0.011783	1
	GO_cc:go_nucleoplasm_part	1022	0.072336	0.016348	0.031957	0.011809	1
	GO_bp:go_macromolecule_catabolic_process	1271	0.064394	0.016116	0.028474	0.011871	1
	GO_bp:go_positive_regulation_of_cell_cycle	372	0.121	0.016795	0.053523	0.011896	1
	Curated_gene_sets:gross_hif1a_targets_dn	25	0.5275	0.019157	0.2335	0.011945	1
	GO_bp:go_positive_regulation_of_glucose_metabolic_process	23	0.4875	0.016982	0.21582	0.011955	1
	Curated_gene_sets:kegg_non_small_cell_lung_cancer	54	0.29202	0.015574	0.12929	0.011959	1
	GO_bp:go_positive_regulation_of_catabolic_process	392	0.11542	0.016436	0.051111	0.011974	1
	Curated_gene_sets:shin_b_cell_lymphoma_cluster_3	27	0.42099	0.015888	0.18648	0.011994	1
	GO_mf:go_cation_channel_activity	302	0.13444	0.016845	0.059565	0.01201	1
	GO_bp:go_platelet_morphogenesis	19	0.52808	0.016722	0.2341	0.012048	1
	GO_bp:go_cellular_response_to_histamine	8	0.88353	0.018159	0.39173	0.012059	1
	Curated_gene_sets:reactome_potassium_channels	98	0.24374	0.017492	0.10811	0.012086	1
	GO_bp:go_cerebral_cortex_radially_oriented_cell_migration	29	0.39253	0.015352	0.17415	0.012105	1
	GO_bp:go_regulation_of_notch_signaling_pathway	92	0.23427	0.016292	0.10397	0.012128	1
	GO_mf:go_phosphatase_binding	179	0.16484	0.015953	0.073172	0.012145	1
	Curated_gene_sets:kegg_ubiquitin_mediated_proteolysis	125	0.18132	0.014686	0.080498	0.012153	1
	GO_bp:go_type_b_pancreatic_cell_apoptotic_process	10	0.81986	0.018839	0.36403	0.012162	1
	GO_bp:go_positive_regulation_of_circadian_rhythm	17	0.52114	0.01561	0.23141	0.012167	1
	Curated_gene_sets:martinez_response_to_trabectedin	48	0.35746	0.017977	0.1588	0.012203	1
	Curated_gene_sets:kegg_notch_signaling_pathway	47	0.30485	0.015171	0.13547	0.012219	1
	GO_bp:go_regulation_of_polysaccharide_metabolic_process	40	0.35758	0.01642	0.15893	0.012236	1
	GO_mf:go_rna_polymerase_ii_ctd_heptapeptide_repeat_phosphatase_activity	6	0.98421	0.017519	0.43764	0.012267	1
	GO_bp:go_positive_regulation_of_fear_response	5	1.2191	0.01981	0.54221	0.012284	1
	GO_cc:go_histone_methyltransferase_complex	81	0.2481	0.016194	0.11038	0.012308	1
	Curated_gene_sets:biocarta_nfat_pathway	51	0.31889	0.01653	0.14191	0.012322	1
	Curated_gene_sets:ikeda_mir30_targets_dn	23	0.54312	0.01892	0.24185	0.012369	1
	GO_bp:go_chemical_synaptic_transmission_postsynaptic	102	0.21883	0.01602	0.097504	0.012414	1
	GO_bp:go_negative_regulation_of_nervous_system_development	288	0.13656	0.016715	0.060881	0.012453	1
	GO_bp:go_cellular_response_to_ethanol	12	0.68303	0.017192	0.30452	0.012456	1
	Curated_gene_sets:bonci_targets_of_mir15a_and_mir16_1	92	0.23088	0.016056	0.10294	0.012463	1
	GO_bp:go_regulation_of_posttranscriptional_gene_silencing	112	0.23394	0.017941	0.10433	0.012482	1
	GO_cc:go_serine_threonine_protein_kinase_complex	81	0.25723	0.01679	0.11481	0.012535	1
	Curated_gene_sets:yang_breast_cancer_esr1_bulk_dn	23	0.44479	0.015495	0.19859	0.012559	1
	Curated_gene_sets:biocarta_gsk3_pathway	20	0.49294	0.016014	0.2202	0.012599	1
	GO_bp:go_regulation_of_megakaryocyte_differentiation	77	0.28017	0.017832	0.12516	0.012601	1
	GO_bp:go_granulocyte_differentiation	31	0.39205	0.015852	0.17519	0.012622	1
	Curated_gene_sets:card_mir302a_targets	75	0.25787	0.016199	0.11534	0.012692	1
	Curated_gene_sets:reactome_pten_regulation	137	0.19515	0.016541	0.087296	0.012701	1
	GO_bp:go_positive_regulation_of_glycogen_metabolic_process	18	0.53601	0.016521	0.24001	0.012772	1
	Curated_gene_sets:bild_e2f3_oncogenic_signature	233	0.1519	0.016748	0.068049	0.01281	1
	GO_bp:go_regulation_of_small_molecule_metabolic_process	317	0.12465	0.015994	0.055845	0.012814	1
	Curated_gene_sets:graessmann_response_to_mc_and_doxorubicin_up	579	0.091658	0.015783	0.041085	0.01285	1
	GO_mf:go_voltage_gated_potassium_channel_activity	81	0.26732	0.017449	0.11982	0.01285	1
	GO_bp:go_negative_regulation_of_stem_cell_proliferation	11	0.64762	0.015607	0.29034	0.012862	1
	Curated_gene_sets:gerhold_response_to_tzd_up	5	0.89478	0.01454	0.40153	0.012934	1
	GO_bp:go_endothelial_cell_proliferation	132	0.18574	0.015456	0.083353	0.012936	1
	GO_bp:go_chylomicron_remodeling	9	1.0408	0.022689	0.46709	0.012936	1
	GO_cc:go_intrinsic_component_of_presynaptic_membrane	83	0.25369	0.016761	0.11385	0.012938	1
	GO_cc:go_rna_polymerase_ii_transcription_factor_complex	150	0.18684	0.016566	0.083922	0.013003	1
	Curated_gene_sets:biocarta_pparg_pathway	8	0.83869	0.017238	0.37694	0.013047	1
	GO_bp:go_regulation_of_gene_silencing	148	0.197	0.017351	0.088639	0.013131	1
	GO_bp:go_branch_elongation_involved_in_ureteric_bud_branching	5	1.0557	0.017155	0.47512	0.013151	1
	GO_bp:go_very_low_density_lipoprotein_particle_assembly	11	0.73835	0.017793	0.33246	0.013187	1
	Curated_gene_sets:gentile_uv_low_dose_dn	60	0.32452	0.018241	0.14624	0.013246	1
	GO_bp:go_phosphatidylcholine_catabolic_process	8	0.74445	0.015301	0.3355	0.013253	1
	GO_mf:go_potassium_channel_activity	119	0.21475	0.016973	0.096855	0.013311	1
	Curated_gene_sets:cairo_hepatoblastoma_up	200	0.16017	0.016376	0.072257	0.013331	1
	GO_bp:go_positive_regulation_of_erbb_signaling_pathway	32	0.37145	0.015259	0.16765	0.013365	1
	GO_mf:go_demethylase_activity	31	0.43761	0.017695	0.19761	0.013406	1
	GO_bp:go_protein_acetylation	177	0.17213	0.016567	0.077744	0.013418	1
	Curated_gene_sets:biocarta_barrestin_pathway	12	0.65276	0.01643	0.29493	0.013446	1
	GO_bp:go_high_density_lipoprotein_particle_clearance	13	0.6689	0.017523	0.30233	0.013474	1
	GO_bp:go_regulation_of_connective_tissue_replacement	4	1.1526	0.016753	0.52095	0.013474	1
	GO_bp:go_regulation_of_delayed_rectifier_potassium_channel_activity	17	0.58861	0.017631	0.26606	0.013479	1
	Curated_gene_sets:nagashima_nrg1_signaling_up	170	0.171	0.016132	0.077336	0.013519	1
	Curated_gene_sets:biocarta_ngf_pathway	19	0.53018	0.016788	0.24003	0.013602	1
	Curated_gene_sets:pid_bcr_5pathway	60	0.26709	0.015013	0.12101	0.013659	1
	GO_mf:go_protein_phosphatase_binding	135	0.18132	0.015258	0.082156	0.013662	1
	GO_bp:go_synaptic_signaling	678	0.085427	0.015875	0.038712	0.013673	1
	GO_bp:go_regulation_of_dendritic_spine_development	62	0.2872	0.016409	0.13016	0.013681	1
	Curated_gene_sets:ho_liver_cancer_vascular_invasion	12	0.63114	0.015886	0.28605	0.013685	1
	GO_bp:go_fear_response	38	0.36953	0.01654	0.16749	0.013692	1
	Curated_gene_sets:kurokawa_liver_cancer_early_recurrence_dn	6	1.0638	0.018936	0.48218	0.013693	1
	Curated_gene_sets:nikolsky_mutated_and_amplified_in_breast_cancer	94	0.22971	0.016147	0.1042	0.013751	1
	GO_bp:go_mesenchymal_cell_differentiation	204	0.15835	0.016349	0.071874	0.013802	1
	GO_bp:go_mitochondrial_outer_membrane_permeabilization	53	0.27911	0.014748	0.12672	0.013817	1
	Curated_gene_sets:reactome_post_translational_protein_modification	1350	0.064212	0.016525	0.029153	0.013821	1
	GO_mf:go_ubiquitin_like_protein_ligase_binding	289	0.13137	0.016108	0.059657	0.013836	1
	Curated_gene_sets:reactome_cyclin_a:cdk2_associated_events_at_s_phase_entry	88	0.23506	0.01599	0.10676	0.013845	1
	Curated_gene_sets:ginestier_breast_cancer_20q13_amplification_dn	162	0.1731	0.015945	0.078674	0.013903	1
	GO_mf:go_protein_containing_complex_binding	1049	0.069393	0.015876	0.031542	0.013911	1
	GO_bp:go_autonomic_nervous_system_development	45	0.36224	0.01764	0.16478	0.01397	1
	Curated_gene_sets:reactome_nuclear_receptor_transcription_pathway	50	0.32388	0.016624	0.14735	0.01398	1
	Curated_gene_sets:pid_cd8_tcr_downstream_pathway	64	0.32162	0.018669	0.14633	0.013987	1
	GO_mf:go_rna_polymerase_ii_repressing_transcription_factor_binding	35	0.43968	0.018888	0.2001	0.014006	1
	GO_bp:go_cellular_response_to_potassium_ion	10	0.5853	0.013449	0.26643	0.014024	1
	Curated_gene_sets:biocarta_keratinocyte_pathway	45	0.33417	0.016273	0.15224	0.014091	1
	Curated_gene_sets:reactome_transcriptional_regulation_of_granulopoiesis	86	0.30413	0.020452	0.13856	0.014091	1
	Curated_gene_sets:wakabayashi_adipogenesis_pparg_bound_8d	606	0.091332	0.016078	0.041616	0.014102	1
	Curated_gene_sets:phong_tnf_response_not_via_p38	336	0.12179	0.016081	0.055559	0.014194	1
	GO_bp:go_protein_insertion_into_mitochondrial_membrane_involved_in_apoptotic_signaling_pathway	30	0.38401	0.015275	0.17521	0.01421	1
	GO_bp:go_response_to_peptide	473	0.1026	0.016014	0.046845	0.014264	1
	Curated_gene_sets:sansom_apc_targets_up	121	0.20222	0.016115	0.092345	0.014277	1
	GO_mf:go_histone_lysine_n_methyltransferase_activity	42	0.35328	0.016622	0.1614	0.01431	1
	GO_bp:go_ventricular_trabecula_myocardium_morphogenesis	16	0.57089	0.01659	0.26092	0.014343	1
	Curated_gene_sets:brideau_imprinted_genes	62	0.32329	0.018471	0.14791	0.014425	1
	Curated_gene_sets:lee_targets_of_ptch1_and_sufu_up	54	0.30245	0.016131	0.13853	0.014513	1
	GO_cc:go_chromosome	1002	0.071108	0.015921	0.03258	0.014541	1
	Curated_gene_sets:patil_liver_cancer	629	0.088135	0.015797	0.040409	0.014597	1
	GO_bp:go_protein_tetramerization	157	0.1794	0.01627	0.082261	0.014604	1
	Curated_gene_sets:biocarta_raccycd_pathway	25	0.40886	0.014849	0.18764	0.014676	1
	GO_bp:go_negative_regulation_of_signaling	1267	0.064343	0.016079	0.029541	0.014707	1
	GO_bp:go_regulation_of_dendritic_cell_differentiation	11	0.75065	0.01809	0.34468	0.014717	1
	Curated_gene_sets:kegg_type_ii_diabetes_mellitus	46	0.33761	0.016622	0.15506	0.014738	1
	GO_bp:go_positive_regulation_of_g1_s_transition_of_mitotic_cell_cycle	34	0.37005	0.015669	0.17004	0.014776	1
	GO_bp:go_signal_release	440	0.10358	0.015608	0.047615	0.014807	1
	Curated_gene_sets:shipp_dlbcl_cured_vs_fatal_dn	40	0.34746	0.015955	0.15975	0.01482	1
	GO_bp:go_ovulation_cycle	68	0.25629	0.015333	0.11788	0.014852	1
	GO_mf:go_neurotrophin_trk_receptor_binding	6	0.84646	0.015067	0.38939	0.014868	1
	GO_bp:go_positive_regulation_of_endothelial_cell_chemotaxis	13	0.55147	0.014447	0.25375	0.014888	1
	GO_cc:go_cell_cell_junction	425	0.11049	0.016369	0.050848	0.014898	1
	GO_bp:go_forebrain_cell_migration	57	0.27152	0.014877	0.12507	0.014979	1
	GO_cc:go_axon_part	356	0.11613	0.015776	0.053598	0.015135	1
	GO_cc:go_cell_projection_part	1367	0.060163	0.015573	0.027797	0.015225	1
	Curated_gene_sets:reactome_beta_catenin_phosphorylation_cascade	16	0.60027	0.017444	0.27747	0.015264	1
	GO_bp:go_re_entry_into_mitotic_cell_cycle	2	1.3962	0.01435	0.64559	0.015292	1
	GO_bp:go_positive_regulation_of_axonogenesis	75	0.25287	0.015885	0.11695	0.015307	1
	Curated_gene_sets:pid_hes_hey_pathway	45	0.34683	0.01689	0.16044	0.01533	1
	GO_mf:go_delayed_rectifier_potassium_channel_activity	31	0.40957	0.016561	0.18949	0.015341	1
	GO_bp:go_chromatin_organization	716	0.085237	0.016261	0.039446	0.01536	1
	Curated_gene_sets:mili_pseudopodia_haptotaxis_dn	644	0.085995	0.015589	0.039805	0.015379	1
	GO_mf:go_ubiquitin_like_protein_ligase_activity	209	0.14768	0.015432	0.068361	0.01538	1
	GO_bp:go_maintenance_of_cell_polarity	16	0.61053	0.017742	0.28264	0.01539	1
	Curated_gene_sets:benporath_myc_targets_with_ebox	213	0.14675	0.015478	0.067941	0.015398	1
	GO_bp:go_positive_regulation_of_dna_replication	36	0.38104	0.016601	0.17642	0.0154	1
	Curated_gene_sets:biocarta_il6_pathway	20	0.49655	0.016131	0.22991	0.015403	1
	GO_bp:go_glial_cell_development	104	0.22242	0.016441	0.10314	0.01553	1
	Curated_gene_sets:reactome_binding_of_tcf_lef:ctnnb1_to_target_gene_promoters	8	0.90439	0.018588	0.41958	0.01557	1
	GO_mf:go_icosatetraenoic_acid_binding	6	0.9114	0.016223	0.42286	0.015577	1
	GO_mf:go_inhibitory_extracellular_ligand_gated_ion_channel_activity	12	0.63036	0.015866	0.29256	0.015603	1
	Curated_gene_sets:reactome_transcriptional_regulation_by_runx1	233	0.15509	0.0171	0.071983	0.015609	1
	GO_bp:go_negative_regulation_of_chromatin_organization	54	0.30741	0.016396	0.14276	0.015651	1
	GO_mf:go_protein_serine_threonine_phosphatase_activity	72	0.24791	0.01526	0.11533	0.015805	1
	Curated_gene_sets:reactome_signaling_by_notch4	83	0.23959	0.01583	0.11147	0.01581	1
	Curated_gene_sets:sansom_apc_targets	192	0.15396	0.015426	0.071674	0.015864	1
	GO_bp:go_regulation_of_glial_cell_proliferation	31	0.42106	0.017025	0.19603	0.015868	1
	Curated_gene_sets:baker_hematopoiesis_stat3_targets	16	0.4988	0.014495	0.23235	0.015915	1
	GO_bp:go_cell_cycle_checkpoint	211	0.15283	0.016045	0.071223	0.015954	1
	GO_bp:go_sterol_homeostasis	76	0.25954	0.016412	0.12097	0.015963	1
	Curated_gene_sets:reactome_activation_of_bad_and_translocation_to_mitochondria	15	0.51367	0.014454	0.23967	0.016054	1
	Curated_gene_sets:reactome_transcriptional_regulation_by_the_ap_2_tfap2_family_of_transcription_factors	37	0.39517	0.017453	0.18448	0.016103	1
	GO_mf:go_arachidonic_acid_binding	5	1.2646	0.020549	0.59039	0.016108	1
	GO_mf:go_peptide_hormone_receptor_binding	20	0.53184	0.017278	0.24853	0.016186	1
	Curated_gene_sets:lopes_methylated_in_colon_cancer_dn	28	0.40582	0.015596	0.18967	0.016203	1
	GO_bp:go_response_to_oxygen_containing_compound	1523	0.057048	0.015517	0.026678	0.016249	1
	GO_bp:go_positive_regulation_of_establishment_of_protein_localization_to_mitochondrion	57	0.28018	0.015351	0.13112	0.016313	1
	GO_bp:go_negative_regulation_of_dendritic_spine_morphogenesis	5	0.94728	0.015393	0.44339	0.016329	1
	GO_bp:go_regulation_of_potassium_ion_transport	90	0.24284	0.016705	0.11367	0.016333	1
	Curated_gene_sets:reactome_netrin_1_signaling	49	0.31384	0.015947	0.14694	0.016355	1
	GO_bp:go_rna_localization	215	0.15007	0.015902	0.070283	0.016378	1
	GO_bp:go_potassium_ion_export_across_plasma_membrane	16	0.57426	0.016688	0.26915	0.016446	1
	GO_bp:go_response_to_immune_response_of_other_organism_involved_in_symbiotic_interaction	4	1.26	0.018314	0.59076	0.016474	1
	GO_bp:go_megakaryocyte_development	15	0.60623	0.017058	0.28438	0.01652	1
	Curated_gene_sets:willert_wnt_signaling	22	0.44842	0.015278	0.21043	0.016553	1
	Curated_gene_sets:han_satb1_targets_dn	371	0.11254	0.0156	0.052817	0.016559	1
	GO_bp:go_response_to_vitamin	88	0.23998	0.016324	0.11264	0.016572	1
	GO_bp:go_chemokine_secretion	18	0.51685	0.01593	0.24265	0.016593	1
	GO_bp:go_regulation_of_potassium_ion_transmembrane_transporter_activity	52	0.31949	0.016722	0.15001	0.016601	1
	GO_cc:go_nuclear_replication_fork	40	0.2981	0.013689	0.13999	0.016616	1
	GO_bp:go_regulation_of_establishment_of_protein_localization	691	0.08312	0.015588	0.039037	0.016625	1
	GO_bp:go_glial_cell_differentiation	202	0.15382	0.015805	0.072271	0.01666	1
	GO_bp:go_glutamate_metabolic_process	20	0.4579	0.014876	0.21533	0.01674	1
	Curated_gene_sets:mariadason_response_to_butyrate_sulindac_6	43	0.3443	0.016391	0.16231	0.016955	1
	GO_bp:go_mitotic_cell_cycle_checkpoint	162	0.17263	0.015901	0.081405	0.016985	1
	GO_bp:go_cellular_response_to_nitrogen_compound	599	0.087365	0.015293	0.041215	0.017022	1
	Curated_gene_sets:tian_tnf_signaling_not_via_nfkb	21	0.47246	0.015728	0.22297	0.017057	1
	GO_cc:go_platelet_dense_tubular_network_membrane	9	0.70132	0.015288	0.33115	0.017105	1
	GO_bp:go_cell_fate_determination	42	0.34212	0.016097	0.16185	0.017271	1
	Curated_gene_sets:hofmann_cell_lymphoma_dn	38	0.34056	0.015243	0.16113	0.017285	1
	Curated_gene_sets:lein_midbrain_markers	70	0.25917	0.015731	0.12268	0.017324	1
	Curated_gene_sets:kegg_small_cell_lung_cancer	83	0.22653	0.014967	0.10724	0.017335	1
	Curated_gene_sets:charafe_breast_cancer_luminal_vs_basal_up	362	0.11087	0.015184	0.052494	0.017353	1
	Curated_gene_sets:biocarta_igf1_pathway	20	0.45904	0.014913	0.21753	0.017428	1
	Curated_gene_sets:sig_bcr_signaling_pathway	45	0.31206	0.015197	0.14794	0.017465	1
	Curated_gene_sets:myllykangas_amplification_hot_spot_23	20	0.47972	0.015585	0.22745	0.017474	1
	GO_bp:go_sister_chromatid_cohesion	50	0.28197	0.014472	0.13369	0.017476	1
	Curated_gene_sets:farmer_breast_cancer_basal_vs_lulminal	305	0.12085	0.015215	0.057333	0.017532	1
	GO_bp:go_regulation_of_hemopoiesis	453	0.10329	0.015786	0.049028	0.017577	1
	Curated_gene_sets:sig_il4receptor_in_b_lyphocytes	27	0.39895	0.015056	0.18945	0.017619	1
	GO_bp:go_n_terminal_protein_amino_acid_acetylation	17	0.47643	0.014271	0.22633	0.017652	1
	GO_bp:go_cellular_response_to_vascular_endothelial_growth_factor_stimulus	52	0.27817	0.014559	0.13217	0.017667	1
	GO_bp:go_establishment_of_organelle_localization	474	0.1005	0.015703	0.047772	0.017709	1
	Curated_gene_sets:dang_bound_by_myc	1020	0.067579	0.015258	0.03215	0.017785	1
	GO_bp:go_organonitrogen_compound_biosynthetic_process	1658	0.054455	0.015394	0.025919	0.017831	1
	Curated_gene_sets:nikolsky_breast_cancer_16q24_amplicon	53	0.48538	0.025647	0.23105	0.017839	1
	Curated_gene_sets:verhaak_glioblastoma_proneural	159	0.17527	0.015996	0.083433	0.01784	1
	GO_bp:go_regulation_of_long_chain_fatty_acid_import_into_cell	5	0.75712	0.012303	0.36061	0.017892	1
	Curated_gene_sets:reactome_choline_catabolism	6	0.79652	0.014178	0.37939	0.017895	1
	GO_bp:go_choline_catabolic_process	6	0.79652	0.014178	0.37939	0.017895	1
	GO_cc:go_nuclear_chromatin	353	0.11812	0.015979	0.056278	0.017922	1
	Curated_gene_sets:korkola_teratoma	40	0.31467	0.014449	0.14993	0.017928	1
	GO_bp:go_regulation_of_synapse_assembly	96	0.21805	0.015489	0.1039	0.017933	1
	Curated_gene_sets:reactome_voltage_gated_potassium_channels	42	0.34438	0.016203	0.16411	0.01794	1
	GO_bp:go_spinal_cord_motor_neuron_differentiation	32	0.40411	0.016601	0.19264	0.017971	1
	GO_mf:go_zinc_ion_binding	760	0.078473	0.015405	0.037421	0.018004	1
	GO_bp:go_negative_regulation_of_voltage_gated_calcium_channel_activity	12	0.55517	0.013973	0.26479	0.018021	1
	Curated_gene_sets:reactome_esr_mediated_signaling	214	0.1596	0.016873	0.076131	0.018031	1
	Curated_gene_sets:pid_il4_2pathway	58	0.27447	0.01517	0.13094	0.018039	1
	Curated_gene_sets:biocarta_racc_pathway	13	0.60424	0.015829	0.28847	0.018109	1
	GO_bp:go_protein_localization_to_chromatin	27	0.39173	0.014784	0.18703	0.018114	1
	Curated_gene_sets:abraham_alpc_vs_multiple_myeloma_up	26	0.41459	0.015355	0.19796	0.018125	1
	Curated_gene_sets:pid_glypican_1pathway	27	0.42995	0.016226	0.20531	0.018132	1
	Curated_gene_sets:reactome_regulation_of_tp53_activity_through_acetylation	29	0.34889	0.013645	0.16674	0.018211	1
	GO_bp:go_circadian_rhythm	188	0.1518	0.015052	0.07264	0.018329	1
	GO_bp:go_regulation_of_synapse_structure_or_activity	210	0.14695	0.015392	0.070331	0.018343	1
	GO_bp:go_positive_regulation_of_cyclin_dependent_protein_kinase_activity	33	0.34206	0.01427	0.16378	0.018379	1
	GO_bp:go_triglyceride_rich_lipoprotein_particle_clearance	9	0.78233	0.017054	0.37456	0.018379	1
	Curated_gene_sets:dunne_targets_of_aml1_mtg8_fusion_up	51	0.27559	0.014285	0.13195	0.01838	1
	Curated_gene_sets:graessmann_apoptosis_by_doxorubicin_up	1088	0.064128	0.014926	0.030719	0.018427	1
	GO_bp:go_regulation_of_skeletal_muscle_tissue_development	48	0.33781	0.016989	0.16195	0.018501	1
	GO_mf:go_kinase_regulator_activity	200	0.15182	0.015522	0.072873	0.01862	1
	GO_bp:go_postsynaptic_membrane_organization	37	0.34376	0.015183	0.16502	0.018629	1
	Curated_gene_sets:pid_mapk_trk_pathway	33	0.35467	0.014795	0.17028	0.018641	1
	Curated_gene_sets:pid_il12_stat4_pathway	33	0.33202	0.013851	0.15945	0.018669	1
	Curated_gene_sets:winter_hypoxia_up	90	0.21326	0.01467	0.10247	0.01872	1
	Curated_gene_sets:west_adrenocortical_carcinoma_vs_adenoma_up	17	0.54161	0.016223	0.26029	0.018735	1
	Curated_gene_sets:kegg_t_cell_receptor_signaling_pathway	105	0.2078	0.015433	0.099909	0.018777	1
	GO_bp:go_positive_regulation_of_cell_morphogenesis_involved_in_differentiation	135	0.18346	0.015438	0.088261	0.018835	1
	GO_bp:go_notochord_morphogenesis	9	0.73961	0.016123	0.35599	0.018882	1
	GO_bp:go_cellular_response_to_nicotine	8	0.69482	0.014281	0.33453	0.01891	1
	GO_mf:go_d1_dopamine_receptor_binding	9	0.76062	0.016581	0.36621	0.01891	1
	GO_bp:go_dendritic_spine_development	81	0.23207	0.015148	0.11175	0.018923	1
	Curated_gene_sets:boylan_multiple_myeloma_c_up	46	0.3211	0.015809	0.15481	0.019042	1
	GO_bp:go_heparan_sulfate_proteoglycan_biosynthetic_process_polysaccharide_chain_biosynthetic_process	8	0.8699	0.017879	0.42026	0.019239	1
	GO_bp:go_intracellular_transport	1713	0.053305	0.015292	0.025761	0.019272	1
	Curated_gene_sets:li_amplified_in_lung_cancer	169	0.16492	0.015513	0.079707	0.019278	1
	GO_bp:go_regulation_of_developmental_growth	302	0.11871	0.014874	0.057378	0.019285	1
	Curated_gene_sets:lopez_mesothelioma_survival_overall_up	8	0.67195	0.013811	0.3249	0.019321	1
	Curated_gene_sets:nikolsky_breast_cancer_1q32_amplicon	13	0.99517	0.02607	0.48137	0.019358	1
	GO_bp:go_g1_dna_damage_checkpoint	64	0.25853	0.015007	0.12508	0.019375	1
	GO_bp:go_glutamate_catabolic_process	7	1.0337	0.019874	0.50022	0.019399	1
	GO_bp:go_regulation_of_embryonic_development	120	0.18785	0.014909	0.090948	0.019447	1
	GO_bp:go_neutral_lipid_metabolic_process	113	0.19011	0.014645	0.09205	0.019454	1
	GO_bp:go_intestinal_epithelial_cell_development	10	0.61317	0.014089	0.29701	0.019494	1
	GO_bp:go_regulation_of_organelle_organization	1188	0.062101	0.015061	0.030081	0.019494	1
	Curated_gene_sets:mikkelsen_npc_hcp_with_h3k27me3	337	0.11789	0.015589	0.057107	0.019501	1
	GO_bp:go_amide_biosynthetic_process	731	0.077751	0.014981	0.037684	0.019555	1
	GO_bp:go_regulation_of_vacuole_organization	37	0.32433	0.014325	0.15727	0.019601	1
	Curated_gene_sets:wnt_signaling	87	0.2317	0.015671	0.11237	0.019621	1
	GO_bp:go_protein_acylation	218	0.14723	0.015708	0.071465	0.019702	1
	Curated_gene_sets:reactome_chromatin_organization	254	0.14537	0.016726	0.070615	0.019774	1
	Curated_gene_sets:davies_multiple_myeloma_vs_mgus_dn	24	0.4108	0.014618	0.19965	0.019823	1
	Curated_gene_sets:reactome_ptk6_regulates_cell_cycle	6	0.79674	0.014182	0.38724	0.019827	1
	GO_bp:go_mitotic_metaphase_plate_congression	44	0.32405	0.015605	0.15756	0.019868	1
	GO_cc:go_protein_kinase_complex	100	0.21299	0.01544	0.10359	0.019898	1
	Curated_gene_sets:nikolsky_breast_cancer_20q11_amplicon	31	0.72478	0.029306	0.35252	0.019901	1
	Curated_gene_sets:gross_hypoxia_via_elk3_up	196	0.14667	0.014847	0.071401	0.019988	1
	GO_mf:go_rna_polymerase_ii_specific_dna_binding_transcription_factor_binding	259	0.12956	0.01505	0.063075	0.019996	1
	Curated_gene_sets:reactome_class_i_mhc_mediated_antigen_processing_presentation	352	0.11269	0.015223	0.054875	0.020016	1
	Curated_gene_sets:reactome_nuclear_envelope_breakdown	52	0.31876	0.016684	0.15522	0.020017	1
	GO_bp:go_regulation_of_intracellular_transport	403	0.10252	0.014798	0.049982	0.020138	1
	Curated_gene_sets:reactome_slbp_dependent_processing_of_replication_dependent_histone_pre_mrnas	11	0.52391	0.012626	0.25554	0.020183	1
	GO_bp:go_brain_morphogenesis	34	0.36168	0.015314	0.17647	0.020217	1
	Curated_gene_sets:kim_wt1_targets_8hr_up	165	0.1596	0.014835	0.077879	0.020223	1
	GO_bp:go_cerebral_cortex_development	106	0.1945	0.014514	0.094966	0.020282	1
	Curated_gene_sets:mikkelsen_dedifferentiated_state_dn	6	1.0558	0.018794	0.51578	0.020335	1
	GO_bp:go_sequestering_of_triglyceride	15	0.58281	0.016399	0.28475	0.020351	1
	Curated_gene_sets:reactome_runx1_regulates_transcription_of_genes_involved_in_wnt_signaling	5	0.88491	0.01438	0.4326	0.020407	1
	GO_bp:go_maintenance_of_cell_number	152	0.16536	0.014758	0.080842	0.020409	1
	GO_bp:go_antigen_receptor_mediated_signaling_pathway	227	0.14347	0.015616	0.070141	0.020413	1
	GO_cc:go_protein_lipid_complex	39	0.32931	0.014932	0.16102	0.020428	1
	Curated_gene_sets:heller_hdac_targets_dn	280	0.12185	0.014709	0.059595	0.020457	1
	GO_bp:go_regulation_of_transporter_activity	244	0.13596	0.015336	0.066501	0.02046	1
	GO_cc:go_respiratory_chain_complex_iii	10	0.61953	0.014235	0.30311	0.02049	1
	GO_bp:go_regulation_of_glycogen_metabolic_process	32	0.35751	0.014686	0.17493	0.020501	1
	GO_bp:go_response_to_metal_ion	351	0.10948	0.014769	0.053606	0.020571	1
	GO_bp:go_regulation_of_cell_cycle_checkpoint	31	0.39173	0.015839	0.19185	0.020592	1
	GO_bp:go_artery_development	84	0.2294	0.015247	0.11236	0.020599	1
	Curated_gene_sets:kobayashi_egfr_signaling_6hr_dn	18	0.47991	0.014792	0.23507	0.020607	1
	Curated_gene_sets:darwiche_papilloma_risk_low_dn	154	0.16409	0.01474	0.080393	0.02063	1
	GO_bp:go_positive_regulation_of_mitochondrion_organization	114	0.18146	0.014039	0.08892	0.020649	1
	Curated_gene_sets:browne_hcmv_infection_20hr_dn	97	0.21939	0.015664	0.10751	0.020652	1
	Curated_gene_sets:amit_egf_response_40_hela	42	0.33497	0.015761	0.16421	0.02069	1
	Curated_gene_sets:reactome_protein_protein_interactions_at_synapses	77	0.24789	0.015778	0.12166	0.020802	1
	GO_cc:go_picln_sm_protein_complex	6	1	0.017801	0.49101	0.020852	1
	Curated_gene_sets:burton_adipogenesis_5	112	0.19859	0.01523	0.097523	0.020868	1
	GO_mf:go_structural_constituent_of_synapse	14	0.51308	0.013948	0.25215	0.020945	1
	Curated_gene_sets:myllykangas_amplification_hot_spot_9	8	0.79011	0.016239	0.38837	0.020963	1
	Curated_gene_sets:reactome_nitric_oxide_stimulates_guanylate_cyclase	22	0.43713	0.014893	0.21488	0.020969	1
	GO_bp:go_positive_regulation_of_mrna_catabolic_process	46	0.2898	0.014268	0.1425	0.020998	1
	Curated_gene_sets:rodrigues_thyroid_carcinoma_anaplastic_up	672	0.08009	0.01482	0.039384	0.021007	1
	GO_cc:go_smn_complex	8	0.92915	0.019097	0.45697	0.021021	1
	Curated_gene_sets:honrado_breast_cancer_brca1_vs_brca2	18	0.46591	0.01436	0.22933	0.021105	1
	Curated_gene_sets:pellicciotta_hdac_in_antigen_presentation_dn	52	0.31571	0.016524	0.15541	0.021112	1
	GO_bp:go_regulation_of_long_term_neuronal_synaptic_plasticity	24	0.39142	0.013928	0.19273	0.021142	1
	Curated_gene_sets:yamazaki_tceb3_targets_dn	184	0.15114	0.014828	0.074431	0.02116	1
	Curated_gene_sets:reactome_estrogen_dependent_nuclear_events_downstream_of_esr_membrane_signaling	24	0.40912	0.014558	0.2015	0.021165	1
	GO_cc:go_ruffle	167	0.16046	0.015005	0.079047	0.021192	1
	Curated_gene_sets:reactome_tp53_regulates_transcription_of_genes_involved_in_g1_cell_cycle_arrest	14	0.58131	0.015803	0.28672	0.021318	1
	GO_bp:go_mast_cell_differentiation	5	0.86928	0.014126	0.42884	0.021337	1
	Curated_gene_sets:reactome_s_phase	160	0.15452	0.014146	0.076242	0.021356	1
	GO_bp:go_membrane_biogenesis	31	0.34729	0.014042	0.17137	0.021365	1
	GO_bp:go_regulation_of_glucose_metabolic_process	67	0.23925	0.014208	0.11807	0.021372	1
	Curated_gene_sets:gale_apl_with_flt3_mutated_dn	14	0.50664	0.013773	0.25006	0.021388	1
	GO_bp:go_insulin_metabolic_process	6	0.87539	0.015582	0.43253	0.021499	1
	GO_bp:go_response_to_herbicide	12	0.53646	0.013503	0.26515	0.021533	1
	GO_bp:go_negative_regulation_of_synaptic_transmission_glutamatergic	9	0.73654	0.016056	0.36424	0.021591	1
	GO_bp:go_neuron_neuron_synaptic_transmission	7	0.80097	0.0154	0.39631	0.021646	1
	GO_bp:go_viral_gene_expression	183	0.15471	0.015138	0.076576	0.021682	1
	Curated_gene_sets:tonks_targets_of_runx1_runx1t1_fusion_granulocyte_up	49	0.30381	0.015437	0.15038	0.021686	1
	GO_cc:go_semaphorin_receptor_complex	9	0.71456	0.015577	0.35382	0.021722	1
	GO_mf:go_semaphorin_receptor_activity	9	0.71456	0.015577	0.35382	0.021722	1
	GO_bp:go_postsynaptic_density_assembly	18	0.48092	0.014823	0.23816	0.021738	1
	GO_bp:go_protein_heterotetramerization	52	0.31759	0.016623	0.15736	0.021794	1
	GO_bp:go_muscle_tissue_development	372	0.10907	0.015139	0.054049	0.021803	1
	Curated_gene_sets:mootha_pyr	6	0.69793	0.012423	0.34605	0.021864	1
	GO_bp:go_excitatory_synapse_assembly	25	0.39302	0.014273	0.1949	0.021881	1
	Curated_gene_sets:zhu_skil_targets_dn	9	0.75769	0.016517	0.37586	0.021914	1
	GO_bp:go_rna_splicing_via_endonucleolytic_cleavage_and_ligation	15	0.71611	0.02015	0.3553	0.021934	1
	GO_mf:go_phosphoprotein_phosphatase_activity	172	0.15639	0.014839	0.077639	0.021997	1
	GO_bp:go_dorsal_aorta_development	9	0.67753	0.01477	0.33651	0.022045	1
	Curated_gene_sets:reactome_muscle_contraction	199	0.1467	0.014962	0.072864	0.022049	1
	GO_bp:go_response_to_hormone	934	0.067444	0.014607	0.033501	0.022056	1
	GO_bp:go_peptidyl_cysteine_modification	43	0.31656	0.01507	0.15725	0.022057	1
	GO_cc:go_synaptic_membrane	401	0.10517	0.015145	0.052245	0.022061	1
	GO_cc:go_calcineurin_complex	5	0.81447	0.013235	0.40464	0.022075	1
	GO_bp:go_regulation_of_nucleocytoplasmic_transport	103	0.20721	0.015243	0.10296	0.022095	1
	Curated_gene_sets:biocarta_hdac_pathway	25	0.40252	0.014618	0.20002	0.022097	1
	GO_bp:go_cellular_response_to_amino_acid_stimulus	59	0.25304	0.014105	0.12574	0.022099	1
	GO_cc:go_u12_type_spliceosomal_complex	24	0.48423	0.017231	0.24064	0.022104	1
	GO_bp:go_response_to_potassium_ion	15	0.43622	0.012275	0.2169	0.022163	1
	Curated_gene_sets:becker_tamoxifen_resistance_up	53	0.2857	0.015096	0.14218	0.022256	1
	GO_bp:go_negative_regulation_of_molecular_function	1035	0.065767	0.014952	0.032732	0.022263	1
	GO_bp:go_negative_regulation_of_interleukin_5_production	6	0.68251	0.012149	0.3398	0.022301	1
	GO_bp:go_negative_regulation_of_calcium_ion_transport	55	0.24849	0.013375	0.12375	0.022329	1
	Curated_gene_sets:pujana_breast_cancer_lit_int_network	96	0.19929	0.014156	0.099352	0.02244	1
	GO_bp:go_regulation_of_cellular_localization	837	0.069736	0.014336	0.034769	0.022453	1
	GO_mf:go_transferase_activity_transferring_nitrogenous_groups	23	0.41418	0.014428	0.20657	0.022486	1
	Curated_gene_sets:gaussmann_mll_af4_fusion_targets_g_up	225	0.13381	0.014502	0.066739	0.022488	1
	GO_bp:go_regulation_of_cell_population_proliferation	1495	0.054851	0.014793	0.027366	0.022526	1
	GO_bp:go_stem_cell_differentiation	244	0.13508	0.015237	0.067403	0.022538	1
	GO_cc:go_neuron_to_neuron_synapse	325	0.11546	0.014998	0.057629	0.022574	1
	GO_bp:go_lipid_digestion	17	0.51909	0.015549	0.25914	0.022591	1
	GO_bp:go_regulation_of_protein_dephosphorylation	127	0.18012	0.014704	0.089977	0.022659	1
	Curated_gene_sets:gross_hypoxia_via_elk3_only_dn	43	0.30073	0.014317	0.15025	0.02268	1
	Curated_gene_sets:reactome_regulation_of_gene_expression_in_early_pancreatic_precursor_cells	8	0.7146	0.014687	0.35704	0.02268	1
	GO_bp:go_positive_regulation_of_mitotic_cell_cycle	148	0.16597	0.014618	0.082938	0.022697	1
	GO_bp:go_semaphorin_plexin_signaling_pathway_involved_in_neuron_projection_guidance	11	0.66138	0.015938	0.33054	0.022711	1
	Curated_gene_sets:reactome_neuronal_system	381	0.10835	0.015217	0.054224	0.022852	1
	GO_bp:go_retrograde_trans_synaptic_signaling	10	0.74924	0.017216	0.37496	0.022856	1
	Curated_gene_sets:chen_neuroblastoma_copy_number_gains	50	0.33818	0.017358	0.16925	0.02286	1
	GO_bp:go_regulation_of_mrna_polyadenylation	16	0.6214	0.018058	0.311	0.022865	1
	Curated_gene_sets:teramoto_opn_targets_cluster_5	7	0.71116	0.013673	0.35612	0.022923	1
	GO_bp:go_modification_dependent_macromolecule_catabolic_process	575	0.083031	0.01425	0.04158	0.022928	1
	GO_cc:go_cell_body	527	0.088259	0.01452	0.044221	0.022984	1
	GO_bp:go_epithelial_to_mesenchymal_transition	130	0.17721	0.014635	0.088802	0.022999	1
	GO_bp:go_regulation_of_autophagosome_assembly	31	0.35732	0.014448	0.1792	0.023088	1
	GO_bp:go_activin_receptor_signaling_pathway	39	0.32886	0.014912	0.16499	0.023125	1
	GO_bp:go_regulation_of_retina_development_in_camera_type_eye	7	0.80493	0.015476	0.40383	0.023127	1
	Curated_gene_sets:cheng_imprinted_by_estradiol	104	0.20847	0.01541	0.10463	0.023174	1
	Curated_gene_sets:kegg_glycerolipid_metabolism	45	0.29036	0.01414	0.14575	0.023183	1
	GO_bp:go_establishment_of_rna_localization	184	0.15424	0.015132	0.077438	0.023208	1
	GO_cc:go_lipopolysaccharide_receptor_complex	4	0.86157	0.012523	0.43264	0.023225	1
	Curated_gene_sets:reactome_sumoylation_of_rna_binding_proteins	47	0.32049	0.015949	0.16095	0.02324	1
	Curated_gene_sets:reactome_signaling_by_type_1_insulin_like_growth_factor_1_receptor_igf1r	53	0.29014	0.015331	0.14572	0.023247	1
	GO_bp:go_myeloid_cell_development	63	0.24802	0.014284	0.12458	0.023253	1
	GO_bp:go_insulin_like_growth_factor_receptor_signaling_pathway	35	0.31536	0.013547	0.15846	0.023297	1
	GO_mf:go_mrna_binding	217	0.13021	0.013861	0.065443	0.023323	1
	GO_bp:go_endothelial_cell_morphogenesis	12	0.65097	0.016385	0.32739	0.023396	1
	GO_bp:go_neuron_differentiation	1275	0.058373	0.01463	0.02936	0.023404	1
	GO_bp:go_peptide_hormone_secretion	239	0.12632	0.014104	0.063543	0.023418	1
	Curated_gene_sets:reactome_nrcam_interactions	6	0.70497	0.012549	0.35486	0.023492	1
	GO_bp:go_regulation_of_trans_synaptic_signaling	418	0.095311	0.014006	0.047994	0.023532	1
	Curated_gene_sets:frasor_response_to_serm_or_fulvestrant_up	22	0.4155	0.014156	0.20924	0.023541	1
	GO_bp:go_regulation_of_neuronal_synaptic_plasticity	48	0.29384	0.014778	0.148	0.023555	1
	GO_cc:go_nuclear_chromosome	570	0.084263	0.0144	0.04246	0.023607	1
	Curated_gene_sets:johnstone_parvb_targets_2_dn	330	0.10952	0.014334	0.055191	0.023611	1
	GO_bp:go_synaptic_vesicle_maturation	10	0.55994	0.012866	0.28221	0.02363	1
	GO_bp:go_cell_cell_signaling	1554	0.052818	0.014499	0.026642	0.023718	1
	Curated_gene_sets:biocarta_ldl_pathway	6	0.81124	0.01444	0.40923	0.023729	1
	Curated_gene_sets:bilanges_serum_response_translation	26	0.38868	0.014395	0.19609	0.02374	1
	GO_bp:go_myeloid_progenitor_cell_differentiation	6	0.88601	0.015771	0.44711	0.023768	1
	GO_bp:go_postsynaptic_specialization_organization	32	0.36543	0.015012	0.18454	0.023847	1
	GO_bp:go_positive_regulation_of_mrna_processing	27	0.39251	0.014813	0.19843	0.023966	1
	GO_bp:go_wnt_signaling_pathway_calcium_modulating_pathway	38	0.31629	0.014157	0.15991	0.02398	1
	GO_cc:go_phosphatidylinositol_3_kinase_complex	27	0.38216	0.014423	0.19331	0.024034	1
	Curated_gene_sets:nunoda_response_to_dasatinib_imatinib_up	29	0.35762	0.013987	0.18102	0.024108	1
	GO_bp:go_positive_regulation_of_rna_splicing	31	0.37139	0.015017	0.18799	0.024111	1
	Curated_gene_sets:reactome_processing_of_capped_intronless_pre_mrna	27	0.35635	0.013448	0.18051	0.024193	1
	GO_bp:go_late_endosome_to_lysosome_transport	7	0.64004	0.012306	0.32434	0.024238	1
	Curated_gene_sets:reactome_hats_acetylate_histones	133	0.20722	0.017308	0.10505	0.024276	1
	Curated_gene_sets:reactome_degradation_of_beta_catenin_by_the_destruction_complex	85	0.23086	0.015435	0.11711	0.024357	1
	Curated_gene_sets:creighton_endocrine_therapy_resistance_1	477	0.093121	0.014594	0.047256	0.024395	1
	GO_bp:go_regulation_of_lipoprotein_lipase_activity	21	0.44417	0.014786	0.22547	0.024429	1
	GO_bp:go_regulation_of_transcription_by_rna_polymerase_iii	21	0.45002	0.01498	0.22844	0.024429	1
	GO_bp:go_phospholipid_homeostasis	10	0.53417	0.012274	0.2712	0.024449	1
	Curated_gene_sets:reactome_runx1_regulates_genes_involved_in_megakaryocyte_differentiation_and_platelet_function	92	0.26465	0.018405	0.13438	0.024463	1
	GO_bp:go_circadian_regulation_of_gene_expression	54	0.2621	0.013979	0.13311	0.024482	1
	GO_bp:go_nuclear_body_organization	14	0.57909	0.015743	0.29433	0.024574	1
	Curated_gene_sets:kaab_heart_atrium_vs_ventricle_up	239	0.13413	0.014975	0.068205	0.02463	1
	GO_mf:go_neurexin_family_protein_binding	8	0.68866	0.014154	0.35024	0.024644	1
	GO_bp:go_retinal_ganglion_cell_axon_guidance	21	0.45799	0.015246	0.23323	0.024789	1
	Curated_gene_sets:zhu_cmv_8_hr_dn	48	0.29987	0.015081	0.15271	0.024793	1
	Curated_gene_sets:mcbryan_pubertal_breast_5_6wk_dn	120	0.17664	0.014019	0.08997	0.024812	1
	Curated_gene_sets:biocarta_p53_pathway	16	0.47902	0.01392	0.2441	0.024867	1
	Curated_gene_sets:cui_tcf21_targets_up	33	0.34699	0.014475	0.17692	0.024935	1
	Curated_gene_sets:reactome_sumoylation_of_ubiquitinylation_proteins	39	0.31891	0.014461	0.16266	0.02497	1
	GO_bp:go_negative_regulation_of_catecholamine_secretion	14	0.56615	0.015391	0.28881	0.024992	1
	GO_bp:go_regulation_of_synaptic_growth_at_neuromuscular_junction	5	0.6948	0.01129	0.35461	0.025045	1
	Curated_gene_sets:valk_aml_cluster_12	24	0.42137	0.014994	0.21507	0.025053	1
	GO_bp:go_regulation_of_mitochondrial_membrane_permeability_involved_in_apoptotic_process	60	0.2319	0.013035	0.11844	0.02513	1
	Curated_gene_sets:enk_uv_response_epidermis_dn	499	0.086785	0.013903	0.04433	0.025142	1
	GO_bp:go_cell_division	570	0.083117	0.014204	0.04246	0.025152	1
	Curated_gene_sets:tonks_targets_of_runx1_runx1t1_fusion_monocyte_dn	56	0.27896	0.01515	0.14253	0.025174	1
	Curated_gene_sets:wamunyokoli_ovarian_cancer_grades_1_2_up	133	0.18119	0.015134	0.092585	0.025185	1
	GO_bp:go_negative_regulation_of_intracellular_signal_transduction	468	0.091188	0.014159	0.046612	0.025224	1
	GO_bp:go_negative_regulation_of_ion_transport	131	0.16929	0.014034	0.086581	0.025283	1
	GO_bp:go_cell_morphogenesis_involved_in_differentiation	687	0.077591	0.014511	0.039689	0.025303	1
	GO_bp:go_multicellular_organism_growth	144	0.15556	0.013516	0.079593	0.025336	1
	GO_bp:go_aorta_development	52	0.27591	0.014441	0.14128	0.025422	1
	GO_cc:go_nuclear_body	707	0.073739	0.013982	0.03776	0.025429	1
	GO_bp:go_negative_regulation_of_glial_cell_proliferation	15	0.55574	0.015638	0.28463	0.025449	1
	Curated_gene_sets:ivanova_hematopoiesis_early_progenitor	421	0.095421	0.014071	0.048897	0.025509	1
	Curated_gene_sets:kondo_prostate_cancer_hcp_with_h3k27me3	90	0.22175	0.015254	0.11365	0.02553	1
	GO_bp:go_negative_regulation_of_cgmp_mediated_signaling	6	0.94118	0.016753	0.48246	0.02555	1
	GO_bp:go_negative_regulation_of_phosphorus_metabolic_process	505	0.090907	0.014649	0.046629	0.025622	1
	Curated_gene_sets:fridman_senescence_dn	12	0.626	0.015756	0.3211	0.025624	1
	Curated_gene_sets:raffel_vegfa_targets_up	9	0.59574	0.012987	0.30561	0.025634	1
	GO_bp:go_regulation_of_postsynaptic_membrane_potential	132	0.17243	0.014349	0.088476	0.025663	1
	Curated_gene_sets:lopez_mesothelioma_survival_overall_dn	13	0.62266	0.016312	0.31964	0.025716	1
	Curated_gene_sets:reactome_sumoylation	181	0.14974	0.014572	0.076886	0.025742	1
	Curated_gene_sets:reactome_platelet_homeostasis	83	0.21565	0.014248	0.11088	0.025902	1
	GO_cc:go_methyltransferase_complex	108	0.18584	0.013997	0.095608	0.025972	1
	GO_cc:go_main_axon	68	0.24869	0.014878	0.12795	0.025979	1
	Curated_gene_sets:tonks_targets_of_runx1_runx1t1_fusion_sustained_in_granulocyte_up	15	0.52973	0.014906	0.27266	0.026029	1
	GO_bp:go_non_canonical_wnt_signaling_pathway	147	0.16171	0.014195	0.083251	0.026053	1
	Curated_gene_sets:takayama_bound_by_ar	10	0.68067	0.01564	0.35048	0.026072	1
	GO_cc:go_potassium_channel_complex	95	0.20694	0.014623	0.10662	0.02614	1
	GO_cc:go_extrinsic_component_of_presynaptic_membrane	6	0.92368	0.016442	0.47592	0.026147	1
	GO_bp:go_secondary_heart_field_specification	9	0.69371	0.015122	0.35759	0.026203	1
	Curated_gene_sets:reactome_signaling_by_fgfr4_in_disease	11	0.5573	0.01343	0.28742	0.026261	1
	GO_mf:go_histone_methyltransferase_activity	55	0.27509	0.014806	0.14189	0.026272	1
	Curated_gene_sets:kang_cisplatin_resistance_up	20	0.43642	0.014178	0.22512	0.026282	1
	GO_bp:go_hormone_transport	305	0.11119	0.013999	0.057441	0.026461	1
	GO_mf:go_lysophospholipid_acyltransferase_activity	15	0.48688	0.0137	0.25153	0.026463	1
	GO_bp:go_glucose_metabolic_process	109	0.18146	0.01373	0.093768	0.026493	1
	Curated_gene_sets:ohm_methylated_in_adult_cancers	28	0.36431	0.014001	0.18828	0.026505	1
	GO_bp:go_histone_h3_k36_demethylation	7	0.81074	0.015587	0.4193	0.026593	1
	GO_mf:go_histone_demethylase_activity_h3_k36_specific_	7	0.81074	0.015587	0.4193	0.026593	1
	Curated_gene_sets:ross_aml_with_pml_rara_fusion	70	0.2345	0.014234	0.12129	0.026605	1
	GO_bp:go_positive_regulation_of_nuclear_cell_cycle_dna_replication	5	0.89911	0.014611	0.46506	0.026606	1
	GO_cc:go_intrinsic_component_of_presynaptic_active_zone_membrane	18	0.46169	0.01423	0.2389	0.026651	1
	Curated_gene_sets:kegg_focal_adhesion	193	0.14614	0.014681	0.075632	0.02667	1
	GO_bp:go_leukocyte_differentiation	481	0.091168	0.014347	0.047216	0.02676	1
	Curated_gene_sets:reactome_rna_polymerase_iii_chain_elongation	18	0.42049	0.01296	0.21779	0.026771	1
	GO_bp:go_response_to_water	15	0.47455	0.013353	0.24597	0.026856	1
	GO_bp:go_response_to_heparin	6	0.86673	0.015428	0.44934	0.026882	1
	Curated_gene_sets:guo_targets_of_irs1_and_irs2	90	0.20391	0.014026	0.10572	0.02689	1
	GO_bp:go_sugar_mediated_signaling_pathway	6	0.93565	0.016655	0.48518	0.026909	1
	GO_cc:go_cell_leading_edge	384	0.10223	0.014411	0.053023	0.02694	1
	GO_mf:go_transition_metal_ion_binding	1010	0.063686	0.014313	0.033048	0.026993	1
	GO_bp:go_regulation_of_lipid_transporter_activity	3	1.2799	0.016111	0.66432	0.027023	1
	Curated_gene_sets:holleman_vincristine_resistance_all_up	27	0.42396	0.016	0.22006	0.027026	1
	GO_bp:go_protein_dna_complex_subunit_organization	252	0.12936	0.014826	0.067155	0.02704	1
	GO_bp:go_negative_regulation_of_posttranscriptional_gene_silencing	14	0.47471	0.012905	0.24687	0.027255	1
	GO_bp:go_locomotory_behavior	190	0.14037	0.013992	0.073009	0.027269	1
	Curated_gene_sets:nikolsky_breast_cancer_17q21_q25_amplicon	329	0.18565	0.024262	0.096593	0.027311	1
	Curated_gene_sets:reactome_signaling_by_notch1_in_cancer	53	0.26213	0.013851	0.13639	0.02732	1
	Curated_gene_sets:hillion_hmga1b_targets	79	0.2106	0.013577	0.10959	0.027335	1
	Curated_gene_sets:xu_response_to_tretinoin_dn	11	0.54669	0.013174	0.28461	0.027387	1
	GO_bp:go_establishment_of_protein_localization_to_membrane	307	0.10846	0.0137	0.056469	0.027391	1
	GO_bp:go_positive_regulation_of_glycogen_starch_synthase_activity	5	1.2537	0.020373	0.65283	0.027412	1
	Curated_gene_sets:whiteford_pediatric_cancer_markers	114	0.17754	0.013736	0.092461	0.027429	1
	GO_bp:go_cytoplasmic_translation	83	0.2125	0.01404	0.11067	0.02743	1
	GO_mf:go_lbd_domain_binding	5	1.0978	0.017839	0.57175	0.027434	1
	GO_bp:go_regulation_of_nmda_receptor_activity	28	0.39084	0.01502	0.20363	0.027481	1
	Curated_gene_sets:reactome_intracellular_signaling_by_second_messengers	297	0.11426	0.0142	0.059592	0.0276	1
	GO_bp:go_regulation_of_phosphoprotein_phosphatase_activity	107	0.18886	0.014159	0.098509	0.027613	1
	GO_bp:go_presynaptic_membrane_organization	8	0.64821	0.013323	0.33812	0.027622	1
	Curated_gene_sets:reactome_signaling_by_notch1	68	0.23279	0.013927	0.12148	0.027679	1
	GO_bp:go_regulation_of_establishment_of_protein_localization_to_mitochondrion	71	0.22005	0.013451	0.11484	0.027684	1
	GO_bp:go_immune_response_regulating_cell_surface_receptor_signaling_pathway	374	0.10285	0.014313	0.053699	0.027734	1
	GO_bp:go_negative_regulation_of_synaptic_transmission	66	0.23409	0.013798	0.1223	0.02781	1
	Curated_gene_sets:reactome_signalling_to_ras	20	0.41164	0.013373	0.21511	0.027842	1
	Curated_gene_sets:rattenbacher_bound_by_celf1	378	0.099913	0.013977	0.052255	0.027946	1
	GO_bp:go_circadian_sleep_wake_cycle	24	0.37332	0.013284	0.19527	0.027962	1
	Curated_gene_sets:reactome_sos_mediated_signalling	7	0.75842	0.014582	0.39679	0.027988	1
	GO_bp:go_negative_regulation_of_defense_response_to_virus	21	0.42124	0.014022	0.22039	0.027988	1
	GO_bp:go_intracellular_protein_transport	1095	0.059782	0.013956	0.03128	0.027998	1
	GO_mf:go_activin_binding	14	0.55082	0.014974	0.28832	0.028047	1
	GO_mf:go_roundabout_binding	5	1.0933	0.017767	0.57247	0.028086	1
	GO_bp:go_regulation_of_chondrocyte_differentiation	47	0.30009	0.014934	0.15713	0.028091	1
	GO_bp:go_negative_regulation_of_lipid_localization	41	0.29679	0.013797	0.15549	0.028156	1
	Curated_gene_sets:wu_alzheimer_disease_dn	17	0.41744	0.012504	0.21874	0.028183	1
	Curated_gene_sets:pid_p53_regulation_pathway	58	0.2521	0.013933	0.13213	0.028204	1
	Curated_gene_sets:osman_bladder_cancer_dn	380	0.097912	0.013732	0.051327	0.02823	1
	GO_bp:go_regulation_of_fibroblast_growth_factor_receptor_signaling_pathway	28	0.34363	0.013206	0.18015	0.028237	1
	Curated_gene_sets:biocarta_calcineurin_pathway	18	0.43851	0.013515	0.23003	0.028314	1
	GO_bp:go_multicellular_organismal_response_to_stress	70	0.22562	0.013695	0.11836	0.02832	1
	GO_bp:go_synaptic_transmission_dopaminergic	30	0.37837	0.015051	0.19855	0.028356	1
	GO_bp:go_kynurenine_metabolic_process	5	0.98809	0.016056	0.51871	0.028407	1
	GO_bp:go_gene_silencing_by_rna	180	0.15066	0.014622	0.079158	0.028508	1
	GO_bp:go_artery_morphogenesis	61	0.25029	0.014185	0.13152	0.028526	1
	GO_mf:go_kinase_binding	699	0.074481	0.014045	0.039143	0.028543	1
	GO_cc:go_cell_cell_contact_zone	69	0.24264	0.014623	0.12753	0.028554	1
	GO_bp:go_phosphatidylinositol_3_kinase_signaling	140	0.16234	0.013909	0.085342	0.028584	1
	Curated_gene_sets:pid_nfat_tfpathway	42	0.31781	0.014953	0.1671	0.028603	1
	GO_mf:go_ligand_gated_ion_channel_activity	126	0.18122	0.014736	0.095355	0.028694	1
	Curated_gene_sets:reactome_disease	1026	0.062139	0.014069	0.032704	0.028725	1
	GO_bp:go_mhc_protein_complex_assembly	6	1.1136	0.019823	0.58667	0.028846	1
	Curated_gene_sets:reactome_antigen_processing:_ubiquitination_proteasome_degradation	297	0.11175	0.013887	0.058969	0.029051	1
	GO_bp:go_histone_h3_k4_methylation	54	0.26029	0.013882	0.13738	0.029075	1
	Curated_gene_sets:gentile_uv_response_cluster_d2	37	0.3423	0.015119	0.18069	0.029093	1
	GO_mf:go_bhlh_transcription_factor_binding	27	0.33769	0.012744	0.17829	0.029118	1
	GO_mf:go_neuroligin_family_protein_binding	5	0.67431	0.010958	0.35613	0.029157	1
	GO_bp:go_regulation_of_carbohydrate_biosynthetic_process	89	0.1927	0.013182	0.10177	0.029162	1
	Curated_gene_sets:schaeffer_prostate_development_and_cancer_box1_up	14	0.50325	0.013681	0.26605	0.029285	1
	GO_bp:go_negative_regulation_of_cellular_amide_metabolic_process	137	0.15671	0.013283	0.082854	0.029296	1
	GO_bp:go_dephosphorylation	447	0.091543	0.0139	0.048445	0.029415	1
	GO_bp:go_positive_regulation_of_molecular_function	1643	0.049441	0.013919	0.026174	0.029458	1
	Curated_gene_sets:zhong_secretome_of_lung_cancer_and_macrophage	71	0.24196	0.014791	0.12815	0.029516	1
	Curated_gene_sets:kang_fluorouracil_resistance_dn	16	0.51833	0.015063	0.27458	0.02954	1
	GO_mf:go_nuclear_hormone_receptor_binding	147	0.15384	0.013504	0.081526	0.029589	1
	GO_mf:go_acylglycerol_o_acyltransferase_activity	19	0.43626	0.013814	0.23123	0.02961	1
	Curated_gene_sets:wilcox_response_to_progesterone_dn	57	0.27254	0.014933	0.14446	0.029611	1
	Curated_gene_sets:elvidge_hif1a_targets_up	65	0.22962	0.013432	0.12177	0.029681	1
	GO_bp:go_negative_regulation_of_viral_induced_cytoplasmic_pattern_recognition_receptor_signaling_pathway	10	0.61112	0.014042	0.32416	0.029709	1
	Curated_gene_sets:ginestier_breast_cancer_znf217_amplified_dn	308	0.11221	0.014196	0.059527	0.02972	1
	GO_cc:go_leading_edge_membrane	168	0.15409	0.014451	0.08177	0.029766	1
	GO_cc:go_lsm2_8_complex	7	0.65438	0.012581	0.34731	0.029782	1
	GO_cc:go_neuron_projection_membrane	57	0.27099	0.014848	0.14385	0.029802	1
	GO_bp:go_protein_stabilization	160	0.14595	0.013361	0.077485	0.029823	1
	GO_bp:go_astrocyte_development	37	0.32553	0.014378	0.17285	0.029837	1
	GO_cc:go_extrinsic_component_of_synaptic_membrane	12	0.54148	0.013629	0.28759	0.029873	1
	GO_mf:go_drug_binding	1624	0.048623	0.013617	0.025858	0.030036	1
	GO_bp:go_cell_surface_receptor_signaling_pathway_involved_in_cell_cell_signaling	582	0.081518	0.014072	0.043361	0.030065	1
	Curated_gene_sets:kaab_failed_heart_atrium_dn	139	0.15806	0.013494	0.084139	0.030163	1
	Curated_gene_sets:reactome_defective_ext2_causes_exostoses_2	12	0.51642	0.012998	0.27507	0.03024	1
	GO_mf:go_general_transcription_initiation_factor_binding	40	0.31357	0.014399	0.16707	0.030278	1
	GO_bp:go_protein_polyubiquitination	296	0.10748	0.013334	0.057298	0.03035	1
	Curated_gene_sets:reactome_transcriptional_regulation_by_mecp2	58	0.24987	0.01381	0.13325	0.030386	1
	GO_bp:go_positive_regulation_of_erythrocyte_differentiation	28	0.34468	0.013246	0.18386	0.030428	1
	Curated_gene_sets:reactome_formation_of_senescence_associated_heterochromatin_foci_sahf	17	0.46826	0.014026	0.24983	0.030453	1
	Curated_gene_sets:gargalovic_response_to_oxidized_phospholipids_green_dn	23	0.47841	0.016666	0.25533	0.030498	1
	GO_cc:go_u6_snrnp	8	0.6472	0.013302	0.34571	0.030606	1
	Curated_gene_sets:gregory_synthetic_lethal_with_imatinib	132	0.1753	0.014587	0.093671	0.030649	1
	GO_bp:go_cardiac_muscle_cell_contraction	64	0.24748	0.014366	0.13227	0.030684	1
	Curated_gene_sets:zhu_cmv_all_dn	115	0.18256	0.014186	0.097601	0.030721	1
	Curated_gene_sets:pid_epo_pathway	32	0.34608	0.014217	0.18519	0.030832	1
	Curated_gene_sets:ruan_response_to_troglitazone_up	24	0.39077	0.013905	0.2091	0.030835	1
	Curated_gene_sets:reactome_erythropoietin_activates_phospholipase_c_gamma_plcg	7	0.67541	0.012986	0.36152	0.030875	1
	GO_bp:go_nuclear_envelope_organization	51	0.25412	0.013172	0.13603	0.030878	1
	GO_bp:go_protein_maturation_by_protein_folding	8	0.60731	0.012482	0.32521	0.030927	1
	Curated_gene_sets:mccollum_geldanamycin_resistance_dn	7	0.72505	0.01394	0.38856	0.03103	1
	Curated_gene_sets:reactome_signaling_by_fgfr3_fusions_in_cancer	10	0.6151	0.014134	0.32974	0.03107	1
	GO_bp:go_cardiac_muscle_cell_membrane_repolarization	33	0.33859	0.014125	0.18154	0.031093	1
	GO_bp:go_positive_regulation_of_neuron_projection_development	253	0.11853	0.013611	0.063563	0.031113	1
	GO_cc:go_dendritic_growth_cone	8	0.72191	0.014838	0.38719	0.031137	1
	GO_bp:go_animal_organ_morphogenesis	1003	0.063539	0.014233	0.034093	0.031192	1
	Curated_gene_sets:reactome_platelet_adhesion_to_exposed_collagen	15	0.49867	0.014032	0.26766	0.031236	1
	GO_bp:go_protein_localization_to_mitochondrion	139	0.1537	0.013122	0.08253	0.031288	1
	GO_bp:go_regulation_of_neuronal_action_potential	4	0.90685	0.013181	0.48701	0.031306	1
	Curated_gene_sets:parent_mtor_signaling_up	532	0.081884	0.013533	0.043992	0.031358	1
	Curated_gene_sets:grabarczyk_bcl11b_targets_up	74	0.2062	0.012867	0.11079	0.03137	1
	GO_bp:go_positive_regulation_of_regulated_secretory_pathway	49	0.26212	0.013319	0.14084	0.031376	1
	GO_bp:go_acylglycerol_metabolic_process	57	0.23936	0.013115	0.12868	0.031445	1
	GO_bp:go_response_to_mechanical_stimulus	201	0.13137	0.013465	0.070633	0.031458	1
	GO_mf:go_histone_demethylase_activity	21	0.46416	0.015451	0.24961	0.031483	1
	GO_bp:go_presynaptic_membrane_assembly	6	0.71388	0.012707	0.38391	0.031487	1
	GO_mf:go_neurotransmitter_binding	49	0.27842	0.014147	0.14979	0.031543	1
	Curated_gene_sets:nikolsky_breast_cancer_22q13_amplicon	17	0.81236	0.024333	0.43734	0.031629	1
	GO_cc:go_paraspeckles	5	0.88797	0.01443	0.47807	0.031637	1
	GO_bp:go_negative_regulation_of_rig_i_signaling_pathway	8	0.71863	0.01477	0.38692	0.031644	1
	GO_bp:go_glial_cell_proliferation	45	0.28812	0.014031	0.15517	0.031684	1
	GO_bp:go_regulation_of_vacuolar_transport	4	0.69462	0.010096	0.37425	0.031735	1
	Curated_gene_sets:reactome_defective_tpr_may_confer_susceptibility_towards_thyroid_papillary_carcinoma_tpc	32	0.33457	0.013744	0.1803	0.031765	1
	GO_bp:go_regulation_of_calcium_ion_import	33	0.34924	0.014569	0.18822	0.031771	1
	Curated_gene_sets:biocarta_pten_pathway	18	0.45564	0.014044	0.24557	0.031777	1
	GO_bp:go_positive_regulation_of_dendrite_development	61	0.24987	0.014162	0.13469	0.031798	1
	Curated_gene_sets:smid_breast_cancer_relapse_in_brain_dn	76	0.2189	0.013842	0.11802	0.031826	1
	Curated_gene_sets:biocarta_il3_pathway	14	0.49185	0.013371	0.26524	0.031856	1
	Curated_gene_sets:reactome_calcineurin_activates_nfat	9	0.65575	0.014295	0.35364	0.031857	1
	GO_bp:go_negative_regulation_of_transporter_activity	72	0.22152	0.013635	0.11946	0.031858	1
	GO_cc:go_endoplasmic_reticulum_exit_site	23	0.3822	0.013314	0.20629	0.031972	1
	Curated_gene_sets:graham_cml_dividing_vs_normal_dividing_dn	10	0.70306	0.016155	0.37974	0.032063	1
	GO_mf:go_peptidyltransferase_activity	3	0.95574	0.012031	0.51656	0.032153	1
	GO_bp:go_negative_regulation_of_protein_modification_process	549	0.083439	0.014002	0.045117	0.032212	1
	GO_bp:go_cellular_response_to_heparin	5	0.90369	0.014685	0.48898	0.032304	1
	GO_mf:go_potassium_ion_binding	11	0.6266	0.0151	0.33907	0.032312	1
	GO_mf:go_phosphate_ion_transmembrane_transporter_activity	10	0.67158	0.015432	0.3635	0.032343	1
	GO_bp:go_positive_regulation_of_binding	174	0.14695	0.014024	0.079582	0.032419	1
	Curated_gene_sets:rodrigues_ntn1_targets_dn	154	0.14826	0.013318	0.080422	0.032633	1
	Curated_gene_sets:reactome_mrna_decay_by_5_to_3_exoribonuclease	15	0.49343	0.013884	0.2677	0.032656	1
	Curated_gene_sets:rodwell_aging_kidney_dn	135	0.15514	0.013054	0.084263	0.032812	1
	GO_bp:go_retrograde_axonal_transport	15	0.37105	0.010441	0.20154	0.032815	1
	GO_cc:go_juxtaparanode_region_of_axon	10	0.5564	0.012785	0.30227	0.03284	1
	GO_bp:go_lipid_phosphorylation	62	0.23817	0.013608	0.1294	0.032854	1
	Curated_gene_sets:reactome_signalling_to_p38_via_rit_and_rin	5	0.75962	0.012344	0.41275	0.032865	1
	GO_bp:go_amine_catabolic_process	21	0.38585	0.012844	0.2097	0.032892	1
	GO_bp:go_myeloid_leukocyte_differentiation	189	0.13813	0.013733	0.075068	0.032893	1
	GO_bp:go_type_b_pancreatic_cell_development	20	0.44408	0.014427	0.24146	0.032958	1
	GO_bp:go_negative_regulation_of_phosphorylation	408	0.094973	0.013792	0.051665	0.033023	1
	GO_bp:go_regulation_of_erbb_signaling_pathway	88	0.20572	0.013994	0.11193	0.033047	1
	GO_bp:go_regulation_of_dopamine_uptake_involved_in_synaptic_transmission	8	0.60452	0.012425	0.32893	0.033052	1
	Curated_gene_sets:reactome_sumoylation_of_intracellular_receptors	29	0.34574	0.013522	0.18816	0.033082	1
	GO_bp:go_response_to_zinc_ion	50	0.27611	0.014172	0.15036	0.033162	1
	Curated_gene_sets:fukushima_tnfsf11_targets	14	0.47701	0.012967	0.25978	0.033173	1
	GO_mf:go_1_phosphatidylinositol_3_kinase_regulator_activity	15	0.51195	0.014405	0.27896	0.033247	1
	Curated_gene_sets:welch_gata1_targets	22	0.40447	0.013781	0.22043	0.033272	1
	Curated_gene_sets:pid_foxo_pathway	48	0.2565	0.0129	0.13985	0.033329	1
	Curated_gene_sets:reactome_disassembly_of_the_destruction_complex_and_recruitment_of_axin_to_the_membrane	30	0.31984	0.012723	0.17441	0.033349	1
	GO_bp:go_response_to_ethanol	120	0.16436	0.013045	0.089669	0.033412	1
	GO_cc:go_plasma_membrane_region	1131	0.057164	0.013549	0.031194	0.033448	1
	Curated_gene_sets:aung_gastric_cancer	50	0.25828	0.013256	0.14108	0.033581	1
	GO_bp:go_protein_localization_to_membrane	583	0.075844	0.013103	0.041441	0.033623	1
	GO_bp:go_positive_regulation_of_exit_from_mitosis	5	0.65325	0.010615	0.35703	0.033659	1
	GO_bp:go_negative_regulation_of_protein_binding	98	0.18067	0.012966	0.098784	0.03371	1
	GO_mf:go_acetylglucosaminyltransferase_activity	50	0.26737	0.013723	0.14622	0.033746	1
	Curated_gene_sets:reactome_signaling_by_fgfr1	48	0.2682	0.013488	0.1467	0.033766	1
	GO_mf:go_at_dna_binding	9	0.80419	0.017531	0.43996	0.033794	1
	Curated_gene_sets:ding_lung_cancer_mutated_significantly	24	0.39719	0.014134	0.21732	0.033805	1
	GO_bp:go_semaphorin_plexin_signaling_pathway	36	0.31879	0.013889	0.1745	0.033866	1
	GO_bp:go_negative_regulation_of_membrane_depolarization	7	0.70885	0.013628	0.38803	0.033875	1
	GO_mf:go_tbp_class_protein_binding	21	0.42614	0.014185	0.23328	0.033879	1
	Curated_gene_sets:reactome_plasma_lipoprotein_assembly	19	0.54094	0.017129	0.29625	0.033936	1
	GO_bp:go_positive_regulation_of_mrna_3_end_processing	11	0.5779	0.013927	0.31662	0.033992	1
	Curated_gene_sets:guillaumond_klf10_targets_up	46	0.25288	0.012451	0.1386	0.034049	1
	Curated_gene_sets:biocarta_ptdins_pathway	22	0.3746	0.012763	0.20541	0.034109	1
	Curated_gene_sets:reactome_linoleic_acid_la_metabolism	7	0.81253	0.015622	0.44558	0.034122	1
	GO_bp:go_positive_regulation_of_alkaline_phosphatase_activity	6	0.84447	0.015032	0.46311	0.034125	1
	Curated_gene_sets:dunne_targets_of_aml1_mtg8_fusion_dn	18	0.47792	0.01473	0.26211	0.034135	1
	GO_bp:go_atrial_septum_morphogenesis	16	0.46579	0.013536	0.25549	0.034153	1
	GO_mf:go_voltage_gated_calcium_channel_activity_involved_in_regulation_of_cytosolic_calcium_levels	8	0.69821	0.01435	0.38306	0.034183	1
	GO_bp:go_response_to_topologically_incorrect_protein	188	0.1307	0.012961	0.071715	0.034197	1
	GO_bp:go_microtubule_based_movement	265	0.10948	0.012862	0.060072	0.034203	1
	Curated_gene_sets:benporath_es_core_nine_correlated	96	0.17918	0.012727	0.098328	0.03422	1
	GO_bp:go_negative_regulation_of_lipid_transport	26	0.35174	0.013027	0.19304	0.034233	1
	Curated_gene_sets:cairo_hepatoblastoma_dn	252	0.11311	0.012963	0.062139	0.03437	1
	Curated_gene_sets:chicas_rb1_targets_low_serum	91	0.19563	0.013531	0.10752	0.034437	1
	GO_bp:go_microtubule_based_process	695	0.069225	0.013018	0.038054	0.034457	1
	Curated_gene_sets:riz_erythroid_differentiation_hemgn	26	0.34672	0.012841	0.19063	0.034481	1
	GO_bp:go_amine_metabolic_process	124	0.16279	0.013132	0.089509	0.034492	1
	Curated_gene_sets:firestein_proliferation	152	0.15551	0.013879	0.085518	0.034508	1
	GO_bp:go_skeletal_muscle_organ_development	163	0.14345	0.013254	0.078915	0.034562	1
	GO_bp:go_positive_regulation_of_intracellular_transport	200	0.12972	0.013263	0.071415	0.034667	1
	GO_cc:go_mitochondrial_respiratory_chain_complex_iv	10	0.51566	0.011849	0.2839	0.034667	1
	GO_bp:go_positive_regulation_of_protein_export_from_nucleus	20	0.42527	0.013816	0.23415	0.034676	1
	GO_mf:go_calmodulin_binding	190	0.13244	0.013201	0.072986	0.034806	1
	Curated_gene_sets:davicioni_rhabdomyosarcoma_pax_foxo1_fusion_dn	14	0.55461	0.015077	0.30573	0.034846	1
	Curated_gene_sets:smid_breast_cancer_relapse_in_lung_dn	37	0.27276	0.012047	0.15038	0.034863	1
	GO_bp:go_dedifferentiation	8	0.68673	0.014114	0.3788	0.034932	1
	Curated_gene_sets:reactome_hs_gag_biosynthesis	28	0.3591	0.013801	0.19808	0.034937	1
	GO_bp:go_response_to_nutrient	203	0.13126	0.01352	0.072414	0.03495	1
	Curated_gene_sets:pid_netrin_pathway	32	0.31385	0.012893	0.17317	0.034972	1
	GO_bp:go_positive_regulation_of_cellular_component_biogenesis	492	0.082998	0.013206	0.045831	0.035082	1
	GO_bp:go_mesenchyme_development	257	0.116	0.013424	0.064067	0.035111	1
	GO_bp:go_beta_catenin_destruction_complex_assembly	4	0.88673	0.012888	0.48978	0.03512	1
	GO_bp:go_positive_regulation_of_lamellipodium_morphogenesis	7	0.69771	0.013414	0.38538	0.035123	1
	GO_bp:go_positive_regulation_of_calcium_ion_import	16	0.45921	0.013345	0.25368	0.035144	1
	Curated_gene_sets:tseng_irs1_targets_up	101	0.18133	0.01321	0.10023	0.035223	1
	Curated_gene_sets:kegg_basal_cell_carcinoma	55	0.24246	0.01305	0.13407	0.035272	1
	GO_bp:go_apoptotic_mitochondrial_changes	115	0.16261	0.012636	0.089993	0.035398	1
	Curated_gene_sets:baris_thyroid_cancer_dn	54	0.24989	0.013327	0.1383	0.0354	1
	Curated_gene_sets:pedersen_metastasis_by_erbb2_isoform_7	371	0.091338	0.012661	0.050558	0.035422	1
	Curated_gene_sets:biocarta_fcer1_pathway	37	0.30026	0.013262	0.1662	0.035426	1
	Curated_gene_sets:mullighan_mll_signature_2_up	402	0.089529	0.012907	0.049564	0.035443	1
	Curated_gene_sets:biocarta_ctcf_pathway	24	0.40041	0.014248	0.22168	0.035453	1
	Curated_gene_sets:wang_clim2_targets_up	217	0.12301	0.013095	0.068129	0.035505	1
	GO_bp:go_skeletal_muscle_fiber_differentiation	6	0.7112	0.01266	0.39394	0.035521	1
	Curated_gene_sets:sa_trka_receptor	16	0.43154	0.012541	0.23905	0.035528	1
	GO_bp:go_positive_regulation_of_skeletal_muscle_tissue_development	24	0.39664	0.014114	0.21985	0.035617	1
	Curated_gene_sets:boyault_liver_cancer_subclass_g23_dn	10	0.50667	0.011642	0.28086	0.035627	1
	Curated_gene_sets:turjanski_mapk11_targets	4	1.0332	0.015018	0.57291	0.035665	1
	GO_mf:go_dipeptidase_activity	16	0.47361	0.013763	0.26282	0.03578	1
	GO_bp:go_erbb_signaling_pathway	137	0.16128	0.013671	0.089627	0.035981	1
	GO_bp:go_mechanosensory_behavior	15	0.45741	0.012871	0.25426	0.036018	1
	Curated_gene_sets:zhang_breast_cancer_progenitors_up	400	0.089663	0.012895	0.049845	0.036032	1
	Curated_gene_sets:nikolsky_breast_cancer_11q12_q14_amplicon	156	0.24205	0.021882	0.13463	0.03611	1
	Curated_gene_sets:greenbaum_e2a_targets_up	30	0.3116	0.012395	0.17335	0.036138	1
	Curated_gene_sets:basaki_ybx1_targets_dn	358	0.096032	0.013081	0.053435	0.036164	1
	GO_bp:go_nuclear_transport	318	0.10518	0.013517	0.058532	0.036185	1
	Curated_gene_sets:reactome_mapk_family_signaling_cascades	284	0.1077	0.013093	0.059947	0.036208	1
	GO_bp:go_termination_of_rna_polymerase_ii_transcription	33	0.30357	0.012664	0.16907	0.03629	1
	GO_bp:go_muscle_hypertrophy_in_response_to_stress	23	0.3772	0.01314	0.21033	0.036465	1
	GO_bp:go_low_density_lipoprotein_particle_receptor_biosynthetic_process	11	0.52554	0.012665	0.29307	0.036479	1
	GO_bp:go_regulation_of_branching_involved_in_salivary_gland_morphogenesis	8	0.67462	0.013865	0.37622	0.036484	1
	Curated_gene_sets:gargalovic_response_to_oxidized_phospholipids_turquoise_dn	52	0.23094	0.012087	0.12883	0.036529	1
	GO_bp:go_walking_behavior	30	0.30235	0.012027	0.16868	0.036543	1
	GO_bp:go_response_to_insulin	256	0.11101	0.012822	0.061942	0.03656	1
	Curated_gene_sets:reactome_runx2_regulates_chondrocyte_maturation	5	0.92622	0.015051	0.51685	0.036571	1
	Curated_gene_sets:reactome_signaling_by_ntrk1_trka	77	0.205	0.013048	0.11442	0.0366	1
	GO_bp:go_schwann_cell_differentiation	36	0.30933	0.013477	0.17266	0.036609	1
	Curated_gene_sets:wakabayashi_adipogenesis_pparg_bound_36hr	29	0.32915	0.012873	0.1839	0.03675	1
	Curated_gene_sets:stegmeier_premitotic_cell_cycle_regulators	11	0.52794	0.012723	0.29501	0.036769	1
	Curated_gene_sets:pid_vegfr1_2_pathway	70	0.21521	0.013063	0.12029	0.036801	1
	GO_mf:go_phosphatidylinositol_3_4_bisphosphate_binding	23	0.3806	0.013259	0.21272	0.036801	1
	GO_bp:go_regulation_of_erythrocyte_differentiation	44	0.27984	0.013476	0.15643	0.036826	1
	Curated_gene_sets:gal_leukemic_stem_cell_up	117	0.16661	0.013058	0.093143	0.036838	1
	Curated_gene_sets:reactome_trna_processing	105	0.18211	0.013525	0.10184	0.036888	1
	Curated_gene_sets:he_pten_targets_up	16	0.47248	0.013731	0.2643	0.036926	1
	GO_bp:go_cellular_pigmentation	48	0.27121	0.013639	0.15173	0.036947	1
	GO_mf:go_calmodulin_dependent_protein_phosphatase_activity	5	0.88439	0.014371	0.49497	0.036999	1
	GO_bp:go_regulation_of_protein_localization_to_cell_surface	37	0.31978	0.014124	0.179	0.037019	1
	Curated_gene_sets:mikkelsen_npc_icp_with_h3k4me3	408	0.091424	0.013277	0.051176	0.037023	1
	GO_bp:go_endomembrane_system_organization	400	0.086592	0.012454	0.048482	0.037054	1
	Curated_gene_sets:myllykangas_amplification_hot_spot_29	8	0.79987	0.01644	0.44794	0.037089	1
	GO_bp:go_negative_regulation_of_cell_motility	255	0.11323	0.013053	0.063433	0.037145	1
	GO_bp:go_cerebral_cortex_cell_migration	41	0.25814	0.012	0.14466	0.037183	1
	GO_bp:go_diacylglycerol_metabolic_process	13	0.49325	0.012922	0.27641	0.037184	1
	GO_mf:go_fibroblast_growth_factor_binding	24	0.39099	0.013913	0.21919	0.03724	1
	GO_bp:go_primitive_hemopoiesis	7	0.7207	0.013856	0.40404	0.037244	1
	Curated_gene_sets:biocarta_melanocyte_pathway	7	0.66377	0.012762	0.37227	0.037298	1
	GO_mf:go_transferase_activity_transferring_acyl_groups	236	0.12038	0.013357	0.067514	0.037306	1
	Curated_gene_sets:pid_pi3kci_pathway	48	0.2583	0.01299	0.14488	0.037312	1
	GO_bp:go_positive_regulation_of_small_gtpase_mediated_signal_transduction	64	0.23229	0.013484	0.13031	0.037333	1
	Curated_gene_sets:kim_germinal_center_t_helper_dn	12	0.62775	0.0158	0.35216	0.037338	1
	GO_bp:go_negative_regulation_of_cellular_component_organization	639	0.073365	0.01325	0.041169	0.037383	1
	GO_bp:go_regulation_of_fat_cell_differentiation	118	0.17217	0.013551	0.096626	0.037402	1
	GO_bp:go_regulation_of_viral_transcription	62	0.22408	0.012803	0.12582	0.037469	1
	GO_bp:go_head_development	724	0.068835	0.013202	0.038655	0.037488	1
	GO_bp:go_negative_regulation_of_chromatin_silencing	18	0.45764	0.014105	0.25701	0.037497	1
	Curated_gene_sets:reactome_signaling_by_braf_and_raf_fusions	64	0.22347	0.012972	0.12552	0.037513	1
	GO_bp:go_regulation_of_metal_ion_transport	352	0.096745	0.013069	0.054372	0.037604	1
	GO_mf:go_insulin_receptor_binding	21	0.44869	0.014936	0.25218	0.03761	1
	Curated_gene_sets:krige_response_to_tosedostat_6hr_dn	878	0.060234	0.012668	0.033863	0.037647	1
	GO_bp:go_negative_regulation_of_vascular_smooth_muscle_cell_differentiation	8	0.75875	0.015595	0.42662	0.037671	1
	Curated_gene_sets:holleman_vincristine_resistance_b_all_up	38	0.28981	0.012972	0.16302	0.037732	1
	GO_bp:go_negative_regulation_of_ion_transmembrane_transport	86	0.19464	0.013089	0.1095	0.037748	1
	Curated_gene_sets:mayburd_response_to_l663536_up	27	0.33696	0.012717	0.1896	0.037771	1
	GO_bp:go_regulation_of_mitochondrion_organization	172	0.13107	0.012436	0.073759	0.037798	1
	Curated_gene_sets:roversi_glioma_copy_number_up	97	0.22141	0.015809	0.12468	0.037889	1
	Curated_gene_sets:reactome_signaling_by_ras_mutants	56	0.2285	0.01241	0.12868	0.037902	1
	GO_bp:go_regulation_of_cell_morphogenesis_involved_in_differentiation	273	0.11158	0.013302	0.062843	0.037918	1
	Curated_gene_sets:fung_il2_signaling_1	9	0.53935	0.011757	0.30378	0.037921	1
	GO_bp:go_learning	137	0.14791	0.012537	0.083359	0.038014	1
	GO_cc:go_synapse_part	886	0.061977	0.013091	0.034948	0.038089	1
	Curated_gene_sets:biocarta_pitx2_pathway	16	0.45825	0.013317	0.25853	0.038162	1
	GO_bp:go_regulation_of_membrane_permeability	79	0.18675	0.012039	0.10547	0.03832	1
	GO_bp:go_positive_regulation_of_mitochondrial_outer_membrane_permeabilization_involved_in_apoptotic_signaling_pathway	35	0.27106	0.011645	0.15317	0.0384	1
	GO_bp:go_response_to_growth_factor	667	0.071333	0.013152	0.04032	0.038442	1
	Curated_gene_sets:wallace_jak2_targets_up	22	0.36698	0.012503	0.20743	0.038447	1
	GO_bp:go_negative_regulation_of_locomotion	299	0.10345	0.012898	0.058477	0.038457	1
	GO_cc:go_neuron_projection	1224	0.052617	0.01294	0.029745	0.038462	1
	Curated_gene_sets:reichert_g1s_regulators_as_pi3k_targets	8	0.59258	0.012179	0.33514	0.038527	1
	Curated_gene_sets:tomlins_metastasis_up	13	0.45403	0.011894	0.25684	0.038563	1
	GO_bp:go_mammary_gland_duct_morphogenesis	33	0.32692	0.013638	0.18513	0.038717	1
	GO_bp:go_type_i_interferon_production	118	0.17077	0.013441	0.096744	0.038777	1
	Curated_gene_sets:zhou_pancreatic_endocrine_progenitor	12	0.56403	0.014196	0.31958	0.038803	1
	GO_bp:go_regulation_of_membrane_repolarization	30	0.34262	0.013629	0.19432	0.038947	1
	GO_mf:go_calcium_dependent_protein_serine_threonine_phosphatase_activity	7	0.57269	0.011011	0.325	0.039035	1
	Curated_gene_sets:kyng_response_to_h2o2_via_ercc6	16	0.42851	0.012453	0.24324	0.039072	1
	GO_cc:go_glycosylphosphatidylinositol_n_acetylglucosaminyltransferase_gpi_gnt_complex	7	0.79527	0.01529	0.45164	0.039142	1
	GO_bp:go_aorta_morphogenesis	30	0.32087	0.012764	0.18223	0.039143	1
	GO_bp:go_eosinophil_activation	6	0.60375	0.010747	0.34298	0.039188	1
	GO_bp:go_histone_methylation	132	0.15535	0.012927	0.088287	0.039249	1
	GO_cc:go_endopeptidase_complex	66	0.21529	0.01269	0.12239	0.0393	1
	GO_bp:go_regulation_of_heterotypic_cell_cell_adhesion	25	0.39313	0.014277	0.22354	0.039329	1
	Curated_gene_sets:gabriely_mir21_targets	274	0.10508	0.01255	0.059757	0.039346	1
	GO_bp:go_pri_mirna_transcription_by_rna_polymerase_ii	44	0.27243	0.013119	0.155	0.039415	1
	GO_bp:go_regulation_of_translational_elongation	17	0.44751	0.013405	0.25462	0.039418	1
	Curated_gene_sets:nelson_response_to_androgen_dn	16	0.47083	0.013683	0.26789	0.039421	1
	GO_cc:go_condensed_chromosome	207	0.11816	0.012288	0.067229	0.039426	1
	GO_bp:go_positive_regulation_of_protein_oligomerization	24	0.35262	0.012548	0.20069	0.039466	1
	Curated_gene_sets:graham_normal_quiescent_vs_normal_dividing_up	63	0.23436	0.013497	0.13339	0.039475	1
	Curated_gene_sets:benporath_eed_targets	984	0.060114	0.013345	0.034233	0.03955	1
	GO_bp:go_chemokine_c_c_motif_ligand_2_secretion	6	0.69215	0.012321	0.39421	0.039574	1
	GO_bp:go_positive_regulation_of_transcription_by_rna_polymerase_iii	9	0.67727	0.014764	0.38585	0.039618	1
	GO_cc:go_ada2_gcn5_ada3_transcription_activator_complex	14	0.45424	0.012349	0.2588	0.039622	1
	GO_bp:go_negative_regulation_of_cation_channel_activity	37	0.27405	0.012104	0.15615	0.039638	1
	Curated_gene_sets:ohm_embryonic_carcinoma_dn	9	0.57535	0.012542	0.32785	0.039648	1
	GO_mf:go_ubiquitin_binding	75	0.18993	0.011931	0.10824	0.039668	1
	GO_bp:go_negative_regulation_of_viral_release_from_host_cell	14	0.47835	0.013004	0.27271	0.03972	1
	GO_bp:go_cellular_biogenic_amine_metabolic_process	46	0.24524	0.012075	0.13984	0.039745	1
	GO_bp:go_regulation_of_neurotransmitter_receptor_activity	64	0.23081	0.013398	0.13164	0.039779	1
	GO_bp:go_regulation_of_very_low_density_lipoprotein_particle_clearance	4	1.1201	0.01628	0.63881	0.03978	1
	GO_bp:go_organelle_transport_along_microtubule	77	0.19546	0.012441	0.11152	0.039829	1
	GO_bp:go_protein_demethylation	25	0.41112	0.014931	0.23461	0.039867	1
	Curated_gene_sets:yao_temporal_response_to_progesterone_cluster_11	96	0.18062	0.01283	0.1031	0.0399	1
	GO_bp:go_positive_regulation_of_production_of_mirnas_involved_in_gene_silencing_by_mirna	10	0.58008	0.013329	0.33112	0.039907	1
	GO_cc:go_precatalytic_spliceosome	43	0.28473	0.013555	0.16253	0.039912	1
	Curated_gene_sets:reactome_glucose_metabolism	91	0.19297	0.013347	0.11022	0.039993	1
	GO_bp:go_peptidyl_lysine_methylation	120	0.15997	0.012696	0.091388	0.040028	1
	Curated_gene_sets:vantveer_breast_cancer_esr1_up	199	0.13147	0.013409	0.075111	0.040037	1
	GO_bp:go_synaptic_membrane_adhesion	25	0.38498	0.013981	0.21995	0.040043	1
	GO_bp:go_central_nervous_system_neuron_differentiation	175	0.13502	0.012922	0.077146	0.040054	1
	GO_bp:go_positive_regulation_of_synapse_assembly	61	0.21992	0.012464	0.1258	0.040228	1
	GO_bp:go_muscular_septum_morphogenesis	5	0.88196	0.014332	0.50456	0.040245	1
	GO_bp:go_presynapse_organization	39	0.28201	0.012787	0.16138	0.040284	1
	Curated_gene_sets:biocarta_prc2_pathway	13	0.46341	0.01214	0.2652	0.040295	1
	Curated_gene_sets:nikolsky_breast_cancer_17q11_q21_amplicon	132	0.30438	0.025329	0.17428	0.040374	1
	GO_cc:go_rna_polymerase_iii_complex	17	0.38704	0.011593	0.22169	0.040429	1
	GO_mf:go_kinesin_binding	41	0.2611	0.012138	0.14959	0.040464	1
	GO_bp:go_vocalization_behavior	14	0.50914	0.013841	0.29179	0.040515	1
	GO_mf:go_lysine_n_methyltransferase_activity	57	0.2377	0.013024	0.13624	0.040534	1
	Curated_gene_sets:myllykangas_amplification_hot_spot_12	11	0.63536	0.015312	0.36419	0.040539	1
	GO_bp:go_columnar_cuboidal_epithelial_cell_maturation	7	0.65768	0.012645	0.37703	0.040556	1
	GO_bp:go_rna_splicing	392	0.090028	0.01282	0.051611	0.040557	1
	Curated_gene_sets:schlosser_serum_response_up	118	0.16432	0.012933	0.094222	0.040593	1
	GO_bp:go_protein_insertion_into_mitochondrial_membrane	46	0.24741	0.012181	0.14189	0.040622	1
	Curated_gene_sets:gazin_epigenetic_silencing_by_kras	25	0.30198	0.010967	0.17335	0.040761	1
	Curated_gene_sets:reactome_extra_nuclear_estrogen_signaling	75	0.20489	0.012871	0.11762	0.040767	1
	Curated_gene_sets:rosty_cervical_cancer_proliferation_cluster	137	0.14505	0.012295	0.083307	0.040834	1
	GO_bp:go_acylglycerol_transport	4	1.0052	0.01461	0.57747	0.040876	1
	Curated_gene_sets:schaeffer_sox9_targets_in_prostate_development_dn	43	0.2687	0.012792	0.1544	0.040909	1
	Curated_gene_sets:reactome_chylomicron_assembly	10	0.84294	0.019369	0.48442	0.04093	1
	GO_mf:go_protein_c_terminus_binding	180	0.12409	0.012043	0.07133	0.040966	1
	GO_bp:go_nuclear_transcribed_mrna_catabolic_process	196	0.12696	0.012852	0.072988	0.040981	1
	GO_mf:go_nuclear_receptor_binding	108	0.16741	0.012609	0.096263	0.041019	1
	GO_bp:go_positive_regulation_of_triglyceride_biosynthetic_process	11	0.51502	0.012411	0.29621	0.041051	1
	GO_bp:go_motor_behavior	6	0.69934	0.012449	0.40234	0.041099	1
	Curated_gene_sets:reactome_synaptic_adhesion_like_molecules	18	0.4111	0.012671	0.23653	0.041113	1
	Curated_gene_sets:wang_lmo4_targets_up	326	0.097829	0.012727	0.05629	0.04112	1
	GO_bp:go_regulation_of_anatomical_structure_morphogenesis	995	0.057447	0.01282	0.033057	0.041132	1
	Curated_gene_sets:krieg_hypoxia_not_via_kdm3a	702	0.06809	0.012867	0.039192	0.041175	1
	Curated_gene_sets:kegg_axon_guidance	123	0.16276	0.013077	0.093719	0.041229	1
	Curated_gene_sets:reactome_hdl_clearance	5	0.8356	0.013578	0.48116	0.041236	1
	GO_bp:go_triglyceride_metabolic_process	40	0.27718	0.012728	0.15963	0.041253	1
	GO_cc:go_transcription_factor_complex	341	0.096534	0.012839	0.055606	0.041289	1
	Curated_gene_sets:reactome_signaling_by_activin	13	0.56554	0.014815	0.32585	0.041329	1
	GO_bp:go_lens_fiber_cell_differentiation	31	0.33956	0.01373	0.19572	0.041386	1
	GO_bp:go_cell_differentiation_in_spinal_cord	52	0.25702	0.013452	0.14821	0.041451	1
	Curated_gene_sets:elvidge_hypoxia_dn	144	0.14139	0.012284	0.081555	0.041503	1
	GO_cc:go_h4_histone_acetyltransferase_complex	38	0.27177	0.012164	0.15683	0.041572	1
	Curated_gene_sets:huang_gata2_targets_dn	69	0.19555	0.011784	0.11286	0.041586	1
	GO_bp:go_poly_a_plus_mrna_export_from_nucleus	12	0.56326	0.014177	0.32513	0.041607	1
	GO_cc:go_postsynaptic_specialization_membrane	96	0.18015	0.012796	0.10403	0.041676	1
	Curated_gene_sets:wong_embryonic_stem_cell_core	326	0.094947	0.012352	0.054841	0.041708	1
	Curated_gene_sets:reactome_prc2_methylates_histones_and_dna	68	0.294	0.017589	0.16991	0.041797	1
	GO_cc:go_ptw_pp1_phosphatase_complex	7	0.87081	0.016742	0.50385	0.041976	1
	GO_bp:go_camera_type_eye_development	299	0.10408	0.012977	0.060225	0.041984	1
	GO_bp:go_receptor_recycling	33	0.27854	0.01162	0.16121	0.042026	1
	GO_bp:go_negative_regulation_of_calcium_ion_transmembrane_transport	35	0.28049	0.01205	0.16236	0.042037	1
	GO_mf:go_phospholipase_inhibitor_activity	11	0.53578	0.012912	0.31043	0.042188	1
	GO_mf:go_protein_domain_specific_binding	657	0.071672	0.013119	0.041528	0.042195	1
	GO_bp:go_olfactory_lobe_development	30	0.31163	0.012396	0.18058	0.042206	1
	Curated_gene_sets:pid_ecadherin_stabilization_pathway	41	0.27362	0.01272	0.15857	0.042227	1
	GO_bp:go_camera_type_eye_morphogenesis	109	0.16879	0.012771	0.097863	0.042294	1
	Curated_gene_sets:weber_methylated_hcp_in_sperm_dn	28	0.30025	0.011539	0.17409	0.042304	1
	Curated_gene_sets:reactome_pi3k_akt_activation	10	0.55538	0.012761	0.32232	0.042448	1
	GO_bp:go_regulation_of_neuron_differentiation	608	0.072218	0.012733	0.041915	0.042459	1
	GO_mf:go_n_acetyltransferase_activity	77	0.19676	0.012524	0.1142	0.042463	1
	GO_bp:go_protein_o_linked_glycosylation_via_threonine	8	0.70312	0.014451	0.40849	0.042612	1
	Curated_gene_sets:reactome_metabolism_of_amino_acids_and_derivatives	359	0.094108	0.012836	0.054681	0.042633	1
	GO_bp:go_neuromuscular_process_controlling_posture	15	0.45673	0.012852	0.26539	0.04264	1
	GO_cc:go_glycoprotein_complex	18	0.43051	0.013269	0.25017	0.042647	1
	GO_bp:go_regulation_of_neuron_maturation	10	0.61191	0.01406	0.35574	0.042719	1
	GO_bp:go_plasma_lipoprotein_particle_clearance	54	0.24847	0.013252	0.14447	0.042734	1
	Curated_gene_sets:reactome_fgfrl1_modulation_of_fgfr1_signaling	12	0.4818	0.012127	0.28014	0.042739	1
	GO_bp:go_maintenance_of_organelle_location	11	0.53912	0.012992	0.31352	0.042766	1
	GO_cc:go_nucleolus	863	0.061147	0.012755	0.035565	0.042789	1
	Curated_gene_sets:xu_gh1_exogenous_targets_up	54	0.21722	0.011585	0.1264	0.042861	1
	Curated_gene_sets:reactome_smooth_muscle_contraction	38	0.28062	0.01256	0.1633	0.042871	1
	GO_bp:go_regulation_of_intracellular_protein_transport	226	0.11408	0.01239	0.066394	0.042889	1
	Curated_gene_sets:scheidereit_ikk_targets	18	0.45436	0.014004	0.26445	0.042898	1
	GO_cc:go_presynaptic_membrane	156	0.13921	0.012585	0.081039	0.042927	1
	GO_bp:go_growth	917	0.058052	0.012464	0.033804	0.04297	1
	GO_bp:go_carbohydrate_metabolic_process	526	0.075062	0.012337	0.04371	0.042973	1
	GO_bp:go_cerebral_cortex_gabaergic_interneuron_development	6	0.6952	0.012375	0.40518	0.043111	1
	Curated_gene_sets:marks_acetylated_non_histone_proteins	14	0.49395	0.013428	0.28797	0.043158	1
	Curated_gene_sets:yamazaki_tceb3_targets_up	157	0.13795	0.012511	0.080423	0.043159	1
	Curated_gene_sets:biocarta_trka_pathway	14	0.43535	0.011835	0.25388	0.043201	1
	GO_bp:go_long_chain_fatty_acid_import_into_cell	15	0.39446	0.0111	0.23005	0.043215	1
	GO_bp:go_neuromuscular_process	104	0.17448	0.012897	0.10186	0.043379	1
	Curated_gene_sets:reactome_sumoylation_of_sumoylation_proteins	35	0.31508	0.013535	0.18397	0.043401	1
	GO_mf:go_aspartic_endopeptidase_activity_intramembrane_cleaving	6	0.66584	0.011852	0.38919	0.043567	1
	GO_bp:go_acylglycerol_homeostasis	33	0.29106	0.012142	0.17017	0.043604	1
	Curated_gene_sets:wiederschain_targets_of_bmi1_and_pcgf2	57	0.23625	0.012944	0.13817	0.043652	1
	GO_bp:go_regulation_of_chromosome_organization	317	0.097837	0.012554	0.057244	0.043726	1
	Curated_gene_sets:reactome_signaling_by_nuclear_receptors	254	0.11724	0.01349	0.068616	0.043764	1
	Curated_gene_sets:fung_il2_targets_with_stat5_binding_sites	6	0.7607	0.013541	0.44551	0.043879	1
	Curated_gene_sets:kegg_arrhythmogenic_right_ventricular_cardiomyopathy_arvc	71	0.20869	0.012757	0.12225	0.043918	1
	GO_bp:go_protein_localization_to_organelle	878	0.059025	0.012414	0.034582	0.043941	1
	GO_mf:go_lipase_inhibitor_activity	16	0.43	0.012496	0.25194	0.043943	1
	GO_bp:go_maintenance_of_centrosome_location	6	0.76649	0.013644	0.44917	0.043973	1
	GO_bp:go_calcium_ion_regulated_exocytosis	145	0.14064	0.012262	0.082448	0.044027	1
	Curated_gene_sets:gentile_uv_high_dose_dn	283	0.10553	0.012806	0.061885	0.044088	1
	GO_bp:go_negative_regulation_of_rna_metabolic_process	45	0.2889	0.014069	0.16945	0.044109	1
	Curated_gene_sets:mellman_tut1_targets_dn	47	0.24476	0.012181	0.14358	0.04413	1
	GO_cc:go_plasma_membrane_protein_complex	544	0.077792	0.012997	0.045641	0.044158	1
	GO_bp:go_negative_regulation_of_cell_growth	171	0.12751	0.012065	0.074832	0.0442	1
	GO_bp:go_negative_regulation_of_catabolic_process	271	0.10298	0.012232	0.060432	0.0442	1
	GO_bp:go_phosphate_ion_transmembrane_transport	14	0.46603	0.012669	0.27349	0.044203	1
	GO_bp:go_protein_insertion_into_membrane	61	0.19939	0.0113	0.11708	0.044298	1
	Curated_gene_sets:biocarta_eif2_pathway	9	0.7002	0.015264	0.41146	0.044412	1
	Curated_gene_sets:browne_hcmv_infection_1hr_dn	194	0.12556	0.012646	0.073794	0.04443	1
	GO_bp:go_regulation_of_cellular_protein_localization	495	0.077481	0.012364	0.045542	0.044454	1
	GO_bp:go_visual_behavior	51	0.23364	0.012111	0.13738	0.044507	1
	GO_bp:go_regeneration	178	0.12607	0.012167	0.074129	0.04451	1
	Curated_gene_sets:eguchi_cell_cycle_rb1_targets	23	0.32761	0.011412	0.19268	0.044551	1
	Curated_gene_sets:iwanaga_e2f1_targets_not_induced_by_serum	6	0.71209	0.012676	0.41885	0.044566	1
	GO_bp:go_negative_regulation_of_amine_transport	26	0.36788	0.013625	0.21644	0.044603	1
	GO_bp:go_pericardium_development	20	0.41174	0.013376	0.24236	0.04468	1
	Curated_gene_sets:wang_tumor_invasiveness_up	356	0.093201	0.01266	0.054875	0.044723	1
	GO_mf:go_hydrolase_activity_acting_on_carbon_nitrogen_but_not_peptide_bonds_in_cyclic_amides	6	0.73382	0.013062	0.43207	0.044726	1
	GO_bp:go_protein_methylation	170	0.13024	0.012287	0.0767	0.044761	1
	Curated_gene_sets:mori_large_pre_bii_lymphocyte_up	83	0.18246	0.012055	0.10746	0.044772	1
	GO_bp:go_mononuclear_cell_differentiation	34	0.30291	0.012826	0.17844	0.044804	1
	GO_bp:go_negative_regulation_of_gene_expression_epigenetic	120	0.16279	0.01292	0.095895	0.044805	1
	GO_bp:go_negative_regulation_of_cell_morphogenesis_involved_in_differentiation	88	0.1844	0.012543	0.10864	0.04483	1
	GO_bp:go_heart_trabecula_morphogenesis	34	0.30471	0.012902	0.17954	0.044842	1
	Curated_gene_sets:pid_myc_pathway	24	0.36844	0.01311	0.21712	0.044862	1
	Curated_gene_sets:pid_fgf_pathway	55	0.22042	0.011864	0.12994	0.044922	1
	Curated_gene_sets:wong_adult_tissue_stem_module	680	0.067013	0.012471	0.039532	0.045031	1
	GO_bp:go_cellular_senescence	65	0.20562	0.012028	0.12139	0.045148	1
	Curated_gene_sets:hirsch_cellular_transformation_signature_dn	97	0.17156	0.012249	0.10128	0.04515	1
	GO_bp:go_regulation_of_calcium_mediated_signaling	93	0.18202	0.012727	0.10747	0.045177	1
	GO_bp:go_response_to_oxygen_levels	364	0.088922	0.012212	0.052513	0.045205	1
	GO_bp:go_lens_morphogenesis_in_camera_type_eye	21	0.40406	0.013451	0.23862	0.045207	1
	GO_bp:go_regulation_of_cysteine_type_endopeptidase_activity_involved_in_execution_phase_of_apoptosis	5	0.71868	0.011679	0.42445	0.045217	1
	GO_bp:go_establishment_or_maintenance_of_bipolar_cell_polarity	42	0.28684	0.013496	0.16943	0.045245	1
	Curated_gene_sets:west_adrenocortical_tumor_dn	500	0.077593	0.012443	0.045839	0.045263	1
	GO_bp:go_lytic_vacuole_organization	59	0.21625	0.012054	0.12775	0.045269	1
	GO_bp:go_central_nervous_system_projection_neuron_axonogenesis	25	0.36263	0.01317	0.21425	0.045282	1
	GO_bp:go_positive_regulation_of_type_i_interferon_production	72	0.20544	0.012646	0.12139	0.045301	1
	Curated_gene_sets:reactome_cytosolic_sensors_of_pathogen_associated_dna	61	0.2219	0.012576	0.13113	0.045314	1
	GO_bp:go_positive_regulation_of_receptor_recycling	14	0.37386	0.010163	0.22094	0.045317	1
	GO_bp:go_peptide_biosynthetic_process	612	0.069608	0.012312	0.041138	0.045329	1
	GO_bp:go_negative_regulation_of_viral_transcription	23	0.32861	0.011447	0.19424	0.04536	1
	GO_bp:go_gap_junction_assembly	10	0.53554	0.012306	0.31669	0.045424	1
	GO_bp:go_negative_regulation_of_cell_adhesion	251	0.10373	0.011865	0.061357	0.045471	1
	GO_bp:go_positive_regulation_of_epithelial_cell_proliferation	175	0.12596	0.012055	0.07451	0.045474	1
	GO_cc:go_late_endosome_membrane	119	0.15013	0.011865	0.08881	0.045485	1
	GO_bp:go_muscle_structure_development	592	0.071635	0.012468	0.042386	0.045519	1
	Curated_gene_sets:reactome_signaling_by_egfrviii_in_cancer	14	0.43875	0.011927	0.25962	0.045529	1
	Curated_gene_sets:korkola_yolk_sac_tumor_up	20	0.35991	0.011692	0.21298	0.045536	1
	Curated_gene_sets:biocarta_barr_mapk_pathway	14	0.464	0.012614	0.2746	0.045549	1
	Curated_gene_sets:pid_gmcsf_pathway	35	0.30161	0.012957	0.17851	0.045564	1
	GO_mf:go_g_protein_alpha_subunit_binding	22	0.38475	0.013109	0.22772	0.045567	1
	GO_bp:go_response_to_extracellular_stimulus	495	0.076414	0.012194	0.045228	0.045569	1
	GO_bp:go_glycerol_biosynthetic_process	5	0.87308	0.014188	0.51678	0.045576	1
	Curated_gene_sets:pilon_klf1_targets_dn	1916	0.040548	0.01223	0.024005	0.045602	1
	GO_bp:go_vesicle_cytoskeletal_trafficking	51	0.242	0.012544	0.14328	0.045618	1
	Curated_gene_sets:kegg_tryptophan_metabolism	37	0.26103	0.011529	0.15458	0.045653	1
	Curated_gene_sets:cromer_metastasis_dn	76	0.17645	0.011158	0.10455	0.045739	1
	GO_bp:go_epithelium_development	1222	0.054751	0.013454	0.03245	0.045788	1
	Curated_gene_sets:reactome_signaling_by_fgfr1_in_disease	38	0.26571	0.011893	0.15749	0.045802	1
	GO_bp:go_potassium_ion_transport	220	0.1202	0.012882	0.071296	0.045918	1
	GO_bp:go_regulation_of_cardiac_muscle_cell_membrane_repolarization	23	0.37192	0.012956	0.22065	0.045944	1
	GO_bp:go_regulation_of_dephosphorylation	192	0.12289	0.012313	0.072954	0.046059	1
	GO_bp:go_regulation_of_vascular_smooth_muscle_cell_proliferation	49	0.25275	0.012842	0.1501	0.046116	1
	Curated_gene_sets:reactome_cd22_mediated_bcr_regulation	5	0.60868	0.009891	0.36161	0.046172	1
	GO_bp:go_heart_process	266	0.10395	0.012235	0.061773	0.04622	1
	Curated_gene_sets:biocarta_pelp1_pathway	6	0.63793	0.011355	0.37917	0.046254	1
	GO_bp:go_positive_regulation_of_chondrocyte_differentiation	20	0.40675	0.013214	0.2418	0.046281	1
	GO_mf:go_lysine_acetylated_histone_binding	18	0.39044	0.012034	0.23233	0.046438	1
	Curated_gene_sets:chin_breast_cancer_copy_number_dn	11	0.52966	0.012764	0.31519	0.046442	1
	GO_bp:go_negative_regulation_of_interleukin_4_production	5	0.8283	0.01346	0.49315	0.046527	1
	GO_bp:go_antigen_processing_and_presentation_via_mhc_class_ib	16	0.53629	0.015585	0.3193	0.04653	1
	GO_bp:go_positive_regulation_of_protein_complex_disassembly	36	0.30045	0.01309	0.1789	0.046548	1
	GO_bp:go_rna_metabolic_process	1021	0.052855	0.011939	0.031483	0.046602	1
	GO_cc:go_ciliary_tip	44	0.26163	0.012599	0.1559	0.046667	1
	GO_bp:go_trans_synaptic_signaling_modulating_synaptic_transmission	12	0.46768	0.011771	0.27876	0.046712	1
	GO_cc:go_anchored_component_of_plasma_membrane	56	0.23184	0.012591	0.1382	0.046734	1
	GO_bp:go_catecholamine_uptake_involved_in_synaptic_transmission	11	0.50656	0.012208	0.302	0.046745	1
	GO_cc:go_extrinsic_component_of_postsynaptic_membrane	8	0.58651	0.012055	0.34976	0.04679	1
	Curated_gene_sets:shepard_crush_and_burn_mutant_up	196	0.12095	0.012244	0.07216	0.04686	1
	Curated_gene_sets:wang_tumor_invasiveness_dn	196	0.11812	0.011957	0.070496	0.04692	1
	GO_cc:go_laminin_complex	8	0.6176	0.012694	0.36871	0.046972	1
	Curated_gene_sets:pid_rxr_vdr_pathway	26	0.33416	0.012376	0.19951	0.046988	1
	Curated_gene_sets:weigel_oxidative_stress_by_hne_and_h2o2	33	0.28371	0.011835	0.16941	0.047008	1
	Curated_gene_sets:sagiv_cd24_targets_up	22	0.30535	0.010404	0.18237	0.047035	1
	Curated_gene_sets:charafe_breast_cancer_luminal_vs_mesenchymal_dn	446	0.08391	0.012727	0.050123	0.047068	1
	Curated_gene_sets:biocarta_ck1_pathway	15	0.43185	0.012152	0.25799	0.047084	1
	Curated_gene_sets:haslinger_b_cll_with_17p13_deletion	21	0.3166	0.010539	0.18915	0.047098	1
	GO_mf:go_ubiquitin_like_protein_binding	94	0.16043	0.011277	0.095864	0.047119	1
	GO_bp:go_positive_regulation_of_dendritic_spine_morphogenesis	16	0.44333	0.012883	0.26499	0.047174	1
	Curated_gene_sets:turjanski_mapk1_and_mapk2_targets	11	0.46901	0.011302	0.28035	0.047179	1
	Curated_gene_sets:matzuk_steroidogenesis	8	0.71715	0.01474	0.42958	0.047525	1
	GO_cc:go_pml_body	94	0.15896	0.011173	0.095247	0.047581	1
	GO_bp:go_axon_extension	106	0.16211	0.012097	0.09717	0.047634	1
	GO_bp:go_prepulse_inhibition	14	0.51756	0.01407	0.31023	0.047636	1
	Curated_gene_sets:steiner_erythrocyte_membrane_genes	14	0.48298	0.01313	0.28952	0.047644	1
	GO_bp:go_response_to_amphetamine	31	0.28633	0.011578	0.17164	0.04765	1
	GO_mf:go_pdz_domain_binding	82	0.19442	0.012768	0.11656	0.047669	1
	Curated_gene_sets:reactome_tfap2_ap_2_family_regulates_transcription_of_growth_factors_and_their_receptors	15	0.52471	0.014764	0.31459	0.047677	1
	GO_bp:go_cell_migration_involved_in_sprouting_angiogenesis	53	0.22103	0.011679	0.13252	0.047677	1
	Curated_gene_sets:qi_hypoxia_targets_of_hif1a_and_foxa2	33	0.27815	0.011603	0.16683	0.047744	1
	Curated_gene_sets:reactome_ire1alpha_activates_chaperones	49	0.2538	0.012896	0.15225	0.047771	1
	GO_bp:go_protein_de_adp_ribosylation	5	0.58785	0.0095526	0.35266	0.047777	1
	GO_bp:go_epithelial_cell_differentiation	729	0.071861	0.013828	0.043113	0.047788	1
	GO_bp:go_biological_adhesion	1332	0.0487	0.012456	0.029226	0.047833	1
	Curated_gene_sets:krige_response_to_tosedostat_24hr_dn	970	0.054539	0.012025	0.032732	0.047843	1
	Curated_gene_sets:petrova_endothelium_lymphatic_vs_blood_up	131	0.14833	0.012297	0.089154	0.048086	1
	GO_bp:go_regulation_of_ossification	176	0.1317	0.01264	0.079191	0.048162	1
	GO_bp:go_skeletal_muscle_acetylcholine_gated_channel_clustering	12	0.52301	0.013164	0.31453	0.048185	1
	Curated_gene_sets:nikolsky_breast_cancer_10q22_amplicon	8	0.79042	0.016246	0.47549	0.048234	1
	GO_bp:go_common_myeloid_progenitor_cell_proliferation	7	0.68354	0.013142	0.41136	0.0483	1
	Curated_gene_sets:kyng_response_to_h2o2_via_ercc6_up	38	0.27621	0.012363	0.16626	0.048328	1
	Curated_gene_sets:ross_acute_myeloid_leukemia_cbf	81	0.19219	0.012545	0.11571	0.048371	1
	GO_bp:go_fat_cell_differentiation	208	0.11663	0.012158	0.070266	0.048488	1
	GO_cc:go_transporter_complex	311	0.097427	0.012385	0.058713	0.04853	1
	Curated_gene_sets:mullighan_npm1_mutated_signature_2_dn	74	0.19031	0.011875	0.1148	0.048692	1
	Curated_gene_sets:grandvaux_irf3_targets_up	14	0.44301	0.012043	0.26729	0.048729	1
	GO_bp:go_positive_regulation_of_synaptic_vesicle_endocytosis	7	0.56942	0.010948	0.34372	0.048804	1
	GO_bp:go_positive_regulation_of_cell_cycle_phase_transition	90	0.17384	0.011958	0.10493	0.048807	1
	Curated_gene_sets:reactome_metabolism_of_fat_soluble_vitamins	46	0.23937	0.011785	0.14451	0.048825	1
	GO_cc:go_cohesin_complex	11	0.41797	0.010073	0.25233	0.048828	1
	GO_bp:go_glandular_epithelial_cell_development	25	0.3599	0.01307	0.21735	0.048887	1
	Curated_gene_sets:dasu_il6_signaling_up	61	0.21384	0.01212	0.12923	0.048995	1
	Curated_gene_sets:reactome_synthesis_of_pips_at_the_plasma_membrane	50	0.21836	0.011208	0.13201	0.049059	1
	Curated_gene_sets:reactome_transport_of_the_slbp_dependant_mature_mrna	36	0.29193	0.012719	0.17654	0.049109	1
	GO_bp:go_enteric_nervous_system_development	13	0.5427	0.014217	0.32832	0.049181	1
	GO_mf:go_protein_membrane_anchor	13	0.42503	0.011134	0.25714	0.049184	1
	GO_bp:go_localization_within_membrane	140	0.13762	0.011791	0.083261	0.04919	1
	Curated_gene_sets:benporath_es_with_h3k27me3	1040	0.054919	0.012514	0.03323	0.049205	1
	GO_bp:go_roundabout_signaling_pathway	7	0.67945	0.013063	0.41122	0.049252	1
	Curated_gene_sets:kegg_erbb_signaling_pathway	86	0.18185	0.012229	0.11008	0.049274	1
	Curated_gene_sets:reactome_activation_of_irf3_irf7_mediated_by_tbk1_ikk_epsilon	17	0.4876	0.014606	0.29518	0.049289	1
	GO_cc:go_iswi_type_complex	10	0.55523	0.012758	0.33614	0.049301	1
	GO_bp:go_forebrain_ventricular_zone_progenitor_cell_division	6	0.76692	0.013652	0.4645	0.049371	1
	Curated_gene_sets:reactome_pkmts_methylate_histone_lysines	66	0.23309	0.013739	0.14117	0.049373	1
	Curated_gene_sets:reactome_transport_of_mature_mrnas_derived_from_intronless_transcripts	43	0.26002	0.012379	0.15749	0.049374	1
	Curated_gene_sets:udayakumar_med1_targets_dn	225	0.11148	0.012082	0.067523	0.049377	1
	GO_mf:go_glutamate_receptor_binding	46	0.23677	0.011657	0.14341	0.049382	1
	GO_bp:go_membrane_repolarization	41	0.27002	0.012553	0.16358	0.049412	1
	GO_bp:go_cranial_nerve_development	48	0.25158	0.012652	0.15243	0.049432	1
	Curated_gene_sets:schlesinger_methylated_de_novo_in_cancer	83	0.18499	0.012222	0.11211	0.04948	1
	GO_bp:go_negative_regulation_of_activin_receptor_signaling_pathway	9	0.58856	0.01283	0.35677	0.049512	1
	GO_bp:go_response_to_morphine	31	0.2903	0.011738	0.17597	0.049517	1
	Curated_gene_sets:kyng_response_to_h2o2_via_ercc6_dn	39	0.26532	0.01203	0.16088	0.049562	1
	GO_bp:go_negative_regulation_of_fibroblast_growth_factor_receptor_signaling_pathway	14	0.45403	0.012343	0.27535	0.049595	1
	GO_bp:go_cytoplasm_organization	9	0.52325	0.011406	0.31744	0.049652	1
	GO_cc:go_mhc_class_ii_protein_complex	13	0.6512	0.017059	0.39522	0.049717	1
	Curated_gene_sets:ly_aging_old_dn	57	0.22194	0.012161	0.13474	0.049774	1
	Curated_gene_sets:gargalovic_response_to_oxidized_phospholipids_magenta_dn	12	0.38863	0.0097816	0.23598	0.049806	1
	Curated_gene_sets:choi_atl_chronic_vs_acute_dn	18	0.37262	0.011485	0.22629	0.049826	1
	GO_cc:go_pyruvate_dehydrogenase_complex	7	0.54882	0.010552	0.33339	0.049874	1
	GO_bp:go_myotube_differentiation	96	0.15857	0.011264	0.096347	0.049909	1
	GO_bp:go_regulation_of_protein_homodimerization_activity	19	0.36084	0.011426	0.21936	0.050002	1
	GO_bp:go_regulation_of_cell_fate_specification	12	0.4756	0.011971	0.28916	0.050021	1
	GO_bp:go_regulation_of_mrna_3_end_processing	27	0.3591	0.013552	0.21842	0.050092	1
	Curated_gene_sets:wunder_inflammatory_response_and_cholesterol_dn	9	0.5499	0.011987	0.33456	0.050132	1
	Curated_gene_sets:begum_targets_of_pax3_foxo1_fusion_up	55	0.24875	0.013388	0.15134	0.050141	1
	GO_bp:go_mrna_metabolic_process	489	0.075414	0.011963	0.045887	0.050153	1
	GO_bp:go_platelet_aggregation	57	0.21651	0.011863	0.13177	0.0502	1
	Curated_gene_sets:reactome_plasma_lipoprotein_assembly_remodeling_and_clearance	70	0.21099	0.012806	0.12843	0.050222	1
	Curated_gene_sets:nagy_staga_components_human	12	0.68658	0.017281	0.41815	0.05031	1
	GO_bp:go_regulation_of_wound_healing	125	0.14848	0.012026	0.090446	0.050345	1
	GO_bp:go_protein_autoubiquitination	64	0.19598	0.011376	0.11939	0.050358	1
	GO_bp:go_negative_regulation_of_cell_cell_adhesion	161	0.12423	0.011408	0.075706	0.050412	1
	Curated_gene_sets:mikkelsen_ips_hcp_with_h3_unmethylated	76	0.18242	0.011536	0.11119	0.050443	1
	GO_bp:go_negative_regulation_of_dendritic_spine_development	10	0.54471	0.012516	0.33209	0.050489	1
	Curated_gene_sets:kegg_b_cell_receptor_signaling_pathway	74	0.19122	0.011932	0.1166	0.050509	1
	GO_mf:go_sodium_bicarbonate_symporter_activity	6	0.57946	0.010315	0.35333	0.050514	1
	GO_bp:go_regulation_of_glucocorticoid_receptor_signaling_pathway	7	0.71835	0.013811	0.43839	0.050655	1
	GO_bp:go_estrous_cycle	14	0.41354	0.011242	0.25248	0.050731	1
	GO_bp:go_regulation_of_calcium_ion_transport	225	0.1056	0.011444	0.064478	0.050752	1
	GO_bp:go_nucleosome_positioning	15	0.46731	0.013149	0.28539	0.050781	1
	GO_cc:go_histone_pre_mrna_3_end_processing_complex	6	0.50827	0.0090474	0.31054	0.050856	1
	GO_mf:go_peroxisome_proliferator_activated_receptor_binding	10	0.65149	0.01497	0.39819	0.050917	1
	GO_bp:go_bone_mineralization	104	0.16134	0.011926	0.098624	0.050938	1
	Curated_gene_sets:darwiche_skin_tumor_promoter_dn	173	0.1222	0.011628	0.074724	0.051003	1
	GO_bp:go_response_to_fibroblast_growth_factor	136	0.13754	0.011616	0.08418	0.051154	1
	Curated_gene_sets:izadpanah_stem_cell_adipose_vs_bone_up	124	0.14979	0.012084	0.091692	0.051174	1
	GO_bp:go_vascular_endothelial_growth_factor_signaling_pathway	35	0.27368	0.011757	0.16753	0.051187	1
	Curated_gene_sets:johnstone_parvb_targets_3_dn	809	0.058685	0.01187	0.035928	0.051203	1
	Curated_gene_sets:yuan_znf143_partners	20	0.36018	0.011701	0.22052	0.051211	1
	GO_bp:go_somite_specification	4	0.95361	0.013861	0.58386	0.051215	1
	Curated_gene_sets:verrecchia_delayed_response_to_tgfb1	37	0.26251	0.011595	0.16074	0.051228	1
	Curated_gene_sets:kegg_amyotrophic_lateral_sclerosis_als	51	0.21491	0.01114	0.1316	0.051237	1
	GO_bp:go_amyloid_beta_metabolic_process	40	0.27074	0.012432	0.1658	0.051253	1
	GO_bp:go_protein_heterotrimerization	13	0.38184	0.010003	0.23387	0.051277	1
	GO_cc:go_postsynaptic_actin_cytoskeleton	5	0.68687	0.011162	0.4207	0.051279	1
	Curated_gene_sets:kim_wt1_targets_dn	450	0.077722	0.01184	0.047619	0.051331	1
	GO_bp:go_regulation_of_protein_export_from_nucleus	39	0.27754	0.012585	0.17005	0.051341	1
	Curated_gene_sets:biocarta_barrestin_src_pathway	17	0.41045	0.012295	0.25149	0.051343	1
	Curated_gene_sets:matsuda_natural_killer_differentiation	445	0.080469	0.012192	0.049331	0.051433	1
	Curated_gene_sets:biocarta_gleevec_pathway	23	0.33363	0.011622	0.20462	0.051507	1
	GO_cc:go_extrinsic_component_of_postsynaptic_density_membrane	4	0.84008	0.01221	0.51527	0.051521	1
	GO_mf:go_organic_acid_binding	193	0.11723	0.011777	0.071911	0.051533	1
	GO_bp:go_adenylate_cyclase_inhibiting_g_protein_coupled_acetylcholine_receptor_signaling_pathway	8	0.55948	0.011499	0.3435	0.05169	1
	GO_mf:go_intracellular_camp_activated_cation_channel_activity	8	0.53499	0.010996	0.32848	0.0517	1
	Curated_gene_sets:reactome_regulation_of_mrna_stability_by_proteins_that_bind_au_rich_elements	89	0.17963	0.012288	0.11031	0.051732	1
	GO_bp:go_lysosome_localization	62	0.21114	0.012064	0.12969	0.051769	1
	GO_bp:go_floor_plate_development	7	0.62377	0.011993	0.3832	0.051796	1
	GO_bp:go_positive_regulation_of_fatty_acid_beta_oxidation	9	0.60627	0.013216	0.37275	0.051934	1
	Curated_gene_sets:reactome_unfolded_protein_response_upr	88	0.18405	0.01252	0.11321	0.052009	1
	GO_bp:go_eosinophil_differentiation	4	1.0205	0.014832	0.62776	0.052034	1
	GO_bp:go_response_to_nicotine	46	0.25641	0.012624	0.15781	0.052113	1
	GO_bp:go_histone_h4_k20_methylation	10	0.45815	0.010527	0.28208	0.052178	1
	GO_bp:go_anterior_commissure_morphogenesis	5	0.6795	0.011042	0.41837	0.052182	1
	Curated_gene_sets:kim_wt1_targets_up	214	0.11596	0.012259	0.071395	0.052184	1
	GO_bp:go_observational_learning	8	0.52551	0.010801	0.32361	0.05221	1
	Curated_gene_sets:pid_smad2_3pathway	16	0.39103	0.011364	0.24084	0.052236	1
	GO_bp:go_regulation_of_cartilage_development	66	0.21607	0.012736	0.13311	0.052277	1
	GO_cc:go_sm_like_protein_family_complex	68	0.19742	0.011811	0.12172	0.052423	1
	GO_bp:go_positive_regulation_of_endothelial_cell_chemotaxis_by_vegf_activated_vascular_endothelial_growth_factor_receptor_signaling_pathway	5	0.60493	0.00983	0.37298	0.052426	1
	GO_cc:go_apical_dendrite	14	0.48736	0.013249	0.30057	0.05247	1
	Curated_gene_sets:su_testis	73	0.17792	0.011027	0.10973	0.052478	1
	GO_bp:go_protein_homotetramerization	81	0.17165	0.011204	0.10588	0.052495	1
	GO_bp:go_developmental_growth_involved_in_morphogenesis	215	0.11252	0.011924	0.069427	0.052546	1
	Curated_gene_sets:pid_p38_alpha_beta_downstream_pathway	37	0.25802	0.011396	0.15931	0.05267	1
	GO_bp:go_regulation_of_skeletal_muscle_adaptation	12	0.42069	0.010589	0.25985	0.052737	1
	GO_bp:go_regulation_of_hormone_levels	490	0.074134	0.011772	0.045791	0.05274	1
	Curated_gene_sets:roeth_tert_targets_up	14	0.48403	0.013158	0.29916	0.052843	1
	Curated_gene_sets:dacosta_uv_response_via_ercc3_xpcs_up	25	0.29311	0.010645	0.18116	0.052851	1
	GO_bp:go_cell_projection_organization	1429	0.04439	0.011727	0.027444	0.0529	1
	GO_bp:go_b_cell_receptor_signaling_pathway	54	0.22753	0.012135	0.14071	0.052946	1
	GO_bp:go_vesicle_localization	291	0.097889	0.012043	0.060537	0.052947	1
	GO_bp:go_negative_regulation_of_dendritic_cell_differentiation	6	0.76615	0.013638	0.4739	0.052983	1
	GO_mf:go_amp_binding	12	0.50064	0.012601	0.3097	0.053001	1
	Curated_gene_sets:reactome_insulin_receptor_signalling_cascade	54	0.231	0.01232	0.14292	0.053027	1
	GO_bp:go_negative_regulation_of_schwann_cell_proliferation	6	0.73801	0.013137	0.45677	0.05309	1
	GO_bp:go_autophagosome_organization	89	0.16743	0.011454	0.10367	0.053163	1
	GO_mf:go_ubiquitin_like_protein_conjugating_enzyme_activity	36	0.23396	0.010193	0.14486	0.053165	1
	Curated_gene_sets:kegg_glycine_serine_and_threonine_metabolism	28	0.29891	0.011487	0.18509	0.053173	1
	Curated_gene_sets:flechner_pbl_kidney_transplant_rejected_vs_ok_up	61	0.20379	0.01155	0.1262	0.053176	1
	Curated_gene_sets:reactome_tryptophan_catabolism	14	0.4483	0.012187	0.27764	0.053199	1
	Curated_gene_sets:reactome_organic_cation_transport	10	0.60642	0.013934	0.37565	0.05324	1
	GO_bp:go_detection_of_mechanical_stimulus_involved_in_sensory_perception_of_pain	12	0.44267	0.011142	0.27425	0.053261	1
	GO_bp:go_substrate_adhesion_dependent_cell_spreading	87	0.17818	0.012052	0.1104	0.053274	1
	GO_bp:go_developmental_maturation	268	0.098201	0.011601	0.060845	0.053279	1
	Curated_gene_sets:biocarta_il2_pathway	20	0.36306	0.011795	0.22501	0.053331	1
	GO_mf:go_gap_junction_hemi_channel_activity	5	0.74986	0.012185	0.46481	0.053354	1
	GO_bp:go_negative_regulation_of_protein_localization_to_nucleus	27	0.3286	0.012401	0.20371	0.053375	1
	GO_bp:go_cellular_response_to_peptide_hormone_stimulus	301	0.093426	0.011687	0.057937	0.053431	1
	GO_bp:go_nucleobase_containing_compound_transport	221	0.11091	0.011913	0.068788	0.053458	1
	Curated_gene_sets:krishnan_furin_targets_up	8	0.4812	0.0098902	0.29847	0.053467	1
	Curated_gene_sets:reactome_circadian_clock	69	0.20719	0.012486	0.12852	0.053476	1
	GO_bp:go_negative_regulation_of_notch_signaling_pathway	35	0.26334	0.011313	0.16337	0.053505	1
	GO_bp:go_response_to_ph	36	0.27046	0.011783	0.1678	0.053513	1
	Curated_gene_sets:hirsch_cellular_transformation_signature_up	237	0.10954	0.01218	0.067984	0.053574	1
	GO_bp:go_positive_regulation_of_protein_homodimerization_activity	8	0.53208	0.010936	0.33026	0.05359	1
	GO_bp:go_embryonic_placenta_development	84	0.17615	0.011708	0.10936	0.053628	1
	GO_bp:go_positive_regulation_of_epithelial_to_mesenchymal_transition	47	0.24939	0.012411	0.15485	0.053646	1
	Curated_gene_sets:turjanski_mapk14_targets	9	0.53295	0.011618	0.33101	0.053702	1
	Curated_gene_sets:castellano_hras_targets_dn	6	0.65024	0.011575	0.40392	0.053731	1
	GO_bp:go_histone_h3_k4_demethylation_trimethyl_h3_k4_specific	3	1.0309	0.012977	0.64048	0.053758	1
	Curated_gene_sets:pid_il2_pi3k_pathway	33	0.26912	0.011227	0.16721	0.053768	1
	Curated_gene_sets:xu_hgf_signaling_not_via_akt1_48hr_up	33	0.27726	0.011566	0.17234	0.053844	1
	GO_bp:go_negative_regulation_of_fatty_acid_transport	7	0.47121	0.0090595	0.29295	0.053874	1
	GO_bp:go_regulation_of_t_cell_receptor_signaling_pathway	37	0.26395	0.011658	0.16418	0.053967	1
	GO_bp:go_epidermal_growth_factor_receptor_signaling_pathway	114	0.15648	0.012106	0.097333	0.053969	1
	Curated_gene_sets:heidenblad_amplified_in_bone_cancer	7	0.65772	0.012645	0.40932	0.054054	1
	GO_bp:go_positive_regulation_of_intrinsic_apoptotic_signaling_pathway_in_response_to_dna_damage	7	0.52749	0.010142	0.32828	0.054057	1
	GO_cc:go_glutamatergic_synapse	329	0.092109	0.012037	0.057326	0.054063	1
	GO_bp:go_endosome_organization	77	0.1767	0.011246	0.10999	0.054093	1
	Curated_gene_sets:pid_telomerase_pathway	66	0.18869	0.011122	0.11746	0.054102	1
	GO_mf:go_icosanoid_binding	6	0.7793	0.013872	0.48514	0.05411	1
	GO_bp:go_regulation_of_triglyceride_biosynthetic_process	16	0.42018	0.012211	0.26178	0.054247	1
	Curated_gene_sets:reactome_runx2_regulates_genes_involved_in_cell_migration	8	0.54573	0.011216	0.34	0.054249	1
	GO_cc:go_neuron_part	1619	0.04192	0.011724	0.026133	0.054357	1
	GO_bp:go_positive_regulation_of_signaling	1709	0.041438	0.011876	0.025835	0.054372	1
	GO_bp:go_lung_secretory_cell_differentiation	10	0.57999	0.013327	0.36161	0.054379	1
	GO_bp:go_radial_glia_guided_migration_of_purkinje_cell	5	0.84146	0.013674	0.52466	0.054386	1
	Curated_gene_sets:turashvili_breast_lobular_carcinoma_vs_lobular_normal_dn	68	0.20033	0.011985	0.12491	0.054387	1
	GO_mf:go_phosphatidylinositol_n_acetylglucosaminyltransferase_activity	5	0.79404	0.012903	0.49518	0.054417	1
	GO_bp:go_regulation_of_synaptic_transmission_glutamatergic	67	0.20352	0.012086	0.12697	0.054491	1
	GO_bp:go_gabaergic_neuron_differentiation	13	0.47664	0.012486	0.29745	0.054541	1
	Curated_gene_sets:mitsiades_response_to_aplidin_up	419	0.080334	0.011819	0.050137	0.054558	1
	GO_mf:go_translation_regulator_activity	123	0.15063	0.012103	0.09404	0.054613	1
	GO_bp:go_regulation_of_chromatin_organization	170	0.12518	0.01181	0.07816	0.054631	1
	GO_bp:go_positive_regulation_of_neurotransmitter_uptake	6	0.55551	0.0098883	0.34689	0.054655	1
	GO_bp:go_pigmentation	90	0.17857	0.012284	0.11152	0.05466	1
	Curated_gene_sets:williams_esr1_targets_up	25	0.32734	0.011888	0.20446	0.054699	1
	Curated_gene_sets:reactome_dna_damage_reversal	8	0.59835	0.012298	0.37377	0.054716	1
	GO_bp:go_negative_regulation_of_protein_import_into_nucleus	12	0.51671	0.013005	0.32287	0.054769	1
	GO_bp:go_negative_regulation_of_endothelial_cell_proliferation	35	0.26984	0.011592	0.16869	0.054853	1
	Curated_gene_sets:reactome_regulation_of_cytoskeletal_remodeling_and_cell_spreading_by_ipp_complex_components	7	0.6419	0.012341	0.40136	0.054889	1
	GO_bp:go_modulation_of_transcription_in_other_organism_involved_in_symbiotic_interaction	28	0.29134	0.011197	0.18219	0.054909	1
	GO_bp:go_cholesterol_storage	17	0.40151	0.012027	0.2511	0.054916	1
	GO_bp:go_monosaccharide_biosynthetic_process	87	0.1731	0.011708	0.10829	0.054968	1
	Curated_gene_sets:johansson_gliomagenesis_by_pdgfb_up	55	0.20815	0.011204	0.13034	0.055144	1
	Curated_gene_sets:biocarta_egf_pathway	26	0.29102	0.010778	0.18226	0.055168	1
	GO_bp:go_drinking_behavior	8	0.57925	0.011905	0.36284	0.055204	1
	GO_bp:go_ventricular_septum_development	69	0.20228	0.01219	0.12674	0.055261	1
	GO_bp:go_peptidyl_lysine_acetylation	149	0.13615	0.012031	0.085315	0.055272	1
	GO_bp:go_cell_junction_assembly	230	0.10947	0.011993	0.068598	0.055276	1
	GO_bp:go_polyphosphate_catabolic_process	5	0.73771	0.011988	0.46254	0.055376	1
	GO_mf:go_exopolyphosphatase_activity	5	0.73771	0.011988	0.46254	0.055376	1
	Curated_gene_sets:reactome_irs_mediated_signalling	48	0.24312	0.012227	0.15244	0.055386	1
	Curated_gene_sets:chen_lung_cancer_survival	25	0.33755	0.012259	0.21166	0.055396	1
	GO_bp:go_relaxation_of_cardiac_muscle	16	0.39374	0.011442	0.24692	0.055407	1
	GO_bp:go_fibroblast_growth_factor_receptor_signaling_pathway	103	0.15503	0.011405	0.097235	0.055431	1
	Curated_gene_sets:casorelli_acute_promyelocytic_leukemia_dn	627	0.064213	0.011491	0.040274	0.055434	1
	Curated_gene_sets:gentile_uv_response_cluster_d6	34	0.27989	0.011851	0.17556	0.055448	1
	GO_bp:go_regulation_of_circadian_sleep_wake_cycle	19	0.33826	0.010711	0.21227	0.05553	1
	GO_bp:go_centromeric_sister_chromatid_cohesion	10	0.53836	0.01237	0.33797	0.055599	1
	GO_bp:go_embryonic_organ_development	412	0.084785	0.012371	0.053245	0.055662	1
	Curated_gene_sets:yih_response_to_arsenite_c5	10	0.53353	0.012259	0.33507	0.055673	1
	Curated_gene_sets:casorelli_acute_promyelocytic_leukemia_up	150	0.13748	0.01219	0.086347	0.05568	1
	Curated_gene_sets:mikkelsen_ips_lcp_with_h3k4me3_and_h3k27me3	4	0.67661	0.0098343	0.42514	0.055761	1
	GO_bp:go_negative_regulation_of_metanephros_development	8	0.60992	0.012536	0.38333	0.055802	1
	GO_bp:go_action_potential	122	0.14973	0.011981	0.094144	0.055883	1
	GO_bp:go_negative_regulation_of_response_to_stimulus	1505	0.043184	0.011682	0.027162	0.055942	1
	Curated_gene_sets:reactome_synthesis_of_active_ubiquitin:_roles_of_e1_and_e2_enzymes	27	0.28152	0.010624	0.17708	0.055951	1
	Curated_gene_sets:fardin_hypoxia_11	31	0.28975	0.011716	0.1823	0.055988	1
	Curated_gene_sets:wu_apoptosis_by_cdkn1a_not_via_tp53	11	0.46737	0.011263	0.29406	0.055999	1
	GO_bp:go_ossification	362	0.085308	0.011684	0.053685	0.056034	1
	GO_bp:go_mesonephric_tubule_formation	9	0.57173	0.012463	0.35984	0.056061	1
	GO_cc:go_microtubule_associated_complex	142	0.12619	0.010888	0.079431	0.056083	1
	GO_bp:go_phosphatidylinositol_phosphorylation	49	0.23267	0.011822	0.14647	0.056095	1
	Curated_gene_sets:cheng_response_to_nickel_acetate	41	0.24515	0.011397	0.15433	0.056099	1
	Curated_gene_sets:reactome_pyrimidine_salvage	10	0.46165	0.010608	0.29069	0.056138	1
	Curated_gene_sets:wang_classic_adipogenic_targets_of_pparg	28	0.30374	0.011673	0.19126	0.056141	1
	GO_bp:go_regulation_of_neuromuscular_junction_development	11	0.40087	0.0096604	0.25246	0.056172	1
	GO_bp:go_regulation_of_histone_modification	130	0.13901	0.01148	0.087556	0.056192	1
	Curated_gene_sets:biocarta_fmlp_pathway	32	0.28781	0.011823	0.18131	0.05622	1
	Curated_gene_sets:reactome_polo_like_kinase_mediated_events	16	0.39683	0.011532	0.25011	0.056309	1
	GO_mf:go_inositol_1_3_4_5_tetrakisphosphate_binding	5	0.90267	0.014668	0.56894	0.056315	1
	GO_mf:go_n_acyltransferase_activity	95	0.16718	0.011813	0.10538	0.056342	1
	GO_bp:go_phosphate_ion_transport	25	0.32956	0.011968	0.20783	0.056414	1
	Curated_gene_sets:reactome_ub_specific_processing_proteases	192	0.11978	0.012002	0.075555	0.056457	1
	GO_cc:go_cytoplasmic_side_of_endoplasmic_reticulum_membrane	13	0.42967	0.011256	0.27127	0.056617	1
	GO_bp:go_positive_regulation_of_transcription_from_rna_polymerase_ii_promoter_in_response_to_hypoxia	5	0.7485	0.012163	0.47329	0.056893	1
	GO_bp:go_positive_regulation_of_mapkkk_cascade_by_fibroblast_growth_factor_receptor_signaling_pathway	5	0.56461	0.0091749	0.35703	0.0569	1
	Curated_gene_sets:pid_nfat_3pathway	53	0.21861	0.011551	0.13824	0.056905	1
	Curated_gene_sets:valk_aml_with_evi1	22	0.37517	0.012782	0.23724	0.056906	1
	GO_mf:go_rna_polymerase_ii_distal_enhancer_sequence_specific_dna_binding	96	0.17022	0.012091	0.10777	0.05712	1
	Curated_gene_sets:marson_bound_by_e2f4_unstimulated	661	0.063798	0.011712	0.040413	0.057218	1
	Curated_gene_sets:reactome_hdms_demethylate_histones	43	0.31368	0.014933	0.19874	0.057254	1
	GO_bp:go_intestinal_epithelial_cell_differentiation	17	0.38474	0.011525	0.24381	0.057289	1
	Curated_gene_sets:kegg_mapk_signaling_pathway	253	0.097524	0.011199	0.061822	0.057352	1
	GO_bp:go_cellular_response_to_cisplatin	5	0.62263	0.010118	0.3947	0.057354	1
	GO_mf:go_beta_2_adrenergic_receptor_binding	5	0.89565	0.014554	0.56779	0.057359	1
	Curated_gene_sets:reactome_negative_regulation_of_mapk_pathway	38	0.26346	0.011792	0.16709	0.057442	1
	Curated_gene_sets:rodrigues_thyroid_carcinoma_poorly_differentiated_up	624	0.064967	0.011599	0.041208	0.057461	1
	GO_bp:go_anoikis	33	0.27027	0.011275	0.17145	0.057483	1
	Curated_gene_sets:biocarta_ceramide_pathway	20	0.32517	0.010564	0.20637	0.05756	1
	GO_bp:go_import_into_nucleus	143	0.13655	0.011824	0.086666	0.057565	1
	Curated_gene_sets:kegg_progesterone_mediated_oocyte_maturation	80	0.1802	0.01169	0.11439	0.057613	1
	Curated_gene_sets:sa_mmp_cytokine_connection	16	0.38474	0.011181	0.24426	0.057622	1
	Curated_gene_sets:reactome_m_phase	379	0.084511	0.011838	0.053657	0.057634	1
	Curated_gene_sets:missiaglia_regulated_by_methylation_dn	113	0.14684	0.011311	0.093245	0.057667	1
	Curated_gene_sets:chiang_liver_cancer_subclass_proliferation_up	169	0.11856	0.011152	0.075296	0.057688	1
	Curated_gene_sets:meissner_npc_hcp_with_h3k4me2_and_h3k27me3	334	0.088841	0.011696	0.056439	0.057743	1
	GO_bp:go_benzene_containing_compound_metabolic_process	13	0.53629	0.014049	0.34078	0.057788	1
	Curated_gene_sets:kegg_glycosaminoglycan_biosynthesis_heparan_sulfate	25	0.35258	0.012805	0.22413	0.05786	1
	GO_bp:go_pyruvate_metabolic_process	24	0.28539	0.010155	0.18149	0.057926	1
	Curated_gene_sets:radaeva_response_to_ifna1_dn	9	0.52886	0.011529	0.33632	0.057928	1
	Curated_gene_sets:pid_hnf3b_pathway	45	0.20837	0.010147	0.13255	0.05798	1
	GO_bp:go_quaternary_ammonium_group_transport	12	0.47639	0.011991	0.30306	0.057993	1
	GO_bp:go_ruffle_organization	52	0.22019	0.011525	0.1402	0.058149	1
	GO_bp:go_glomerular_basement_membrane_development	10	0.59472	0.013665	0.3787	0.058169	1
	GO_mf:go_acetyltransferase_activity	96	0.15955	0.011333	0.1016	0.058173	1
	Curated_gene_sets:martin_interact_with_hdac	39	0.27054	0.012267	0.17228	0.058182	1
	GO_bp:go_positive_regulation_of_activated_t_cell_proliferation	23	0.28625	0.0099718	0.1823	0.058193	1
	Curated_gene_sets:haddad_b_lymphocyte_progenitor	267	0.10038	0.011837	0.063941	0.058238	1
	GO_bp:go_embryo_development	949	0.054121	0.01181	0.034481	0.058265	1
	GO_bp:go_regulation_of_branching_morphogenesis_of_a_nerve	5	0.75343	0.012243	0.48003	0.058271	1
	GO_bp:go_fructose_6_phosphate_metabolic_process	9	0.67859	0.014793	0.43263	0.05839	1
	GO_cc:go_nurf_complex	6	0.62251	0.011081	0.39703	0.05846	1
	Curated_gene_sets:reactome_akt_phosphorylates_targets_in_the_cytosol	14	0.44302	0.012044	0.28256	0.058462	1
	Curated_gene_sets:reactome_export_of_viral_ribonucleoproteins_from_nucleus	33	0.2929	0.012219	0.18687	0.058524	1
	Curated_gene_sets:douglas_bmi1_targets_dn	305	0.089445	0.011262	0.05707	0.058534	1
	GO_bp:go_regulation_of_antigen_receptor_mediated_signaling_pathway	60	0.2015	0.011326	0.12857	0.058544	1
	GO_bp:go_ampa_glutamate_receptor_clustering	8	0.51835	0.010654	0.33078	0.058562	1
	GO_mf:go_ammonium_ion_binding	66	0.19164	0.011296	0.12231	0.058584	1
	GO_cc:go_extrinsic_component_of_endosome_membrane	9	0.6632	0.014457	0.42335	0.058622	1
	Curated_gene_sets:lee_aging_muscle_up	35	0.26926	0.011567	0.17189	0.058631	1
	Curated_gene_sets:biocarta_gpcr_pathway	28	0.31381	0.01206	0.20038	0.058679	1
	Curated_gene_sets:reactome_rna_polymerase_iii_transcription_initiation_from_type_3_promoter	28	0.29442	0.011315	0.18805	0.058722	1
	GO_bp:go_positive_regulation_of_intracellular_protein_transport	145	0.13057	0.011384	0.083423	0.058778	1
	GO_bp:go_positive_regulation_of_ruffle_assembly	15	0.4046	0.011385	0.2585	0.058785	1
	Curated_gene_sets:figueroa_aml_methylation_cluster_1_dn	44	0.25149	0.012111	0.16071	0.058818	1
	GO_mf:go_rna_polymerase_activity	42	0.23466	0.011041	0.14999	0.058854	1
	GO_mf:go_rna_polymerase_ii_activating_transcription_factor_binding	41	0.23563	0.010954	0.15064	0.058902	1
	GO_bp:go_protein_localization_to_endoplasmic_reticulum_exit_site	6	0.60269	0.010728	0.38533	0.058912	1
	GO_cc:go_nuclear_outer_membrane_endoplasmic_reticulum_membrane_network	1024	0.050715	0.011472	0.032426	0.058916	1
	Curated_gene_sets:graham_cml_dividing_vs_normal_quiescent_dn	84	0.18209	0.012103	0.11646	0.058981	1
	GO_bp:go_positive_regulation_of_cell_cycle_g1_s_phase_transition	44	0.24427	0.011763	0.15626	0.059015	1
	Curated_gene_sets:reactome_negative_regulation_of_tcf_dependent_signaling_by_dvl_interacting_proteins	5	0.63687	0.010349	0.40744	0.059026	1
	Curated_gene_sets:iizuka_liver_cancer_progression_l1_g1_dn	10	0.44355	0.010192	0.28382	0.059062	1
	Curated_gene_sets:lee_intrathymic_t_progenitor	18	0.41254	0.012715	0.26406	0.059119	1
	Curated_gene_sets:ehlers_aneuploidy_dn	12	0.45377	0.011421	0.29046	0.059123	1
	GO_bp:go_cell_cell_junction_organization	148	0.13692	0.012059	0.087649	0.059139	1
	Curated_gene_sets:kim_mycn_amplification_targets_up	87	0.18227	0.012328	0.1167	0.059171	1
	GO_cc:go_intrinsic_component_of_endoplasmic_reticulum_membrane	150	0.13324	0.011814	0.085313	0.059175	1
	GO_bp:go_intestinal_lipid_absorption	16	0.41549	0.012074	0.26609	0.059219	1
	Curated_gene_sets:kohoutek_ccnt2_targets	55	0.21186	0.011403	0.1357	0.05924	1
	GO_bp:go_inner_cell_mass_cell_differentiation	7	0.69813	0.013422	0.44715	0.05924	1
	GO_bp:go_positive_regulation_of_calcium_ion_dependent_exocytosis	24	0.32851	0.01169	0.21044	0.059266	1
	Curated_gene_sets:lee_liver_cancer_dena_dn	72	0.18844	0.0116	0.12075	0.059316	1
	GO_bp:go_regulation_of_gastrulation	38	0.24375	0.01091	0.15622	0.059359	1
	GO_cc:go_cell_junction	1214	0.04735	0.0116	0.030356	0.059414	1
	Curated_gene_sets:fischer_g2_m_cell_cycle	229	0.10154	0.0111	0.06513	0.059508	1
	Curated_gene_sets:landis_erbb2_breast_tumors_324_up	141	0.13962	0.012005	0.089574	0.059544	1
	GO_bp:go_positive_regulation_of_organelle_organization	596	0.063771	0.011136	0.04092	0.059575	1
	GO_bp:go_facial_nerve_morphogenesis	10	0.54927	0.012621	0.35249	0.059595	1
	GO_bp:go_histone_h4_k20_trimethylation	6	0.58141	0.010349	0.37312	0.059596	1
	GO_bp:go_response_to_corticosterone	20	0.32008	0.010398	0.20544	0.059621	1
	Curated_gene_sets:matzuk_central_for_female_fertility	28	0.27869	0.01071	0.17893	0.059686	1
	Curated_gene_sets:reactome_transmission_across_electrical_synapses	5	0.58672	0.0095342	0.37702	0.05984	1
	GO_bp:go_regulation_of_intestinal_absorption	8	0.68783	0.014137	0.44231	0.059976	1
	Curated_gene_sets:borlak_liver_cancer_egf_up	48	0.23489	0.011813	0.15114	0.06009	1
	Curated_gene_sets:ouyang_prostate_cancer_markers	20	0.34816	0.011311	0.22412	0.06017	1
	Curated_gene_sets:reactome_cardiac_conduction	133	0.14296	0.01194	0.092028	0.060176	1
	Curated_gene_sets:johnstone_parvb_targets_1_dn	61	0.20232	0.011466	0.13026	0.060194	1
	Curated_gene_sets:biocarta_toll_pathway	21	0.32371	0.010776	0.20844	0.060216	1
	GO_bp:go_maturation_of_5_8s_rrna	26	0.34712	0.012856	0.22361	0.060305	1
	Curated_gene_sets:zhan_multiple_myeloma_spiked	22	0.3066	0.010446	0.19766	0.060444	1
	GO_bp:go_regulation_of_protein_stability	255	0.098273	0.011329	0.063357	0.06045	1
	GO_bp:go_regulation_of_generation_of_precursor_metabolites_and_energy	136	0.13224	0.011169	0.085315	0.060573	1
	Curated_gene_sets:reactome_activation_of_trka_receptors	6	0.63131	0.011238	0.40742	0.060638	1
	GO_bp:go_negative_regulation_of_nucleocytoplasmic_transport	20	0.40677	0.013215	0.26258	0.060685	1
	GO_bp:go_cellular_amino_acid_metabolic_process	280	0.092031	0.01111	0.059424	0.060734	1
	GO_bp:go_regulation_of_dendritic_spine_morphogenesis	37	0.26089	0.011523	0.16846	0.060736	1
	GO_bp:go_t_cell_receptor_signaling_pathway	185	0.12038	0.011842	0.077742	0.060768	1
	GO_mf:go_primary_amine_oxidase_activity	4	0.87286	0.012687	0.56383	0.060809	1
	Curated_gene_sets:pid_circadian_pathway	15	0.45747	0.012872	0.29552	0.060819	1
	GO_cc:go_nuclear_speck	369	0.079606	0.011005	0.051436	0.06086	1
	Curated_gene_sets:reactome_epigenetic_regulation_of_gene_expression	140	0.13943	0.011946	0.090097	0.060874	1
	GO_bp:go_chylomicron_assembly	10	0.74862	0.017202	0.48385	0.060917	1
	GO_bp:go_late_endosome_to_vacuole_transport_via_multivesicular_body_sorting_pathway	8	0.77859	0.016002	0.50324	0.060926	1
	Curated_gene_sets:pid_notch_pathway	58	0.19914	0.011006	0.12874	0.060961	1
	GO_bp:go_endothelium_development	109	0.15387	0.011642	0.099472	0.060963	1
	GO_bp:go_hematopoietic_progenitor_cell_differentiation	162	0.12084	0.011131	0.07813	0.060984	1
	GO_bp:go_regulation_of_endothelial_cell_chemotaxis	19	0.32761	0.010374	0.21184	0.061001	1
	GO_bp:go_regulation_of_sister_chromatid_cohesion	19	0.31537	0.0099863	0.20395	0.061025	1
	GO_bp:go_schwann_cell_development	28	0.31706	0.012185	0.20506	0.061044	1
	GO_mf:go_inorganic_phosphate_transmembrane_transporter_activity	5	0.79502	0.012919	0.51425	0.061064	1
	GO_bp:go_protein_kinase_b_signaling	240	0.098515	0.011022	0.063744	0.061127	1
	GO_bp:go_regulation_of_appetite	20	0.34255	0.011128	0.22165	0.061128	1
	GO_cc:go_gaba_ergic_synapse	66	0.20116	0.011857	0.13016	0.061128	1
	GO_bp:go_respiratory_gaseous_exchange	59	0.20094	0.011201	0.13002	0.06113	1
	GO_bp:go_establishment_of_protein_localization_to_organelle	527	0.068733	0.011307	0.04448	0.061155	1
	Curated_gene_sets:reactome_aspartate_and_asparagine_metabolism	11	0.47208	0.011376	0.30551	0.061161	1
	GO_mf:go_phosphatidylinositol_phosphate_binding	143	0.14145	0.012248	0.091564	0.061207	1
	Curated_gene_sets:biocarta_her2_pathway	23	0.3414	0.011893	0.221	0.061215	1
	GO_cc:go_varicosity	7	0.63461	0.012201	0.41089	0.061247	1
	GO_bp:go_negative_regulation_of_epithelial_cell_migration	63	0.20733	0.011941	0.13425	0.06126	1
	GO_bp:go_regulation_of_nucleotide_metabolic_process	7	0.46725	0.0089835	0.30258	0.061277	1
	Curated_gene_sets:reactome_neddylation	230	0.10448	0.011446	0.067659	0.061284	1
	Curated_gene_sets:tang_senescence_tp53_targets_dn	54	0.19879	0.010602	0.12878	0.06135	1
	GO_bp:go_positive_regulation_of_protein_binding	89	0.16277	0.011134	0.10552	0.061476	1
	Curated_gene_sets:davicioni_pax_foxo1_signature_in_arms_dn	19	0.40391	0.01279	0.2619	0.061516	1
	GO_bp:go_regulation_of_tau_protein_kinase_activity	9	0.49439	0.010777	0.32062	0.061547	1
	GO_cc:go_platelet_dense_tubular_network	11	0.47141	0.01136	0.30574	0.061562	1
	Curated_gene_sets:biocarta_eryth_pathway	15	0.38538	0.010844	0.24998	0.061591	1
	Curated_gene_sets:pid_hdac_classi_pathway	59	0.19689	0.010975	0.12771	0.061592	1
	GO_bp:go_feeding_behavior	97	0.15195	0.010849	0.09859	0.061647	1
	GO_bp:go_high_density_lipoprotein_particle_assembly	15	0.526	0.014801	0.34132	0.061657	1
	Curated_gene_sets:biocarta_ctbp1_pathway	8	0.45303	0.0093111	0.29398	0.061666	1
	Curated_gene_sets:kegg_neurotrophin_signaling_pathway	121	0.13934	0.011104	0.090502	0.061837	1
	GO_mf:go_ubiquitin_like_protein_conjugating_enzyme_binding	37	0.24024	0.010611	0.15605	0.061844	1
	GO_bp:go_positive_regulation_of_osteoblast_differentiation	56	0.22071	0.011987	0.14338	0.061864	1
	GO_bp:go_embryo_development_ending_in_birth_or_egg_hatching	600	0.065644	0.0115	0.042676	0.062008	1
	Curated_gene_sets:dacosta_ercc3_allele_xpcs_vs_ttd_dn	32	0.30928	0.012705	0.20107	0.062015	1
	Curated_gene_sets:reactome_sumoylation_of_dna_methylation_proteins	16	0.39188	0.011388	0.25479	0.062024	1
	GO_cc:go_swr1_complex	11	0.45348	0.010928	0.29496	0.062103	1
	Curated_gene_sets:reactome_phosphorylation_site_mutants_of_ctnnb1_are_not_targeted_to_the_proteasome_by_the_destruction_complex	14	0.44107	0.01199	0.28691	0.062118	1
	GO_bp:go_regulation_of_alkaline_phosphatase_activity	9	0.58774	0.012812	0.38247	0.062194	1
	GO_cc:go_annulate_lamellae	5	0.68866	0.011191	0.44822	0.062227	1
	GO_bp:go_positive_regulation_of_gene_expression_epigenetic	59	0.21133	0.01178	0.13758	0.062272	1
	Curated_gene_sets:sartipy_normal_at_insulin_resistance_dn	18	0.34995	0.010786	0.22793	0.062357	1
	GO_cc:go_inner_mitochondrial_membrane_protein_complex	120	0.13741	0.010906	0.089524	0.062415	1
	Curated_gene_sets:kegg_phenylalanine_metabolism	16	0.4006	0.011641	0.26101	0.062431	1
	Curated_gene_sets:pid_shp2_pathway	56	0.20927	0.011365	0.13639	0.062479	1
	GO_bp:go_mammary_gland_branching_involved_in_pregnancy	5	0.73048	0.01187	0.47623	0.062542	1
	GO_bp:go_positive_regulation_of_oxidative_stress_induced_cell_death	12	0.47536	0.011965	0.30994	0.062562	1
	GO_bp:go_regulation_of_b_cell_receptor_signaling_pathway	27	0.29726	0.011218	0.19384	0.062585	1
	GO_bp:go_branching_involved_in_mammary_gland_duct_morphogenesis	25	0.32632	0.011851	0.2128	0.062588	1
	GO_bp:go_negative_regulation_of_chromosome_segregation	42	0.25115	0.011817	0.1639	0.062728	1
	GO_cc:go_bbsome	8	0.92643	0.019041	0.60462	0.062741	1
	GO_bp:go_positive_regulation_of_cell_cycle_checkpoint	9	0.5917	0.012899	0.38619	0.062755	1
	GO_bp:go_cardiac_epithelial_to_mesenchymal_transition	31	0.26832	0.010849	0.17513	0.06276	1
	GO_bp:go_regulation_of_neurotransmitter_uptake	19	0.37697	0.011937	0.2461	0.062798	1
	GO_bp:go_eosinophil_migration	24	0.34641	0.012327	0.22616	0.062804	1
	Curated_gene_sets:rodrigues_thyroid_carcinoma_poorly_differentiated_dn	733	0.059205	0.011422	0.038653	0.062808	1
	GO_cc:go_nuclear_membrane	290	0.091028	0.01118	0.059432	0.062816	1
	GO_bp:go_negative_regulation_of_biomineral_tissue_development	22	0.28834	0.0098239	0.18827	0.062832	1
	GO_bp:go_protein_o_linked_glycosylation_via_serine	10	0.58711	0.01349	0.38347	0.06289	1
	GO_bp:go_leydig_cell_differentiation	8	0.44078	0.0090594	0.2879	0.062895	1
	GO_mf:go_fibroblast_growth_factor_activated_receptor_activity	5	0.66357	0.010783	0.43356	0.062954	1
	Curated_gene_sets:tcga_glioblastoma_copy_number_up	72	0.22919	0.014108	0.14976	0.062969	1
	Curated_gene_sets:reactome_deadenylation_dependent_mrna_decay	56	0.20138	0.010937	0.13164	0.06305	1
	GO_mf:go_i_smad_binding	11	0.51587	0.012432	0.33728	0.063079	1
	Curated_gene_sets:delacroix_rarg_bound_mef	357	0.082077	0.011165	0.053674	0.063121	1
	Curated_gene_sets:alcalay_aml_by_npm1_localization_dn	179	0.12087	0.011698	0.079068	0.063184	1
	Curated_gene_sets:gruetzmann_pancreatic_cancer_dn	182	0.11775	0.01149	0.077034	0.063194	1
	GO_bp:go_positive_regulation_of_cellular_carbohydrate_metabolic_process	42	0.22357	0.010519	0.14628	0.063221	1
	GO_bp:go_entrainment_of_circadian_clock_by_photoperiod	20	0.33905	0.011015	0.22189	0.063264	1
	GO_bp:go_chromosome_localization	75	0.18939	0.011898	0.12397	0.063301	1
	Curated_gene_sets:pid_er_nongenomic_pathway	39	0.24751	0.011223	0.16214	0.063456	1
	GO_cc:go_nuclear_cyclin_dependent_protein_kinase_holoenzyme_complex	12	0.40153	0.010106	0.26311	0.063503	1
	Curated_gene_sets:kegg_renal_cell_carcinoma	68	0.18477	0.011054	0.12111	0.063553	1
	GO_mf:go_oxidoreductase_activity_acting_on_paired_donors_with_incorporation_or_reduction_of_molecular_oxygen_reduced_ascorbate_as_one_donor_and_incorporation_of_one_atom_of_oxygen	4	0.89238	0.012971	0.58494	0.063566	1
	GO_bp:go_response_to_steroid_hormone	376	0.078769	0.01099	0.051633	0.063571	1
	GO_bp:go_metaphase_plate_congression	57	0.21803	0.011946	0.143	0.063673	1
	GO_cc:go_oxidoreductase_complex	98	0.16089	0.011546	0.10553	0.063701	1
	GO_bp:go_mitochondrial_electron_transport_ubiquinol_to_cytochrome_c	12	0.42014	0.010575	0.27561	0.063712	1
	GO_bp:go_cellular_response_to_hormone_stimulus	662	0.060568	0.011127	0.039734	0.063722	1
	GO_cc:go_cation_channel_complex	209	0.10948	0.01144	0.071824	0.063731	1
	GO_bp:go_ruffle_assembly	41	0.23713	0.011024	0.15564	0.063816	1
	GO_bp:go_negative_regulation_of_lipid_catabolic_process	22	0.34889	0.011887	0.229	0.063823	1
	Curated_gene_sets:reactome_deubiquitination	264	0.097384	0.01142	0.063951	0.063916	1
	GO_bp:go_export_across_plasma_membrane	31	0.28968	0.011713	0.19024	0.063922	1
	Curated_gene_sets:reactome_neurexins_and_neuroligins	51	0.22357	0.011589	0.14683	0.063932	1
	Curated_gene_sets:becker_tamoxifen_resistance_dn	52	0.2231	0.011677	0.14658	0.064015	1
	GO_cc:go_high_density_lipoprotein_particle	26	0.31747	0.011757	0.20867	0.064094	1
	GO_mf:go_insulin_like_growth_factor_receptor_binding	16	0.37269	0.01083	0.24508	0.06418	1
	GO_bp:go_regulation_of_postsynaptic_specialization_assembly	13	0.4384	0.011485	0.2883	0.064189	1
	GO_cc:go_fascia_adherens	9	0.54986	0.011987	0.36203	0.064411	1
	Curated_gene_sets:thum_systolic_heart_failure_dn	184	0.11443	0.011226	0.075345	0.064427	1
	GO_bp:go_maintenance_of_postsynaptic_specialization_structure	4	0.93424	0.013579	0.61523	0.064452	1
	GO_bp:go_rna_splicing_via_transesterification_reactions	310	0.087709	0.011132	0.057782	0.064528	1
	Curated_gene_sets:tcga_glioblastoma_copy_number_dn	29	0.3589	0.014037	0.23647	0.06455	1
	GO_bp:go_inositol_lipid_mediated_signaling	172	0.11754	0.011153	0.07747	0.064609	1
	GO_mf:go_nucleosomal_dna_binding	53	0.23965	0.012663	0.15797	0.064637	1
	Curated_gene_sets:reactome_dscam_interactions	11	0.50453	0.012158	0.33257	0.064639	1
	GO_bp:go_lung_growth	6	0.73109	0.013014	0.48193	0.064641	1
	GO_bp:go_cellular_response_to_heat	125	0.13971	0.011315	0.092098	0.064652	1
	GO_mf:go_calcium_activated_potassium_channel_activity	15	0.39334	0.011068	0.25934	0.064681	1
	GO_cc:go_presynaptic_active_zone	67	0.1905	0.011313	0.12571	0.064848	1
	GO_bp:go_regulation_of_synaptic_transmission_dopaminergic	16	0.37407	0.01087	0.24685	0.064854	1
	GO_bp:go_mammary_gland_alveolus_development	18	0.38803	0.01196	0.25614	0.064908	1
	Curated_gene_sets:abdelmohsen_elavl4_targets	16	0.36958	0.01074	0.24413	0.065045	1
	GO_bp:go_2_oxoglutarate_metabolic_process	16	0.3676	0.010683	0.24288	0.065083	1
	GO_bp:go_g_protein_coupled_receptor_internalization	11	0.42569	0.010259	0.28128	0.065098	1
	GO_bp:go_neuron_projection_organization	78	0.16798	0.010761	0.111	0.065099	1
	GO_mf:go_igg_binding	7	0.52824	0.010156	0.34911	0.065137	1
	GO_cc:go_postsynaptic_cytoskeleton	7	0.50458	0.0097011	0.3336	0.06521	1
	GO_bp:go_adult_locomotory_behavior	75	0.17071	0.010724	0.11291	0.065284	1
	GO_bp:go_positive_regulation_of_potassium_ion_transport	41	0.25518	0.011863	0.16881	0.065324	1
	Curated_gene_sets:lenaour_dendritic_cell_maturation_up	114	0.13946	0.01079	0.09226	0.065328	1
	Curated_gene_sets:sansom_apc_targets_require_myc	210	0.10853	0.011368	0.071803	0.065336	1
	GO_cc:go_microtubule_cytoskeleton	1111	0.046547	0.010941	0.030795	0.065341	1
	Curated_gene_sets:liu_cdx2_targets_dn	8	0.49682	0.010211	0.32886	0.065441	1
	GO_bp:go_wound_healing	523	0.068513	0.01123	0.045368	0.065513	1
	GO_bp:go_synaptic_vesicle_cytoskeletal_transport	18	0.3676	0.01133	0.24362	0.065667	1
	Curated_gene_sets:gargalovic_response_to_oxidized_phospholipids_green_up	26	0.30548	0.011314	0.2025	0.065713	1
	GO_bp:go_response_to_corticotropin_releasing_hormone	5	0.59108	0.0096051	0.39195	0.065783	1
	GO_bp:go_oxidative_dna_demethylation	5	0.61682	0.010023	0.40905	0.065793	1
	GO_bp:go_apical_protein_localization	10	0.53325	0.012253	0.35365	0.065807	1
	GO_bp:go_negative_regulation_of_protein_dephosphorylation	59	0.2073	0.011555	0.13749	0.065825	1
	Curated_gene_sets:fischer_dream_targets	950	0.049909	0.010896	0.033114	0.065891	1
	Curated_gene_sets:reactome_senescence_associated_secretory_phenotype_sasp	103	0.19065	0.014025	0.1265	0.065901	1
	GO_bp:go_negative_regulation_of_bone_mineralization	15	0.32788	0.0092261	0.21761	0.065949	1
	GO_bp:go_positive_regulation_of_protein_depolymerization	19	0.37887	0.011997	0.25156	0.066032	1
	GO_bp:go_positive_regulation_of_protein_localization_to_centrosome	7	0.59974	0.011531	0.39824	0.066045	1
	GO_mf:go_camp_binding	22	0.35994	0.012263	0.23906	0.066091	1
	GO_bp:go_regulation_of_cardiac_muscle_tissue_regeneration	2	1.0251	0.010537	0.68091	0.0661	1
	Curated_gene_sets:reactome_ksrp_khsrp_binds_and_destabilizes_mrna	17	0.3486	0.010442	0.23163	0.066172	1
	GO_bp:go_regulation_of_cytoplasmic_translational_initiation	5	0.67868	0.011028	0.45098	0.066185	1
	Curated_gene_sets:bruins_uvc_response_via_tp53_group_d	252	0.09445	0.010825	0.062767	0.066201	1
	Curated_gene_sets:biocarta_g2_pathway	24	0.27932	0.0099395	0.18565	0.066231	1
	GO_bp:go_indole_containing_compound_metabolic_process	19	0.32214	0.010201	0.21428	0.066379	1
	GO_bp:go_mitochondrial_membrane_organization	120	0.12893	0.010233	0.08578	0.066425	1
	Curated_gene_sets:biocarta_tpo_pathway	24	0.30736	0.010937	0.2045	0.066428	1
	Curated_gene_sets:pid_beta_catenin_deg_pathway	17	0.32278	0.0096684	0.21483	0.066497	1
	GO_bp:go_negative_regulation_of_cellular_protein_localization	105	0.14317	0.010633	0.095364	0.066646	1
	GO_bp:go_regulation_of_plasma_lipoprotein_particle_levels	86	0.17699	0.011902	0.11793	0.066716	1
	GO_bp:go_schwann_cell_proliferation	8	0.58137	0.011949	0.3877	0.066878	1
	Curated_gene_sets:simbulan_uv_response_normal_dn	33	0.27899	0.011638	0.18606	0.066893	1
	Curated_gene_sets:wang_smarce1_targets_dn	342	0.084508	0.011256	0.056373	0.066936	1
	GO_cc:go_kinetochore	126	0.13405	0.0109	0.089425	0.066948	1
	GO_bp:go_negative_regulation_of_epithelial_cell_proliferation	113	0.14567	0.011221	0.097198	0.066983	1
	GO_bp:go_regulation_of_protein_oligomerization	42	0.22903	0.010776	0.15283	0.067002	1
	GO_mf:go_calcium_activated_cation_channel_activity	28	0.25976	0.009983	0.1734	0.067064	1
	GO_bp:go_negative_regulation_of_vascular_smooth_muscle_cell_proliferation	17	0.39327	0.01178	0.26256	0.067099	1
	GO_cc:go_deuterosome	5	0.5863	0.0095273	0.39145	0.067107	1
	Curated_gene_sets:reactome_irs_activation	5	0.69721	0.01133	0.46556	0.067135	1
[truncated: 13,488 more rows]
