# Supplementary material for: A multivariate genome-wide association study of psycho-cardiometabolic multimorbidity
Source: PLoS Genet. 2023 Jun 30;19(6):e1010508. doi: 10.1371/journal.pgen.1010508 (PMC10343069; doi:10.1371/journal.pgen.1010508)
Supplement: S9 Table — (XLSX) [file pgen.1010508.s009.xlsx]

## Sheet: Sheet1
	S9 Table. A list of prioritized genes by functional mapping in the multivariate GWAS of psycho-cardiometabolic multimorbidity (version without UK Biobank)
	ENSG ID	Gene	Chromosome	Start	End	Strand	Type	Entrez ID	HUGO gene symbol	pLI	ncRVIS	posMapSNPs	posMapMaxCADD	eqtlMapSNPs	eqtlMapminP	eqtlMapminQ	eqtlMapts	eqtlDirection	ciMap	ciMapts	minGwasP	IndSigSNPs	Genomic Locus
	ENSG00000157873	TNFRSF14	1	2487078	2496821	1	protein_coding	8764	TNFRSF14	0.819999	-0.131268	0	0	10	7.1885e-07	0.00615994	eQTLGen_trans_eQTLs	+	No	NA	1.21398e-08	rs10774625	21
	ENSG00000215788	TNFRSF25	1	6521211	6526255	-1	protein_coding	8718	TNFRSF25	0.448739	NA	0	0	7	5.0029e-07	0.00441223	eQTLGen_trans_eQTLs	+	No	NA	1.21398e-08	rs10774625	21
	ENSG00000142657	PGD	1	10458649	10480201	1	protein_coding	5226	PGD	0.96866	-0.355214	0	0	4	4.6214e-07	0.0040981	eQTLGen_trans_eQTLs	-	No	NA	3.83754e-06	rs532436;rs10774625	15:21:00
	ENSG00000162496	DHRS3	1	12627939	12677737	-1	protein_coding	9249	DHRS3	0.66136	1.37192	0	0	11	1.3411e-12	0	eQTLGen_trans_eQTLs	+	No	NA	1.21398e-08	rs10774625	21
	ENSG00000171729	TMEM51	1	15479028	15546976	1	protein_coding	55092	TMEM51	0.870759	1.31653	0	0	6	2.3354e-06	0.0174731	eQTLGen_trans_eQTLs	+	No	NA	1.21398e-08	rs10774625	21
	ENSG00000142634	EFHD2	1	15736391	15756839	1	protein_coding	79180	EFHD2	0.378996	-0.261306	0	0	1	4.8494e-06	0.0321681	eQTLGen_trans_eQTLs	-	No	NA	4.60908e-09	rs34872471	19
	ENSG00000173369	C1QB	1	22979255	22988031	1	protein_coding	713	C1QB	0.085881	0.026533	0	0	8	1.3368e-06	0.0105751	eQTLGen_trans_eQTLs	+	No	NA	1.21398e-08	rs10774625	21
	ENSG00000185436	IFNLR1	1	24480647	24514449	-1	protein_coding	163702	IFNLR1	0.308615	1.83986	0	0	12	1.3081e-09	5.81508e-05	eQTLGen_trans_eQTLs	-	No	NA	1.21398e-08	rs10774625	21
	ENSG00000117602	RCAN3	1	24829387	24867530	1	protein_coding	11123	RCAN3	0.00320642	1.10694	0	0	10	3.4601e-08	0.000447847	eQTLGen_trans_eQTLs	+	No	NA	1.21398e-08	rs10774625	21
	ENSG00000157978	LDLRAP1	1	25870071	25895377	1	protein_coding	26119	LDLRAP1	2.90077e-05	-0.605728	0	0	10	6.2116e-08	0.000817884	eQTLGen_trans_eQTLs	+	No	NA	1.21398e-08	rs10774625	21
	ENSG00000176083	ZNF683	1	26688125	26701013	-1	protein_coding	257101	ZNF683	0.0015607	0.00119826	0	0	12	1.1179e-09	3.90701e-05	eQTLGen_trans_eQTLs	-	No	NA	1.21398e-08	rs10774625	21
	ENSG00000127603	MACF1	1	39546988	39952849	1	protein_coding	23499	MACF1	1	-0.44543	0	0	7	7.3078e-07	0.00623482	eQTLGen_trans_eQTLs	+	No	NA	1.21398e-08	rs10774625	21
	ENSG00000143001	TMEM61	1	55446465	55457966	1	protein_coding	199964	TMEM61	0.00437577	NA	0	0	0	NA	NA	NA	NA	Yes	Mesenchymal_Stem_Cell	1.36652e-11	rs4634932	1
	ENSG00000162399	BSND	1	55464606	55476556	1	protein_coding	7809	BSND	4.41379e-07	2.62221	0	0	0	NA	NA	NA	NA	Yes	Mesenchymal_Stem_Cell	1.36652e-11	rs4634932	1
	ENSG00000162402	USP24	1	55532032	55680786	-1	protein_coding	23358	USP24	1	-1.00609	0	0	0	NA	NA	NA	NA	Yes	Left_Ventricle:Liver:IMR90:Mesenchymal_Stem_Cell:Mesendoderm:Trophoblast-like_Cell:hESC	2.97258e-12	rs4634932	1
	ENSG00000162407	PPAP2B	1	56960419	57110974	-1	protein_coding	8613	PPAP2B	0.961834	-0.0493806	56	17.37	87	4.392e-27	0	eQTLcatalogue/CEDAR_monocyte_CD14:PsychENCODE_eQTLs:DICE/Monocyte_non_classical:eQTLGen_cis_eQTLs:BIOSQTL/BIOS_eQTL_geneLevel:xQTLServer_eQTLs:CMC_SVA_cis:CMC_NoSVA_cis:GTEx/v8/Whole_Blood:GTEx/v8/Brain_Cerebellum:GTEx/v8/Brain_Cortex:GTEx/v8/Heart_Left_Ventricle:GTEx/v7/Brain_Cerebellum:GTEx/v7/Brain_Cortex:GTEx/v7/Heart_Left_Ventricle	-	No	NA	2.97258e-12	rs4634932	1
	ENSG00000173406	DAB1	1	57460451	59012406	-1	protein_coding	1600	DAB1	0.981409	-0.32808	0	0	0	NA	NA	NA	NA	Yes	Left_Ventricle	2.67254e-09	rs4634932	1
	ENSG00000162600	OMA1	1	58881056	59012474	-1	protein_coding	115209	OMA1	3.51133e-09	0.483706	0	0	0	NA	NA	NA	NA	Yes	Left_Ventricle	2.67254e-09	rs4634932	1
	ENSG00000177606	JUN	1	59246465	59249785	-1	protein_coding	3725	JUN	0.460852	-1.30268	0	0	9	4.8588e-08	0.000641831	eQTLGen_trans_eQTLs	-	No	NA	1.21398e-08	rs10774625	21
	ENSG00000134709	HOOK1	1	60280458	60342050	1	protein_coding	51361	HOOK1	4.1567e-05	-0.0627975	0	0	2	8.1225e-07	0.00687662	eQTLGen_trans_eQTLs	+	No	NA	6.23634e-08	rs10774625	21
	ENSG00000132849	INADL	1	62208149	62629592	1	protein_coding	10207	INADL	6.18135e-26	0.297697	0	0	11	6.824e-09	0.000134363	eQTLGen_trans_eQTLs	+	No	NA	1.21398e-08	rs10774625	21
	ENSG00000116704	SLC35D1	1	67465015	67519782	-1	protein_coding	23169	SLC35D1	0.0018542	-1.06354	0	0	1	2.4723e-06	0.0182413	eQTLGen_trans_eQTLs	+	No	NA	3.83754e-06	rs10774625	21
	ENSG00000081985	IL12RB2	1	67773047	67862583	1	protein_coding	3595	IL12RB2	4.50999e-06	-0.052496	0	0	2	4.3902e-06	0.0295985	eQTLGen_trans_eQTLs	+	No	NA	4.69507e-08	rs10774625	21
	ENSG00000154027	AK5	1	77747736	78025651	1	protein_coding	26289	AK5	0.139499	1.00096	0	0	12	1.9062e-14	0	eQTLGen_trans_eQTLs	+	No	NA	1.21398e-08	rs10774625	21
	ENSG00000137959	IFI44L	1	79085607	79111830	1	protein_coding	10964	IFI44L	2.21842e-10	0.480156	0	0	4	1.7758e-06	0.0138185	eQTLGen_trans_eQTLs	-	No	NA	1.28453e-08	rs10774625	21
	ENSG00000137965	IFI44	1	79115481	79129763	1	protein_coding	10561	IFI44	4.72292e-14	0.131013	0	0	1	5.4519e-06	0.0353198	eQTLGen_trans_eQTLs	-	No	NA	0.000158154	rs10774625	21
	ENSG00000055732	MCOLN3	1	85483765	85514182	-1	protein_coding	55283	MCOLN3	3.77974e-07	0.339539	0	0	8	4.3738e-09	0.000104987	eQTLGen_trans_eQTLs	+	No	NA	1.21398e-08	rs10774625	21
	ENSG00000117174	ZNHIT6	1	86115106	86174116	-1	protein_coding	54680	ZNHIT6	0.000536151	0.508216	0	0	1	7.8073e-06	0.0474699	eQTLGen_trans_eQTLs	-	No	NA	1.82587e-10	rs2891168;rs3731239	14
	ENSG00000097033	SH3GLB1	1	87170259	87213867	1	protein_coding	51100	SH3GLB1	0.730421	NA	0	0	6	4.6505e-07	0.00411695	eQTLGen_trans_eQTLs	-	No	NA	1.21398e-08	rs10774625	21
	ENSG00000117228	GBP1	1	89518002	89531043	-1	protein_coding	2633	GBP1	1.80843e-12	0.869246	0	0	19	1.2614e-57	0	eQTLGen_trans_eQTLs	+	No	NA	1.21398e-08	rs10774625	21
	ENSG00000162645	GBP2	1	89571815	89616139	-1	protein_coding	2634	GBP2	1.96949e-05	-0.409539	0	0	19	1.6639e-50	0	eQTLGen_trans_eQTLs	+	No	NA	1.21398e-08	rs10774625	21
	ENSG00000154451	GBP5	1	89724633	89738544	-1	protein_coding	115362	GBP5	7.95482e-06	-0.471207	0	0	19	4.2637e-57	0	eQTLGen_trans_eQTLs	+	No	NA	1.21398e-08	rs10774625	21
	ENSG00000188641	DPYD	1	97543299	98386605	-1	protein_coding	1806	DPYD	4.18972e-09	0.587602	0	0	11	1.0216e-09	3.91313e-05	eQTLGen_trans_eQTLs	+	No	NA	1.21398e-08	rs10774625	21
	ENSG00000162636	FAM102B	1	109102711	109187522	1	protein_coding	284611	FAM102B	0.0479308	-0.937207	0	0	10	5.5961e-09	0.000119495	eQTLGen_trans_eQTLs	-	No	NA	1.21398e-08	rs10774625	21
	ENSG00000134186	PRPF38B	1	109234945	109244425	1	protein_coding	55119	PRPF38B	0.990908	-1.12622	0	0	6	1.13469e-05	0.0157362	GTEx/v8/Lung	+	No	NA	0.00657777	rs646776	2
	ENSG00000143107	FNDC7	1	109255279	109285365	1	protein_coding	163479	FNDC7	0.000318365	-0.454974	0	0	0	NA	NA	NA	NA	Yes	Mesenchymal_Stem_Cell	0.007182	rs646776	2
	ENSG00000116266	STXBP3	1	109289296	109352148	1	protein_coding	6814	STXBP3	7.39664e-06	-0.348222	0	0	0	NA	NA	NA	NA	Yes	Mesenchymal_Stem_Cell	0.007182	rs646776	2
	ENSG00000121957	GPSM2	1	109417972	109477167	1	protein_coding	29899	GPSM2	2.9413e-10	0.141118	0	0	0	NA	NA	NA	NA	Yes	EP_correlation_organ_oneway	6.75941e-05	rs646776	2
	ENSG00000085433	WDR47	1	109512836	109584850	-1	protein_coding	22911	WDR47	0.905662	-0.351231	0	0	0	NA	NA	NA	NA	Yes	Promoter_anchored_loops:EP_correlation_cell_type_oneway:EP_correlation_organ_oneway:Adult_Cortex:Fetal_Cortex:IMR90:Mesenchymal_Stem_Cell	6.75941e-05	rs646776	2
	ENSG00000197780	TAF13	1	109605108	109618624	-1	protein_coding	6884	TAF13	0.0198502	0.249429	0	0	0	NA	NA	NA	NA	Yes	Fetal_Cortex:IMR90:Mesenchymal_Stem_Cell	0.000436791	rs646776	2
	ENSG00000215717	TMEM167B	1	109632425	109639556	1	protein_coding	56900	TMEM167B	0.632477	-0.0383717	0	0	0	NA	NA	NA	NA	Yes	Adult_Cortex:Fetal_Cortex:IMR90:Mesenchymal_Stem_Cell	0.000436791	rs646776	2
	ENSG00000179902	C1orf194	1	109648573	109656479	-1	protein_coding	127003	C1orf194	2.5003e-07	NA	0	0	18	2.66667e-07	2.82559e-11	BIOSQTL/BIOS_eQTL_geneLevel:GTEx/v8/Brain_Anterior_cingulate_cortex_BA24:GTEx/v8/Brain_Cortex:GTEx/v8/Brain_Hypothalamus:GTEx/v7/Brain_Anterior_cingulate_cortex_BA24:GTEx/v7/Lung	+	Yes	EP_correlation_cell_type_oneway:EP_correlation_organ_oneway:Adult_Cortex:Fetal_Cortex:GM12878:IMR90:Mesenchymal_Stem_Cell:Mesendoderm:Trophoblast-like_Cell:hESC	6.75941e-05	rs646776	2
	ENSG00000116299	KIAA1324	1	109656301	109749401	1	protein_coding	57535	KIAA1324	2.14865e-08	NA	2	13.58	47	3.27170000000001e-310	0	eQTLcatalogue/Lepik_2017_ge_blood:eQTLGen_cis_eQTLs:BIOSQTL/BIOS_eQTL_geneLevel:GTEx/v8/Whole_Blood:GTEx/v8/Thyroid:GTEx/v7/Whole_Blood:GTEx/v6/Whole_Blood	+	Yes	EP_correlation_cell_type_oneway:EP_correlation_organ_oneway:Adult_Cortex:Fetal_Cortex:GM12878:IMR90:Mesenchymal_Stem_Cell:Mesendoderm:Trophoblast-like_Cell:hESC	1.1658e-12	rs646776	2
	ENSG00000031698	SARS	1	109756540	109780791	1	protein_coding	6301	SARS	0.999151	-0.332038	4	13.58	31	4.3058e-44	0	eQTLcatalogue/BLUEPRINT_ge_monocyte:eQTLcatalogue/GEUVADIS_ge_LCL:eQTLcatalogue/TwinsUK_ge_LCL:eQTLGen_cis_eQTLs:BIOSQTL/BIOS_eQTL_geneLevel:GTEx/v8/Artery_Tibial:GTEx/v8/Muscle_Skeletal:GTEx/v8/Prostate:GTEx/v8/Cells_Cultured_fibroblasts:GTEx/v8/Skin_Not_Sun_Exposed_Suprapubic:GTEx/v8/Skin_Sun_Exposed_Lower_leg:GTEx/v7/Artery_Tibial:GTEx/v7/Prostate:GTEx/v7/Skin_Sun_Exposed_Lower_leg	-	Yes	Adult_Cortex:Fetal_Cortex:Spleen:IMR90:Mesenchymal_Stem_Cell:Mesendoderm:Trophoblast-like_Cell:hESC	1.1658e-12	rs646776	2
	ENSG00000143126	CELSR2	1	109792641	109818372	1	protein_coding	1952	CELSR2	0.999999	0.807304	45	18.47	58	1.8702e-100	0	eQTLcatalogue/BLUEPRINT_ge_monocyte:eQTLcatalogue/BLUEPRINT_ge_T-cell:eQTLcatalogue/GENCORD_ge_fibroblast:eQTLcatalogue/Lepik_2017_ge_blood:eQTLcatalogue/TwinsUK_ge_fat:PsychENCODE_eQTLs:eQTLGen_cis_eQTLs:BIOSQTL/BIOS_eQTL_geneLevel:xQTLServer_eQTLs:CMC_SVA_cis:GTEx/v8/Adipose_Subcutaneous:GTEx/v8/Artery_Aorta:GTEx/v8/Artery_Coronary:GTEx/v8/Artery_Tibial:GTEx/v8/Colon_Sigmoid:GTEx/v8/Colon_Trans…	-	Yes	Promoter_anchored_loops:Adult_Cortex:Fetal_Cortex:Aorta:Left_Ventricle:Liver:Spleen:GM12878:IMR90:Mesenchymal_Stem_Cell:Mesendoderm:Neural_Progenitor_Cell:Trophoblast-like_Cell:hESC	1.1658e-12	rs646776	2
	ENSG00000134222	PSRC1	1	109822178	109825808	-1	protein_coding	84722	PSRC1	1.74718e-06	-0.20888	39	18.47	58	3.27170000000001e-310	0	eQTLcatalogue/BLUEPRINT_ge_monocyte:eQTLcatalogue/BLUEPRINT_ge_neutrophil:eQTLcatalogue/CEDAR_monocyte_CD14:eQTLcatalogue/CEDAR_neutrophil_CD15:eQTLcatalogue/Fairfax_2014_IFN24:eQTLcatalogue/Fairfax_2014_naive:eQTLcatalogue/Lepik_2017_ge_blood:eQTLcatalogue/Naranbhai_2015_neutrophil_CD16:eQTLcatalogue/TwinsUK_ge_blood:eQTLcatalogue/van_de_Bunt_2015_ge_pancreatic_islet:PsychENCODE_eQTLs:DICE/Monoc…	-	Yes	Promoter_anchored_loops:Fetal_Cortex:Spleen:GM12878:IMR90:Mesenchymal_Stem_Cell:Mesendoderm:Trophoblast-like_Cell:hESC	1.1658e-12	rs646776	2
	ENSG00000221986	MYBPHL	1	109834987	109849663	-1	protein_coding	343263	MYBPHL	0.00461844	0.281706	9	15.42	8	3.05435e-08	1.42006e-53	GTEx/v8/Brain_Hippocampus:GTEx/v8/Skin_Not_Sun_Exposed_Suprapubic:GTEx/v8/Testis:GTEx/v7/Testis	-	Yes	EP_links_oneway:Adult_Cortex:Fetal_Cortex:Left_Ventricle:IMR90:Mesenchymal_Stem_Cell:Mesendoderm:Trophoblast-like_Cell:hESC	3.53437e-05	rs646776	2
	ENSG00000134243	SORT1	1	109852192	109940573	-1	protein_coding	6272	SORT1	0.999927	-1.34619	2	4.711	59	3.08634e-54	0	eQTLGen_cis_eQTLs:eQTLGen_trans_eQTLs:CMC_SVA_cis:GTEx/v8/Esophagus_Mucosa:GTEx/v8/Liver:GTEx/v8/Minor_Salivary_Gland:GTEx/v8/Skin_Not_Sun_Exposed_Suprapubic:GTEx/v8/Skin_Sun_Exposed_Lower_leg:GTEx/v7/Esophagus_Mucosa:GTEx/v7/Liver:GTEx/v7/Skin_Sun_Exposed_Lower_leg:GTEx/v6/Liver:GTEx/v6/Pancreas	-	Yes	Promoter_anchored_loops:Adult_Cortex:Fetal_Cortex:Aorta:Left_Ventricle:Liver:Spleen:GM12878:IMR90:Mesenchymal_Stem_Cell:Mesendoderm:Neural_Progenitor_Cell:Trophoblast-like_Cell:hESC	1.1658e-12	rs646776;rs10774625	02:21:00
	ENSG00000143106	PSMA5	1	109941653	109969062	-1	protein_coding	5686	PSMA5	0.974256	-1.08409	1	0.481	0	NA	NA	NA	NA	Yes	Adult_Cortex:Fetal_Cortex:Liver:GM12878:IMR90:Mesenchymal_Stem_Cell:Mesendoderm:Trophoblast-like_Cell:hESC	0.000436791	rs646776	2
	ENSG00000143028	SYPL2	1	110009180	110024759	1	protein_coding	284612	SYPL2	0.0167711	0.437866	1	3.189	31	1.20726e-11	3.81633e-110	BIOSQTL/BIOS_eQTL_geneLevel:GTEx/v8/Artery_Aorta:GTEx/v8/Artery_Coronary:GTEx/v8/Artery_Tibial:GTEx/v8/Esophagus_Muscularis:GTEx/v8/Heart_Atrial_Appendage:GTEx/v8/Liver:GTEx/v8/Muscle_Skeletal:GTEx/v8/Ovary:GTEx/v8/Cells_Cultured_fibroblasts:GTEx/v8/Skin_Sun_Exposed_Lower_leg:GTEx/v8/Testis:GTEx/v8/Thyroid:GTEx/v7/Artery_Aorta:GTEx/v7/Artery_Coronary:GTEx/v7/Artery_Tibial:GTEx/v7/Esophagus_Muscul…	+	Yes	Adult_Cortex:Fetal_Cortex:Aorta:Left_Ventricle:Liver:Spleen:GM12878:IMR90:Mesenchymal_Stem_Cell:Mesendoderm:Neural_Progenitor_Cell:Trophoblast-like_Cell:hESC	1.1658e-12	rs646776	2
	ENSG00000162650	ATXN7L2	1	110026101	110035426	1	protein_coding	127002	ATXN7L2	0.718955	NA	0	0	33	1.28409e-11	5.34013e-43	PsychENCODE_eQTLs:GTEx/v8/Adipose_Subcutaneous:GTEx/v8/Artery_Aorta:GTEx/v8/Artery_Tibial:GTEx/v8/Esophagus_Muscularis:GTEx/v8/Liver:GTEx/v8/Pancreas:GTEx/v8/Stomach:GTEx/v8/Testis:GTEx/v7/Adrenal_Gland:GTEx/v7/Artery_Aorta:GTEx/v7/Artery_Tibial:GTEx/v7/Esophagus_Muscularis:GTEx/v7/Pancreas:GTEx/v7/Testis:GTEx/v6/Adipose_Subcutaneous:GTEx/v6/Artery_Tibial:GTEx/v6/Esophagus_Muscularis	-	Yes	Adult_Cortex:Fetal_Cortex:Aorta:Left_Ventricle:Liver:Spleen:GM12878:IMR90:Mesenchymal_Stem_Cell:Mesendoderm:Neural_Progenitor_Cell:Trophoblast-like_Cell:hESC	1.1658e-12	rs646776	2
	ENSG00000174151	CYB561D1	1	110036674	110045554	1	protein_coding	284613	CYB561D1	0.0158304	-0.395994	0	0	3	1.28078e-05	0.0188558	GTEx/v8/Skin_Sun_Exposed_Lower_leg:GTEx/v7/Lung	-	Yes	Promoter_anchored_loops:Adult_Cortex:Fetal_Cortex:Aorta:Left_Ventricle:Liver:Spleen:GM12878:IMR90:Mesenchymal_Stem_Cell:Mesendoderm:Neural_Progenitor_Cell:Trophoblast-like_Cell:hESC	1.1658e-12	rs646776	2
	ENSG00000181754	AMIGO1	1	110046797	110052360	-1	protein_coding	57463	AMIGO1	0.888493	-0.212526	0	0	36	9.07979e-34	0	eQTLcatalogue/GEUVADIS_ge_LCL:eQTLcatalogue/HipSci_ge_iPSC:eQTLcatalogue/Lepik_2017_ge_blood:eQTLcatalogue/TwinsUK_ge_fat:eQTLcatalogue/TwinsUK_ge_skin:eQTLGen_cis_eQTLs:BIOSQTL/BIOS_eQTL_geneLevel:CMC_SVA_cis:CMC_NoSVA_cis:GTEx/v8/Adipose_Subcutaneous:GTEx/v8/Adipose_Visceral_Omentum:GTEx/v8/Whole_Blood:GTEx/v8/Brain_Caudate_basal_ganglia:GTEx/v8/Brain_Cerebellum:GTEx/v8/Breast_Mammary_Tissue:GT…	-	Yes	Promoter_anchored_loops:EP_correlation_cell_type_oneway:IMR90:Mesenchymal_Stem_Cell:Mesendoderm	1.1658e-12	rs646776	2
	ENSG00000156097	GPR61	1	110082494	110091028	1	protein_coding	83873	GPR61	0.801489	-0.58687	0	0	0	NA	NA	NA	NA	Yes	Promoter_anchored_loops:Adult_Cortex:Fetal_Cortex:GM12878:IMR90:Mesenchymal_Stem_Cell:Mesendoderm:Trophoblast-like_Cell:hESC	6.8518e-06	rs646776	2
	ENSG00000065135	GNAI3	1	110091233	110136975	1	protein_coding	2773	GNAI3	0.0388113	0.458884	0	0	16	2.1424e-22	0	eQTLcatalogue/CEDAR_T-cell_CD8:eQTLcatalogue/Fairfax_2012_B-cell_CD19:eQTLGen_cis_eQTLs	-	Yes	GM12878:IMR90:Mesenchymal_Stem_Cell:Mesendoderm:Trophoblast-like_Cell:hESC	5.88458e-09	rs646776	2
	ENSG00000134183	GNAT2	1	110145889	110155679	-1	protein_coding	2780	GNAT2	0.00815865	-0.0928283	0	0	0	NA	NA	NA	NA	Yes	IMR90:Mesenchymal_Stem_Cell	NA	rs646776	2
	ENSG00000116337	AMPD2	1	110158726	110174673	1	protein_coding	271	AMPD2	0.0085425	-0.430988	0	0	0	NA	NA	NA	NA	Yes	IMR90:Mesenchymal_Stem_Cell	NA	rs646776	2
	ENSG00000168765	GSTM4	1	110198703	110208118	1	protein_coding	2948	GSTM4	0.000917345	0.373952	0	0	36	7.1435e-42	0	eQTLcatalogue/Lepik_2017_ge_blood:eQTLGen_cis_eQTLs:GTEx/v8/Whole_Blood:GTEx/v8/Skin_Not_Sun_Exposed_Suprapubic:GTEx/v8/Skin_Sun_Exposed_Lower_leg	-	Yes	Adult_Cortex:Fetal_Cortex:Left_Ventricle:IMR90:Mesenchymal_Stem_Cell:Trophoblast-like_Cell	1.1658e-12	rs646776	2
	ENSG00000213366	GSTM2	1	110210644	110252171	1	protein_coding	2946	GSTM2	0.008902	-0.190008	0	0	18	7.4082e-09	1.08054e-18	eQTLGen_cis_eQTLs:GTEx/v8/Lung	+	No	NA	5.88458e-09	rs646776	2
	ENSG00000134184	GSTM1	1	110230436	110251661	1	protein_coding	2944	GSTM1	0.345714	NA	0	0	35	1.3025e-39	0	PsychENCODE_eQTLs:eQTLGen_cis_eQTLs:CMC_NoSVA_cis:GTEx/v8/Adipose_Subcutaneous:GTEx/v8/Breast_Mammary_Tissue:GTEx/v8/Muscle_Skeletal:GTEx/v8/Skin_Not_Sun_Exposed_Suprapubic:GTEx/v8/Thyroid	+	No	NA	1.1658e-12	rs646776	2
	ENSG00000134201	GSTM5	1	110254864	110318050	1	protein_coding	2949	GSTM5	0.000214167	-0.0457254	0	0	6	2.93314e-06	1.88954e-26	CMC_SVA_cis:CMC_NoSVA_cis:GTEx/v8/Breast_Mammary_Tissue:GTEx/v8/Lung	+	Yes	IMR90:Mesenchymal_Stem_Cell	3.53437e-05	rs646776	2
	ENSG00000134202	GSTM3	1	110276554	110284384	-1	protein_coding	2947	GSTM3	0.000572589	0.168105	0	0	35	1.2315e-54	0	PsychENCODE_eQTLs:eQTLGen_cis_eQTLs:CMC_SVA_cis:CMC_NoSVA_cis:GTEx/v8/Whole_Blood:GTEx/v8/Artery_Tibial:GTEx/v8/Esophagus_Gastroesophageal_Junction:GTEx/v8/Esophagus_Muscularis:GTEx/v8/Muscle_Skeletal:GTEx/v8/Nerve_Tibial:GTEx/v8/Skin_Sun_Exposed_Lower_leg:GTEx/v8/Thyroid:GTEx/v7/Artery_Tibial:GTEx/v7/Muscle_Skeletal:GTEx/v7/Nerve_Tibial:GTEx/v7/Pancreas	-	Yes	GM12878:IMR90:Mesenchymal_Stem_Cell:Trophoblast-like_Cell	1.1658e-12	rs646776	2
	ENSG00000198758	EPS8L3	1	110292702	110306649	-1	protein_coding	79574	EPS8L3	0.000100217	0.325087	0	0	0	NA	NA	NA	NA	Yes	GM12878:IMR90:Mesenchymal_Stem_Cell:Trophoblast-like_Cell	0.0309733	rs646776	2
	ENSG00000184371	CSF1	1	110452864	110473614	1	protein_coding	1435	CSF1	0.939719	-1.24613	0	0	0	NA	NA	NA	NA	Yes	IMR90:Mesenchymal_Stem_Cell	0.0309733	rs646776	2
	ENSG00000168710	AHCYL1	1	110527308	110566357	1	protein_coding	10768	AHCYL1	0.999795	-1.11732	0	0	0	NA	NA	NA	NA	Yes	Adult_Cortex:Fetal_Cortex:GM12878:IMR90:Mesenchymal_Stem_Cell:Trophoblast-like_Cell:hESC	0.007182	rs646776	2
	ENSG00000143093	STRIP1	1	110574199	110617263	1	protein_coding	85369	STRIP1	0.130901	-0.0591198	0	0	0	NA	NA	NA	NA	Yes	Adult_Cortex:Fetal_Cortex:Aorta:Right_Ventricle:Spleen:GM12878:IMR90:Mesenchymal_Stem_Cell:Mesendoderm:Trophoblast-like_Cell:hESC	0.0309733	rs646776	2
	ENSG00000156150	ALX3	1	110602616	110613322	-1	protein_coding	257	ALX3	0.20867	1.37882	0	0	0	NA	NA	NA	NA	Yes	Mesenchymal_Stem_Cell	NA	rs646776	2
	ENSG00000134248	LAMTOR5	1	110943871	110950564	-1	protein_coding	10542	LAMTOR5	0.00711605	-0.224364	0	0	0	NA	NA	NA	NA	Yes	Adult_Cortex:Fetal_Cortex	NA	rs646776	2
	ENSG00000143125	PROK1	1	110993822	110999976	1	protein_coding	84432	PROK1	0.0206692	0.291956	0	0	0	NA	NA	NA	NA	Yes	Fetal_Cortex	NA	rs646776	2
	ENSG00000162777	DENND2D	1	111729796	111747157	-1	protein_coding	79961	DENND2D	1.02695e-05	-0.159616	0	0	12	1.3057e-11	0	eQTLGen_trans_eQTLs	+	No	NA	1.21398e-08	rs10774625	21
	ENSG00000197852	FAM212B	1	112223252	112298446	-1	protein_coding	55924	FAM212B	0.00359052	0.902451	0	0	17	1.3878e-18	0	eQTLGen_trans_eQTLs	-	No	NA	1.21398e-08	rs10774625	21
	ENSG00000134245	WNT2B	1	113009163	113072787	1	protein_coding	7482	WNT2B	0.285537	1.06673	0	0	0	NA	NA	NA	NA	Yes	IMR90	NA	rs646776	2
	ENSG00000081019	RSBN1	1	114304454	114355098	-1	protein_coding	54665	RSBN1	0.80514	-1.87091	0	0	8	1.3517e-08	0.000174326	eQTLGen_trans_eQTLs	+	No	NA	1.21398e-08	rs10774625	21
	ENSG00000163349	HIPK1	1	114471814	114520426	1	protein_coding	204851	HIPK1	0.999943	-1.59247	0	0	1	5.1889e-06	0.0338743	eQTLGen_trans_eQTLs	-	No	NA	1.32123e-07	rs10774625	21
	ENSG00000134198	TSPAN2	1	115590632	115632121	-1	protein_coding	10100	TSPAN2	0.000100587	1.13403	0	0	12	1.1587e-12	0	eQTLGen_trans_eQTLs	-	No	NA	1.21398e-08	rs10774625	21
	ENSG00000116815	CD58	1	117057157	117113661	-1	protein_coding	965	CD58	0.299199	NA	0	0	7	1.8259e-06	0.0141396	eQTLGen_trans_eQTLs	-	No	NA	1.28453e-08	rs10774625	21
	ENSG00000198019	FCGR1B	1	120926979	120935937	-1	protein_coding	2210	FCGR1B	0.676509	-0.0478235	0	0	12	1.121e-13	0	eQTLGen_trans_eQTLs	+	No	NA	1.21398e-08	rs10774625	21
	ENSG00000150337	FCGR1A	1	149754227	149764074	1	protein_coding	2209	FCGR1A	0.971633	-0.861126	0	0	15	6.9045e-21	0	eQTLGen_trans_eQTLs	+	No	NA	1.21398e-08	rs10774625	21
	ENSG00000143384	MCL1	1	150547032	150552066	-1	protein_coding	4170	MCL1	0.950093	-0.4059	0	0	7	2.7805e-06	0.0203646	eQTLGen_trans_eQTLs	-	No	NA	1.61723e-08	rs10774625	21
	ENSG00000143409	FAM63A	1	150969025	150980851	-1	protein_coding	55793	FAM63A	8.24251e-06	-0.357503	0	0	10	2.3151e-09	7.39235e-05	eQTLGen_trans_eQTLs	-	No	NA	1.21398e-08	rs10774625	21
	ENSG00000197747	S100A10	1	151955391	151966866	-1	protein_coding	6281	S100A10	0.173245	-0.607634	0	0	19	4.4622e-48	0	eQTLGen_trans_eQTLs	-	No	NA	1.21398e-08	rs10774625	21
	ENSG00000196154	S100A4	1	153516089	153522612	-1	protein_coding	6275	S100A4	0.00465146	0.0479362	0	0	6	1.7201e-06	0.0133488	eQTLGen_trans_eQTLs	-	Yes	Promoter_anchored_loops	1.21398e-08	rs10774625;rs6694817	03:21:00
	ENSG00000188015	S100A3	1	153519805	153521848	-1	protein_coding	6274	S100A3	0.000978354	0.503645	0	0	0	NA	NA	NA	NA	Yes	Promoter_anchored_loops	2.26651e-08	rs6694817	3
	ENSG00000188643	S100A16	1	153579362	153585621	-1	protein_coding	140576	S100A16	0.00563845	-0.327655	0	0	6	9.36711e-05	0.0371001	GTEx/v8/Testis	NA	No	NA	NA	rs6694817	3
	ENSG00000189334	S100A14	1	153586731	153589462	-1	protein_coding	57402	S100A14	0.057047	0.200333	0	0	78	5.3617e-05	0.0133261	BRAINEAC/FCTX:BRAINEAC/aveALL	NA	No	NA	0.00404177	rs6694817	3
	ENSG00000189171	S100A13	1	153591263	153606568	-1	protein_coding	6284	S100A13	0.0351531	-0.43644	0	0	59	1.819e-09	1.95912e-05	eQTLGen_cis_eQTLs:BRAINEAC/SNIG	NA	No	NA	0.00489342	rs6694817	3
	ENSG00000198837	DENND4B	1	153901977	153919172	-1	protein_coding	9909	DENND4B	0.999987	NA	0	0	100	4.9906e-10	0	eQTLGen_cis_eQTLs	-	No	NA	2.26651e-08	rs6694817	3
	ENSG00000143570	SLC39A1	1	153931575	153940188	-1	protein_coding	27173	SLC39A1	0.167077	-0.194109	0	0	8	7.367e-06	0.0209847	eQTLGen_cis_eQTLs	+	No	NA	0.0112528	rs6694817	3
	ENSG00000143578	CREB3L4	1	153940010	153946839	1	protein_coding	148327	CREB3L4	8.06203e-05	-0.607236	0	0	54	5.329e-06	0.0153255	eQTLGen_cis_eQTLs	+	No	NA	0.00489342	rs6694817	3
	ENSG00000143545	RAB13	1	153954127	153958834	-1	protein_coding	5872	RAB13	0.570126	-0.127799	0	0	12	0.000625553	0.0396779	PsychENCODE_eQTLs:CMC_SVA_cis	-	No	NA	2.84262e-06	rs6694817	3
	ENSG00000143552	NUP210L	1	153965161	154127592	-1	protein_coding	91181	NUP210L	0.144641	0.363113	0	0	140	1.0282e-29	0	eQTLcatalogue/Lepik_2017_ge_blood:PsychENCODE_eQTLs:eQTLGen_cis_eQTLs:GTEx/v8/Artery_Tibial	+	No	NA	2.26651e-08	rs6694817	3
	ENSG00000143549	TPM3	1	154127784	154167124	-1	protein_coding	7170	TPM3	0.191984	-0.527202	0	0	45	1.5978e-06	0.00475697	eQTLcatalogue/Lepik_2017_ge_blood:eQTLGen_cis_eQTLs:BRAINEAC/CRBL	+	No	NA	0.00404177	rs6694817	3
	ENSG00000143612	C1orf43	1	154179182	154193104	-1	protein_coding	25912	C1orf43	0.173986	-0.684901	0	0	53	1.6075e-07	0.000537803	PsychENCODE_eQTLs:eQTLGen_cis_eQTLs:GTEx/v8/Cells_EBV-transformed_lymphocytes	-	No	NA	0.000710084	rs6694817	3
	ENSG00000143569	UBAP2L	1	154192655	154243986	1	protein_coding	9898	UBAP2L	1	0.356463	0	0	108	1.2092e-16	0	eQTLGen_cis_eQTLs	+	No	NA	2.26651e-08	rs6694817	3
	ENSG00000143575	HAX1	1	154244987	154248351	1	protein_coding	10456	HAX1	1.10582e-05	-0.241211	0	0	14	1.2623e-06	0.00106743	eQTLGen_cis_eQTLs:BIOSQTL/BIOS_eQTL_geneLevel	-	No	NA	0.00404177	rs6694817	3
	ENSG00000143595	AQP10	1	154293566	154297801	1	protein_coding	89872	AQP10	0.0152783	-0.980404	0	0	39	1.6252e-21	0	eQTLGen_cis_eQTLs:eQTLGen_trans_eQTLs:BIOSQTL/BIOS_eQTL_geneLevel	+	Yes	Promoter_anchored_loops:GM12878:IMR90:Mesenchymal_Stem_Cell	2.26651e-08	rs6694817;rs1004467	03:18:00
	ENSG00000143515	ATP8B2	1	154298029	154323783	1	protein_coding	57198	ATP8B2	0.999565	-0.49303	0	0	24	1.2884e-08	3.47423e-05	eQTLcatalogue/Nedelec_2016_ge_macrophage_Listeria:eQTLGen_cis_eQTLs:BIOSQTL/BIOS_eQTL_geneLevel	+	Yes	Promoter_anchored_loops:GM12878:IMR90:Mesenchymal_Stem_Cell	2.26651e-08	rs6694817	3
	ENSG00000160712	IL6R	1	154377669	154441926	1	protein_coding	3570	IL6R	0.047869	-0.793342	104	15.98	182	7.82889e-36	0	eQTLcatalogue/Alasoo_2018_ge_macrophage_Salmonella:eQTLcatalogue/BLUEPRINT_ge_T-cell:eQTLcatalogue/Nedelec_2016_ge_macrophage_Listeria:eQTLcatalogue/Nedelec_2016_ge_macrophage_Salmonella:eQTLcatalogue/Quach_2016_ge_monocyte_IAV:eQTLcatalogue/Quach_2016_ge_monocyte_LPS:eQTLcatalogue/Quach_2016_ge_monocyte_naive:eQTLcatalogue/Quach_2016_ge_monocyte_Pam3CSK4:eQTLcatalogue/Quach_2016_ge_monocyte_R848…	+	Yes	EP_correlation_cell_type_oneway	2.26651e-08	rs6694817	3
	ENSG00000169291	SHE	1	154442248	154474589	-1	protein_coding	126669	SHE	0.72162	-1.32996	42	12.89	149	8.042e-33	0	eQTLGen_cis_eQTLs:BIOSQTL/BIOS_eQTL_geneLevel:GTEx/v8/Testis:GTEx/v7/Testis:GTEx/v6/Testis	+	Yes	Promoter_anchored_loops:GM12878:IMR90:Mesenchymal_Stem_Cell:Mesendoderm	2.26651e-08	rs6694817	3
	ENSG00000163239	TDRD10	1	154474695	154520623	1	protein_coding	126668	TDRD10	2.45422e-06	-0.428924	84	13.15	159	1.73633e-54	4.00369e-46	eQTLcatalogue/TwinsUK_ge_fat:eQTLcatalogue/TwinsUK_ge_skin:GTEx/v8/Adipose_Subcutaneous:GTEx/v8/Adipose_Visceral_Omentum:GTEx/v8/Adrenal_Gland:GTEx/v8/Artery_Aorta:GTEx/v8/Artery_Coronary:GTEx/v8/Artery_Tibial:GTEx/v8/Brain_Cerebellum:GTEx/v8/Brain_Cortex:GTEx/v8/Brain_Hypothalamus:GTEx/v8/Breast_Mammary_Tissue:GTEx/v8/Colon_Sigmoid:GTEx/v8/Colon_Transverse:GTEx/v8/Esophagus_Gastroesophageal_Junc…	-	Yes	Promoter_anchored_loops:GM12878:IMR90:Mesenchymal_Stem_Cell:Mesendoderm	2.26651e-08	rs6694817	3
	ENSG00000160714	UBE2Q1	1	154521053	154531504	-1	protein_coding	55585	UBE2Q1	0.969363	-0.512696	24	15.69	53	1.4451e-27	0	eQTLcatalogue/Fairfax_2014_IFN24:eQTLcatalogue/Fairfax_2014_LPS24:eQTLcatalogue/Fairfax_2014_LPS2:eQTLGen_cis_eQTLs:GTEx/v7/Brain_Caudate_basal_ganglia	+	Yes	GM12878:IMR90:Mesenchymal_Stem_Cell:Mesendoderm	2.26651e-08	rs6694817	3
	ENSG00000160716	CHRNB2	1	154540257	154552502	1	protein_coding	1141	CHRNB2	0.720254	-0.351586	1	15.69	21	1.24531e-16	6.85974e-19	eQTLcatalogue/TwinsUK_ge_skin:PsychENCODE_eQTLs:eQTLGen_cis_eQTLs:GTEx/v8/Esophagus_Mucosa:GTEx/v8/Skin_Sun_Exposed_Lower_leg:GTEx/v7/Esophagus_Mucosa:GTEx/v7/Skin_Sun_Exposed_Lower_leg:GTEx/v6/Esophagus_Mucosa:GTEx/v6/Skin_Sun_Exposed_Lower_leg	-	Yes	EP_correlation_organ_oneway:GM12878:IMR90:Mesenchymal_Stem_Cell:Mesendoderm	2.26651e-08	rs6694817	3
	ENSG00000160710	ADAR	1	154554538	154600475	-1	protein_coding	103	ADAR	0.907595	-0.5666	0	0	7	7.87356e-06	0.00161577	eQTLcatalogue/Naranbhai_2015_neutrophil_CD16:PsychENCODE_eQTLs:GTEx/v8/Cells_Cultured_fibroblasts	+	Yes	Left_Ventricle:Liver:GM12878:IMR90:Mesenchymal_Stem_Cell:Mesendoderm:Trophoblast-like_Cell:hESC	2.26651e-08	rs6694817	3
	ENSG00000268141	AL606500.1	1	154585067	154585190	1	protein_coding	NA	NA	NA	NA	0	0	0	NA	NA	NA	NA	Yes	Left_Ventricle:Liver:GM12878:IMR90:Mesenchymal_Stem_Cell:Mesendoderm:Trophoblast-like_Cell:hESC	2.26651e-08	rs6694817	3
	ENSG00000143603	KCNN3	1	154669931	154842756	-1	protein_coding	3782	KCNN3	0.864941	-0.629505	0	0	0	NA	NA	NA	NA	Yes	Promoter_anchored_loops:Left_Ventricle:Liver:Spleen:GM12878:IMR90:Mesenchymal_Stem_Cell:Mesendoderm:Trophoblast-like_Cell:hESC	2.26651e-08	rs6694817	3
	ENSG00000163344	PMVK	1	154897210	154909467	-1	protein_coding	10654	PMVK	0.000305455	-0.52769	0	0	0	NA	NA	NA	NA	Yes	IMR90:Mesenchymal_Stem_Cell:Mesendoderm	0.00489342	rs6694817	3
	ENSG00000163346	PBXIP1	1	154916552	154928599	-1	protein_coding	57326	PBXIP1	5.79844e-07	0.443723	0	0	14	4.5999e-14	0	eQTLGen_trans_eQTLs	-	Yes	GM12878:IMR90:Mesenchymal_Stem_Cell:Trophoblast-like_Cell	1.21398e-08	rs10774625;rs6694817	03:21:00
	ENSG00000163348	PYGO2	1	154929502	154936329	-1	protein_coding	90780	PYGO2	0.923104	-0.525258	0	0	0	NA	NA	NA	NA	Yes	Adult_Cortex:Fetal_Cortex:GM12878:IMR90:Mesenchymal_Stem_Cell:Trophoblast-like_Cell	0.00489342	rs6694817	3
	ENSG00000160691	SHC1	1	154934774	154946871	-1	protein_coding	6464	SHC1	0.341635	-1.17573	0	0	0	NA	NA	NA	NA	Yes	GM12878:IMR90:Mesenchymal_Stem_Cell:Trophoblast-like_Cell	0.00489342	rs6694817	3
	ENSG00000173207	CKS1B	1	154947129	154951725	1	protein_coding	1163	CKS1B	0.723281	-0.667052	0	0	6	3.7107e-09	0.000106045	eQTLGen_trans_eQTLs	+	Yes	GM12878:IMR90:Mesenchymal_Stem_Cell:Trophoblast-like_Cell	7.40201e-11	rs115654617;rs6694817	03:05:00
	ENSG00000160688	FLAD1	1	154955814	154965587	1	protein_coding	80308	FLAD1	0.0917935	-0.3421	0	0	0	NA	NA	NA	NA	Yes	Promoter_anchored_loops:Adult_Cortex:GM12878:IMR90:Mesenchymal_Stem_Cell:Trophoblast-like_Cell	0.00489342	rs6694817	3
	ENSG00000163352	LENEP	1	154966062	154966791	1	protein_coding	55891	LENEP	0.0322826	-0.345883	0	0	0	NA	NA	NA	NA	Yes	Adult_Cortex:Fetal_Cortex:Aorta:Left_Ventricle:Liver:Spleen:GM12878:IMR90:Mesenchymal_Stem_Cell:Mesendoderm:Trophoblast-like_Cell:hESC	2.26651e-08	rs6694817	3
	ENSG00000160685	ZBTB7B	1	154975127	154990998	1	protein_coding	51043	ZBTB7B	0.837393	NA	0	0	0	NA	NA	NA	NA	Yes	Promoter_anchored_loops:Aorta:Left_Ventricle:Liver:Spleen:GM12878:IMR90:Mesenchymal_Stem_Cell:Mesendoderm:Trophoblast-like_Cell:hESC	2.26651e-08	rs6694817	3
	ENSG00000163354	DCST2	1	154990996	155006257	-1	protein_coding	127579	DCST2	1.45882e-09	0.250201	0	0	0	NA	NA	NA	NA	Yes	Promoter_anchored_loops:Spleen:GM12878:IMR90:Mesenchymal_Stem_Cell:Trophoblast-like_Cell	0.00489342	rs6694817	3
	ENSG00000163357	DCST1	1	155006300	155023406	1	protein_coding	149095	DCST1	3.88696e-15	NA	0	0	0	NA	NA	NA	NA	Yes	Promoter_anchored_loops:Spleen:GM12878:IMR90:Mesenchymal_Stem_Cell:Trophoblast-like_Cell	0.00489342	rs6694817	3
	ENSG00000143537	ADAM15	1	155023042	155035252	1	protein_coding	8751	ADAM15	1.07719e-11	NA	0	0	6	2.4991e-06	0.0183745	eQTLGen_cis_eQTLs:eQTLGen_trans_eQTLs	+	Yes	Promoter_anchored_loops:Spleen:GM12878:IMR90:Mesenchymal_Stem_Cell:Trophoblast-like_Cell	1.61723e-08	rs6694817;rs10774625	03:21:00
	ENSG00000243364	EFNA4	1	155036207	155042029	1	protein_coding	1945	EFNA4	0.000252891	-0.595252	0	0	0	NA	NA	NA	NA	Yes	Spleen:GM12878:IMR90:Mesenchymal_Stem_Cell:Trophoblast-like_Cell	0.00489342	rs6694817	3
	ENSG00000143590	EFNA3	1	155036224	155060014	1	protein_coding	1944	EFNA3	0.180564	-0.355849	0	0	0	NA	NA	NA	NA	Yes	Spleen:GM12878:IMR90:Mesenchymal_Stem_Cell:Trophoblast-like_Cell	0.00489342	rs6694817	3
	ENSG00000251246	EFNA3	1	155036224	155059283	1	protein_coding	1944	EFNA3	NA	-0.355849	0	0	0	NA	NA	NA	NA	Yes	Spleen:GM12878:IMR90:Mesenchymal_Stem_Cell:Trophoblast-like_Cell	0.00489342	rs6694817	3
	ENSG00000169242	EFNA1	1	155099936	155107333	1	protein_coding	1942	EFNA1	0.872063	0.409868	0	0	1	5.062e-06	0.0332275	eQTLGen_trans_eQTLs	-	Yes	Left_Ventricle:IMR90:Mesenchymal_Stem_Cell	2.26651e-08	rs10774625;rs6694817	03:21:00
	ENSG00000169241	SLC50A1	1	155107820	155111329	1	protein_coding	55974	SLC50A1	0.13023	-0.609413	0	0	2	7.0956e-06	0.0202308	eQTLGen_cis_eQTLs	-	Yes	Left_Ventricle:IMR90:Mesenchymal_Stem_Cell	2.26651e-08	rs6694817	3
	ENSG00000179085	DPM3	1	155112367	155113071	-1	protein_coding	54344	DPM3	0.23347	0.0321111	0	0	0	NA	NA	NA	NA	Yes	Left_Ventricle:IMR90:Mesenchymal_Stem_Cell	2.26651e-08	rs6694817	3
	ENSG00000163463	KRTCAP2	1	155141884	155145951	-1	protein_coding	200185	KRTCAP2	0.0299705	-0.290244	0	0	0	NA	NA	NA	NA	Yes	Promoter_anchored_loops	5.16636e-08	rs6694817	3
	ENSG00000163462	TRIM46	1	155145873	155157447	1	protein_coding	80128	TRIM46	0.998652	-0.65669	0	0	0	NA	NA	NA	NA	Yes	Promoter_anchored_loops	5.16636e-08	rs6694817	3
	ENSG00000185499	MUC1	1	155158300	155162707	-1	protein_coding	4582	MUC1	0.730965	NA	0	0	1	4.3818e-06	0.0295696	eQTLGen_trans_eQTLs	-	Yes	Promoter_anchored_loops	0.000443311	rs7173743;rs6694817	03:22:00
	ENSG00000169231	THBS3	1	155165379	155178842	-1	protein_coding	7059	THBS3	1.20601e-08	-0.314766	0	0	7	1.7356e-06	0.0134704	eQTLGen_trans_eQTLs	-	No	NA	1.21398e-08	rs10774625	21
	ENSG00000173171	MTX1	1	155178490	155183615	1	protein_coding	4580	MTX1	0.198221	-0.480958	0	0	12	7.9461e-10	2.02102e-05	eQTLGen_trans_eQTLs	-	No	NA	1.21398e-08	rs10774625	21
	ENSG00000160767	FAM189B	1	155216996	155225274	-1	protein_coding	10712	FAM189B	0.000482815	-0.121568	0	0	3	6.58953e-06	0.02839	GTEx/v6/Brain_Cerebellar_Hemisphere	NA	No	NA	NA	rs6694817	3
	ENSG00000116521	SCAMP3	1	155225770	155232221	-1	protein_coding	10067	SCAMP3	0.0128944	-0.249766	0	0	0	NA	NA	NA	NA	Yes	Promoter_anchored_loops	0.0112528	rs6694817	3
	ENSG00000160789	LMNA	1	156052364	156109880	1	protein_coding	4000	LMNA	0.993449	-0.15153	0	0	15	9.783e-14	0	eQTLGen_trans_eQTLs	-	No	NA	1.21398e-08	rs10774625	21
	ENSG00000143297	FCRL5	1	157483167	157522310	-1	protein_coding	83416	FCRL5	7.49245e-14	3.93102	0	0	6	8.3758e-07	0.00707973	eQTLGen_trans_eQTLs	-	No	NA	1.21398e-08	rs10774625	21
	ENSG00000163568	AIM2	1	159032274	159116886	-1	protein_coding	9447	AIM2	9.00843e-08	0.445391	0	0	9	1.0633e-09	3.94089e-05	eQTLGen_trans_eQTLs	+	No	NA	1.21398e-08	rs10774625	21
	ENSG00000213085	CCDC19	1	159842154	159869953	-1	protein_coding	25790	CCDC19	2.35996e-10	-0.13242	0	0	12	1.949e-09	5.62535e-05	eQTLGen_trans_eQTLs	-	No	NA	1.21398e-08	rs10774625	21
	ENSG00000158710	TAGLN2	1	159887897	159895522	-1	protein_coding	8407	TAGLN2	0.00329073	-0.525894	0	0	12	4.9786e-17	0	eQTLGen_trans_eQTLs	-	No	NA	1.21398e-08	rs10774625	21
	ENSG00000162734	PEA15	1	160175127	160185166	1	protein_coding	8682	PEA15	0.698679	-0.603975	0	0	4	3.0061e-06	0.0215848	eQTLGen_trans_eQTLs	-	No	NA	2.84262e-06	rs6694817	3
	ENSG00000072694	FCGR2B	1	161551101	161648444	1	protein_coding	2213	FCGR2B	0.0474026	-0.652848	0	0	9	1.0207e-07	0.00113813	eQTLGen_trans_eQTLs	-	No	NA	1.21398e-08	rs10774625	21
	ENSG00000132185	FCRLA	1	161676762	161684142	1	protein_coding	84824	FCRLA	0.000166358	0.843595	0	0	12	5.1638e-12	0	eQTLGen_trans_eQTLs	-	No	NA	1.21398e-08	rs10774625	21
	ENSG00000198574	SH2D1B	1	162365056	162381928	-1	protein_coding	117157	SH2D1B	0.0598834	-0.582705	0	0	9	3.4109e-07	0.0031606	eQTLGen_trans_eQTLs	+	No	NA	1.21398e-08	rs10774625	21
	ENSG00000117586	TNFSF4	1	173152873	173176452	-1	protein_coding	7292	TNFSF4	0.12523	0.177868	0	0	1	7.1357e-06	0.0440014	eQTLGen_trans_eQTLs	-	No	NA	0.000910678	rs10774625	21
	ENSG00000152061	RABGAP1L	1	174128548	174964445	1	protein_coding	9910	RABGAP1L	0.0891727	NA	0	0	13	1.8201e-10	0	eQTLGen_trans_eQTLs	-	No	NA	1.21398e-08	rs10774625	21
	ENSG00000116191	RALGPS2	1	178694300	178889238	1	protein_coding	55103	RALGPS2	0.922195	-0.19166	0	0	11	2.1885e-08	0.000257771	eQTLGen_trans_eQTLs	-	No	NA	1.21398e-08	rs10774625	21
	ENSG00000198216	CACNA1E	1	181382238	181777219	1	protein_coding	777	CACNA1E	1	-0.119553	0	0	7	8.7344e-07	0.00730049	eQTLGen_trans_eQTLs	+	No	NA	1.21398e-08	rs10774625	21
	ENSG00000135862	LAMC1	1	182992595	183114727	1	protein_coding	3915	LAMC1	1	2.11728	0	0	11	7.2599e-09	0.000150527	eQTLGen_trans_eQTLs	-	No	NA	1.21398e-08	rs10774625	21
	ENSG00000073756	PTGS2	1	186640923	186649559	-1	protein_coding	5743	PTGS2	0.999033	0.48129	0	0	1	3.2587e-06	0.0232551	eQTLGen_trans_eQTLs	-	No	NA	1.61723e-08	rs10774625	21
	ENSG00000150681	RGS18	1	192127587	192154945	1	protein_coding	64407	RGS18	0.0908284	-0.786493	0	0	6	1.4485e-09	5.75595e-05	eQTLGen_trans_eQTLs	-	No	NA	0.000158154	rs10774625	21
	ENSG00000116741	RGS2	1	192778169	192781403	1	protein_coding	5997	RGS2	0.00294512	-0.124141	0	0	8	1.6985e-08	0.00023227	eQTLGen_trans_eQTLs	-	No	NA	1.21398e-08	rs10774625	21
	ENSG00000000971	CFH	1	196621008	196716634	1	protein_coding	3075	CFH	0.999631	0.906065	0	0	1	5.1083e-07	0.00443146	eQTLGen_trans_eQTLs	-	No	NA	5.83316e-09	rs11556924	13
	ENSG00000058668	ATP2B4	1	203595689	203713209	1	protein_coding	493	ATP2B4	0.521756	-0.814157	0	0	12	9.5461e-20	0	eQTLGen_trans_eQTLs	-	No	NA	1.21398e-08	rs10774625	21
	ENSG00000133069	TMCC2	1	205197304	205242471	1	protein_coding	9911	TMCC2	0.288836	-0.113914	0	0	3	2.9625e-06	0.0214083	eQTLGen_trans_eQTLs	-	No	NA	0.000910678	rs10774625	21
	ENSG00000136653	RASSF5	1	206680879	206762616	1	protein_coding	83593	RASSF5	0.248711	0.461149	0	0	9	1.2541e-08	0.000175551	eQTLGen_trans_eQTLs	+	No	NA	1.21398e-08	rs10774625	21
	ENSG00000123838	C4BPA	1	207277607	207318317	1	protein_coding	722	C4BPA	0.0127394	-0.1961	0	0	1	6.4584e-06	0.04076	eQTLGen_trans_eQTLs	+	No	NA	4.69507e-08	rs10774625	21
	ENSG00000196352	CD55	1	207494853	207534311	1	protein_coding	1604	CD55	2.49092e-07	-0.685451	0	0	6	3.9573e-07	0.00349436	eQTLGen_trans_eQTLs	-	No	NA	1.61723e-08	rs10774625	21
	ENSG00000117322	CR2	1	207627575	207663240	1	protein_coding	1380	CR2	2.1654e-11	-0.533724	0	0	6	1.4515e-06	0.0113126	eQTLGen_trans_eQTLs	-	No	NA	1.21398e-08	rs10774625	21
	ENSG00000117335	CD46	1	207925402	207968858	1	protein_coding	4179	CD46	0.000191603	-0.601552	0	0	8	3.0554e-07	0.00282121	eQTLGen_trans_eQTLs	+	No	NA	1.21398e-08	rs10774625	21
	ENSG00000123684	LPGAT1	1	211916799	212004114	-1	protein_coding	9926	LPGAT1	0.967547	1.85478	0	0	3	4.4367e-06	0.0297869	eQTLGen_trans_eQTLs	+	No	NA	1.21398e-08	rs10774625	21
	ENSG00000196660	SLC30A10	1	219858769	220131989	-1	protein_coding	55532	SLC30A10	0.92187	NA	0	0	0	NA	NA	NA	NA	Yes	Mesenchymal_Stem_Cell:Mesendoderm:Trophoblast-like_Cell:hESC	4.99689e-10	rs2133189	4
	ENSG00000136628	EPRS	1	220141943	220220000	-1	protein_coding	2058	EPRS	3.8474e-07	-0.456605	0	0	0	NA	NA	NA	NA	Yes	Mesenchymal_Stem_Cell:hESC	1.9791e-08	rs2133189	4
	ENSG00000118873	RAB3GAP2	1	220321635	220445796	-1	protein_coding	25782	RAB3GAP2	0.998736	-1.36388	0	0	0	NA	NA	NA	NA	Yes	Aorta:Left_Ventricle:IMR90:Mesenchymal_Stem_Cell:Mesendoderm:Trophoblast-like_Cell:hESC	4.99689e-10	rs2133189	4
	ENSG00000116141	MARK1	1	220701568	220837803	1	protein_coding	4139	MARK1	0.990826	NA	0	0	0	NA	NA	NA	NA	Yes	Mesenchymal_Stem_Cell:Mesendoderm:hESC	1.9791e-08	rs2133189	4
	ENSG00000162817	C1orf115	1	220863187	220872499	1	protein_coding	79762	C1orf115	0.283641	1.56139	0	0	0	NA	NA	NA	NA	Yes	Left_Ventricle:IMR90:Mesenchymal_Stem_Cell:Mesendoderm:hESC	4.99689e-10	rs2133189	4
	ENSG00000186205	2023-03-01	1	220960101	220987735	1	protein_coding	64757	2023-03-01	8.19879e-05	0.263394	0	0	0	NA	NA	NA	NA	Yes	Left_Ventricle:IMR90:Mesenchymal_Stem_Cell:Mesendoderm:hESC	4.99689e-10	rs2133189	4
	ENSG00000136630	HLX	1	221051699	221058401	1	protein_coding	3142	HLX	0.56122	0.873926	0	0	0	NA	NA	NA	NA	Yes	IMR90:Mesenchymal_Stem_Cell:Mesendoderm:hESC	4.99689e-10	rs2133189	4
	ENSG00000143507	DUSP10	1	221874766	221915518	-1	protein_coding	11221	DUSP10	0.499521	-0.178839	0	0	0	NA	NA	NA	NA	Yes	IMR90	4.99689e-10	rs2133189	4
	ENSG00000143512	HHIPL2	1	222695602	222721445	-1	protein_coding	79802	HHIPL2	1.14241e-17	0.0343928	20	7.661	268	3.07327e-24	0	PsychENCODE_eQTLs:eQTLGen_cis_eQTLs:BIOSQTL/BIOS_eQTL_geneLevel:GTEx/v8/Adipose_Subcutaneous:GTEx/v8/Adipose_Visceral_Omentum:GTEx/v8/Artery_Coronary:GTEx/v8/Artery_Tibial:GTEx/v8/Brain_Amygdala:GTEx/v8/Brain_Cerebellar_Hemisphere:GTEx/v8/Brain_Cerebellum:GTEx/v8/Breast_Mammary_Tissue:GTEx/v8/Colon_Transverse:GTEx/v8/Heart_Atrial_Appendage:GTEx/v8/Lung:GTEx/v8/Nerve_Tibial:GTEx/v8/Pancreas:GTEx/v…	+	Yes	GM12878:IMR90:Mesenchymal_Stem_Cell:Mesendoderm:Trophoblast-like_Cell:hESC	4.99689e-10	rs2133189	4
	ENSG00000143498	TAF1A	1	222731244	222763275	-1	protein_coding	9015	TAF1A	6.60088e-07	-0.0926505	73	11.36	324	4.072e-135	0	eQTLcatalogue/Alasoo_2018_ge_macrophage_IFNg_Salmonella:eQTLcatalogue/Alasoo_2018_ge_macrophage_IFNg:eQTLcatalogue/Alasoo_2018_ge_macrophage_naive:eQTLcatalogue/Alasoo_2018_ge_macrophage_Salmonella:eQTLcatalogue/BLUEPRINT_ge_monocyte:eQTLcatalogue/BLUEPRINT_ge_neutrophil:eQTLcatalogue/BLUEPRINT_ge_T-cell:eQTLcatalogue/Fairfax_2012_B-cell_CD19:eQTLcatalogue/Fairfax_2014_IFN24:eQTLcatalogue/Fairfax…	+	Yes	IMR90:Mesenchymal_Stem_Cell:Mesendoderm:Trophoblast-like_Cell:hESC	4.99689e-10	rs2133189	4
	ENSG00000154305	MIA3	1	222791428	222841354	1	protein_coding	375056	MIA3	0.471388	-0.616197	128	22.2	306	5.50146e-17	0	eQTLcatalogue/BLUEPRINT_ge_monocyte:eQTLcatalogue/BLUEPRINT_ge_neutrophil:eQTLcatalogue/GENCORD_ge_LCL:eQTLcatalogue/Nedelec_2016_ge_macrophage_Salmonella:eQTLcatalogue/TwinsUK_ge_LCL:PsychENCODE_eQTLs:eQTLGen_cis_eQTLs:BIOSQTL/BIOS_eQTL_geneLevel:CMC_SVA_cis:GTEx/v8/Adipose_Subcutaneous:GTEx/v8/Adipose_Visceral_Omentum:GTEx/v8/Artery_Aorta:GTEx/v8/Artery_Tibial:GTEx/v8/Brain_Caudate_basal_gangli…	-	Yes	Adult_Cortex:Fetal_Cortex:IMR90:Mesenchymal_Stem_Cell:Mesendoderm:Trophoblast-like_Cell:hESC	4.99689e-10	rs2133189	4
	ENSG00000186063	AIDA	1	222841355	222886552	-1	protein_coding	64853	AIDA	0.0823724	-1.19239	63	17.03	301	4.49113e-15	0	eQTLcatalogue/Kasela_2017_T-cell_CD4:eQTLcatalogue/Kasela_2017_T-cell_CD8:eQTLcatalogue/Lepik_2017_ge_blood:eQTLcatalogue/Quach_2016_ge_monocyte_IAV:PsychENCODE_eQTLs:DICE/T_CD4_naive:BIOSQTL/BIOS_eQTL_geneLevel:CMC_SVA_cis:GTEx/v8/Adrenal_Gland:GTEx/v8/Artery_Aorta:GTEx/v8/Artery_Tibial:GTEx/v8/Brain_Caudate_basal_ganglia:GTEx/v8/Brain_Cerebellar_Hemisphere:GTEx/v8/Brain_Cerebellum:GTEx/v8/Brain…	+	Yes	EP_correlation_cell_type_oneway:GM12878:IMR90:Mesenchymal_Stem_Cell:Mesendoderm:Trophoblast-like_Cell:hESC	4.99689e-10	rs2133189	4
	ENSG00000162819	BROX	1	222885895	222908538	1	protein_coding	148362	BROX	2.47554e-05	1.32123	23	17.03	158	1.5865e-62	0	eQTLcatalogue/CEDAR_monocyte_CD14:eQTLcatalogue/CEDAR_neutrophil_CD15:eQTLcatalogue/CEDAR_T-cell_CD4:eQTLcatalogue/CEDAR_T-cell_CD8:eQTLcatalogue/GENCORD_ge_LCL:eQTLcatalogue/Lepik_2017_ge_blood:eQTLcatalogue/Quach_2016_ge_monocyte_naive:PsychENCODE_eQTLs:eQTLGen_cis_eQTLs:CMC_SVA_cis:GTEx/v8/Adipose_Subcutaneous:GTEx/v8/Adipose_Visceral_Omentum:GTEx/v8/Artery_Aorta:GTEx/v8/Artery_Tibial:GTEx/v8/…	-	Yes	GM12878:IMR90:Mesenchymal_Stem_Cell:Mesendoderm:Trophoblast-like_Cell:hESC	4.99689e-10	rs2133189	4
	ENSG00000197520	FAM177B	1	222910549	222924147	1	protein_coding	400823	FAM177B	9.2096e-06	-0.425514	27	15.79	325	3.27170000000001e-310	0	eQTLcatalogue/CEDAR_B-cell_CD19:eQTLcatalogue/Fairfax_2012_B-cell_CD19:eQTLcatalogue/GENCORD_ge_LCL:eQTLcatalogue/Lepik_2017_ge_blood:DICE/B_cell_naive:eQTLGen_cis_eQTLs:BIOSQTL/BIOS_eQTL_geneLevel:GTEx/v8/Whole_Blood:GTEx/v8/Small_Intestine_Terminal_Ileum:GTEx/v8/Spleen:GTEx/v8/Testis:GTEx/v7/Whole_Blood:GTEx/v7/Spleen:GTEx/v6/Whole_Blood:GTEx/v6/Spleen	+	Yes	GM12878:IMR90:Mesenchymal_Stem_Cell:Mesendoderm:Trophoblast-like_Cell:hESC	4.99689e-10	rs2133189	4
	ENSG00000154309	DISP1	1	222988406	223179337	1	protein_coding	84976	DISP1	4.23343e-06	-0.236134	0	0	41	8.754e-13	0	eQTLcatalogue/CEDAR_B-cell_CD19:eQTLcatalogue/Fairfax_2012_B-cell_CD19:DICE/B_cell_naive:eQTLGen_cis_eQTLs:GTEx/v8/Colon_Sigmoid:GTEx/v7/Colon_Sigmoid	-	Yes	Left_Ventricle:GM12878:IMR90:Mesenchymal_Stem_Cell:Mesendoderm:Trophoblast-like_Cell:hESC	1.9791e-08	rs2133189	4
	ENSG00000187554	TLR5	1	223282748	223316624	-1	protein_coding	7100	TLR5	5.68655e-09	-0.227899	0	0	0	NA	NA	NA	NA	Yes	Adult_Cortex:Fetal_Cortex:Left_Ventricle:Liver:IMR90:Mesenchymal_Stem_Cell:Mesendoderm:Trophoblast-like_Cell:hESC	1.9791e-08	rs2133189	4
	ENSG00000143502	SUSD4	1	223394161	223537544	-1	protein_coding	55061	SUSD4	0.00457175	-1.21119	0	0	0	NA	NA	NA	NA	Yes	IMR90:Mesenchymal_Stem_Cell:Mesendoderm:Trophoblast-like_Cell:hESC	1.9791e-08	rs2133189	4
	ENSG00000203697	CAPN8	1	223711349	223853436	-1	protein_coding	388743	CAPN8	0.0151809	NA	0	0	1	2.447e-05	0.049	DICE/T_CD4_TH2	+	Yes	Adult_Cortex:Fetal_Cortex:Liver:IMR90:Mesenchymal_Stem_Cell:Mesendoderm:Trophoblast-like_Cell:hESC	1.49126e-09	rs2133189	4
	ENSG00000162909	CAPN2	1	223889295	223963720	1	protein_coding	824	CAPN2	1.61618e-11	0.182722	0	0	0	NA	NA	NA	NA	Yes	Left_Ventricle:IMR90:Mesenchymal_Stem_Cell:Mesendoderm:Trophoblast-like_Cell	1.9791e-08	rs2133189	4
	ENSG00000143514	TP53BP2	1	223967601	224033674	-1	protein_coding	7159	TP53BP2	0.00201852	NA	0	0	0	NA	NA	NA	NA	Yes	Fetal_Cortex:IMR90:Mesenchymal_Stem_Cell:Mesendoderm:Trophoblast-like_Cell	1.9791e-08	rs2133189	4
	ENSG00000143771	CNIH4	1	224544552	224567161	1	protein_coding	29097	CNIH4	0.084725	0.734053	0	0	1	8.0293e-06	0.0486312	eQTLGen_trans_eQTLs	+	Yes	IMR90:Mesenchymal_Stem_Cell:Mesendoderm	4.99689e-10	rs10774625;rs2133189	04:21:00
	ENSG00000162923	WDR26	1	224572845	224624735	-1	protein_coding	80232	WDR26	0.999677	-1.17537	0	0	0	NA	NA	NA	NA	Yes	Mesenchymal_Stem_Cell	1.9791e-08	rs2133189	4
	ENSG00000143786	CNIH3	1	224622362	224928251	1	protein_coding	149111	CNIH3	0.381818	-0.863945	0	0	0	NA	NA	NA	NA	Yes	Mesenchymal_Stem_Cell	1.9791e-08	rs2133189	4
	ENSG00000185842	DNAH14	1	225083964	225586996	1	protein_coding	127602	DNAH14	8.77e-06	0.43336	0	0	0	NA	NA	NA	NA	Yes	IMR90	NA	rs2133189	4
	ENSG00000143815	LBR	1	225589204	225616627	-1	protein_coding	3930	LBR	0.997025	-0.49176	0	0	0	NA	NA	NA	NA	Yes	Left_Ventricle:IMR90	1.9791e-08	rs2133189	4
	ENSG00000203691	AC092811.1	1	225600404	225602040	1	protein_coding	NA	NA	NA	NA	0	0	0	NA	NA	NA	NA	Yes	Left_Ventricle:IMR90	1.9791e-08	rs2133189	4
	ENSG00000162913	C1orf145	1	228391207	228401365	-1	protein_coding	574407	C1orf145	0.0976807	NA	0	0	7	1.1149e-06	0.00891325	eQTLGen_trans_eQTLs	+	No	NA	1.21398e-08	rs10774625	21
	ENSG00000154358	OBSCN	1	228395831	228566577	1	protein_coding	84033	OBSCN	5.35739e-91	0.665406	0	0	11	2.5615e-11	0	eQTLGen_trans_eQTLs	+	No	NA	1.21398e-08	rs10774625	21
	ENSG00000151692	RNF144A	2	7057523	7208417	1	protein_coding	9781	RNF144A	0.988258	0.0301936	0	0	12	2.6076e-12	0	eQTLGen_trans_eQTLs	+	No	NA	1.21398e-08	rs10774625	21
	ENSG00000134308	YWHAQ	2	9724101	9771143	-1	protein_coding	10971	YWHAQ	0.873108	-0.532345	0	0	12	1.4482e-11	0	eQTLGen_trans_eQTLs	-	No	NA	1.21398e-08	rs10774625	21
	ENSG00000171848	RRM2	2	10262455	10271545	1	protein_coding	6241	RRM2	0.968271	-0.828648	0	0	7	5.668e-07	0.00496067	eQTLGen_trans_eQTLs	-	No	NA	1.21398e-08	rs10774625	21
	ENSG00000143878	RHOB	2	20646835	20649200	1	protein_coding	388	RHOB	0.245031	-0.338453	0	0	14	1.3934e-08	0.000189753	eQTLGen_trans_eQTLs	-	No	NA	1.21398e-08	rs10774625	21
	ENSG00000115155	OTOF	2	26680071	26781566	-1	protein_coding	9381	OTOF	4.326e-25	0.460679	0	0	7	5.776e-08	0.000808662	eQTLGen_trans_eQTLs	-	No	NA	1.21398e-08	rs10774625	21
	ENSG00000084764	MAPRE3	2	27193480	27250064	1	protein_coding	22924	MAPRE3	0.799864	-0.767319	0	0	11	8.8879e-10	4e-05	eQTLGen_trans_eQTLs	-	No	NA	1.21398e-08	rs10774625	21
	ENSG00000138061	CYP1B1	2	38294116	38337044	-1	protein_coding	1545	CYP1B1	0.000296476	-1.04128	0	0	4	5.6844e-06	0.0366547	eQTLGen_trans_eQTLs	-	No	NA	3.83808e-08	rs10774625	21
	ENSG00000143924	EML4	2	42396490	42559688	1	protein_coding	27436	EML4	0.391139	-0.822993	0	0	2	1.5584e-06	0.0121511	eQTLGen_trans_eQTLs	+	No	NA	1.61723e-08	rs10774625	21
	ENSG00000162881	OXER1	2	42989642	42991401	-1	protein_coding	165140	OXER1	4.76881e-07	0.339145	0	0	12	8.0643e-12	0	eQTLGen_trans_eQTLs	+	No	NA	1.21398e-08	rs10774625	21
	ENSG00000068784	SRBD1	2	45615819	45839304	-1	protein_coding	55133	SRBD1	1.67463e-14	-0.600982	0	0	16	1.2526e-16	0	eQTLGen_trans_eQTLs	+	No	NA	1.21398e-08	rs10774625	21
	ENSG00000068724	TTC7A	2	47143296	47303276	1	protein_coding	57217	TTC7A	1.9562e-09	0.00572038	0	0	10	8.4016e-07	0.00707622	eQTLGen_trans_eQTLs	-	No	NA	1.21398e-08	rs10774625	21
	ENSG00000119866	BCL11A	2	60678302	60780702	-1	protein_coding	53335	BCL11A	0.829	-2.0339	0	0	14	6.0127e-19	0	eQTLGen_trans_eQTLs	-	No	NA	1.21398e-08	rs10774625	21
	ENSG00000179833	SERTAD2	2	64858755	64978139	-1	protein_coding	9792	SERTAD2	0.736975	-0.658829	0	0	14	2.4581e-17	0	eQTLGen_trans_eQTLs	-	No	NA	1.21398e-08	rs10774625	21
	ENSG00000196975	ANXA4	2	69871557	70053596	1	protein_coding	307	ANXA4	0.000342407	-0.283816	0	0	7	1.0084e-06	0.00825449	eQTLGen_trans_eQTLs	-	No	NA	1.21398e-08	rs10774625	21
	ENSG00000059728	MXD1	2	70124820	70170077	1	protein_coding	4084	MXD1	0.388108	-1.47187	0	0	7	1.815e-06	0.0140966	eQTLGen_trans_eQTLs	-	No	NA	1.21398e-08	rs10774625	21
	ENSG00000135636	DYSF	2	71680852	71913898	1	protein_coding	8291	DYSF	1.00255e-15	0.998737	0	0	11	4.1441e-08	0.000580654	eQTLGen_trans_eQTLs	+	No	NA	1.21398e-08	rs10774625	21
	ENSG00000135631	RAB11FIP5	2	73300510	73383849	-1	protein_coding	26056	RAB11FIP5	0.00267592	0.325552	0	0	12	1.5773e-11	0	eQTLGen_trans_eQTLs	-	No	NA	1.21398e-08	rs10774625	21
	ENSG00000168899	VAMP5	2	85811531	85820535	1	protein_coding	10791	VAMP5	0.0516197	0.554615	0	0	12	8.5063e-15	0	eQTLGen_trans_eQTLs	+	No	NA	1.21398e-08	rs10774625	21
	ENSG00000153563	CD8A	2	87011729	87035519	-1	protein_coding	925	CD8A	0.0241811	-0.914487	0	0	10	2.4612e-10	0	eQTLGen_trans_eQTLs	-	No	NA	1.21398e-08	rs10774625	21
	ENSG00000172005	MAL	2	95691422	95719737	1	protein_coding	4118	MAL	0.786079	-0.383388	0	0	19	1.4996e-22	0	eQTLGen_trans_eQTLs	+	No	NA	1.21398e-08	rs10774625	21
	ENSG00000196872	KIAA1211L	2	99410309	99552722	-1	protein_coding	343990	KIAA1211L	NA	NA	0	0	12	1.8832e-11	0	eQTLGen_trans_eQTLs	-	No	NA	1.21398e-08	rs10774625	21
	ENSG00000115604	IL18R1	2	102927989	103015218	1	protein_coding	8809	IL18R1	5.02098e-07	0.218567	0	0	12	2.8274e-08	0.000384445	eQTLGen_trans_eQTLs	+	No	NA	1.21398e-08	rs10774625	21
	ENSG00000115607	IL18RAP	2	103035149	103069025	1	protein_coding	8807	IL18RAP	0.366507	0.797204	0	0	12	3.1835e-13	0	eQTLGen_trans_eQTLs	+	No	NA	1.21398e-08	rs10774625	21
	ENSG00000144152	FBLN7	2	112895962	112945791	1	protein_coding	129804	FBLN7	1.57848e-05	NA	0	0	12	1.3467e-10	0	eQTLGen_trans_eQTLs	+	No	NA	1.21398e-08	rs10774625	21
	ENSG00000144136	SLC20A1	2	113403434	113421404	1	protein_coding	6574	SLC20A1	0.725657	NA	0	0	12	3.8056e-10	2.0816e-05	eQTLGen_trans_eQTLs	+	No	NA	1.21398e-08	rs10774625	21
	ENSG00000088179	PTPN4	2	120517207	120741394	1	protein_coding	5775	PTPN4	0.999998	-1.39352	0	0	18	2.073e-13	0	eQTLGen_trans_eQTLs	+	No	NA	1.21398e-08	rs10774625	21
	ENSG00000169554	ZEB2	2	145141648	145282147	-1	protein_coding	9839	ZEB2	0.999834	-3.33245	0	0	11	7.6679e-09	0.000149975	eQTLGen_trans_eQTLs	-	No	NA	1.21398e-08	rs10774625	21
	ENSG00000153234	NR4A2	2	157180944	157198860	-1	protein_coding	4929	NR4A2	0.991433	-1.28792	0	0	5	3.7787e-06	0.0263039	eQTLGen_trans_eQTLs	-	No	NA	1.21398e-08	rs10774625	21
	ENSG00000115170	ACVR1	2	158592958	158732374	-1	protein_coding	90	ACVR1	0.956448	0.234303	0	0	10	9.1704e-09	0.00016415	eQTLGen_trans_eQTLs	+	No	NA	1.21398e-08	rs10774625	21
	ENSG00000197635	DPP4	2	162848751	162931052	-1	protein_coding	1803	DPP4	4.05741e-10	-0.56917	0	0	12	6.243e-11	0	eQTLGen_trans_eQTLs	+	No	NA	1.21398e-08	rs10774625	21
	ENSG00000082438	COBLL1	2	165510134	165700189	-1	protein_coding	22837	COBLL1	0.0121974	0.157057	0	0	12	8.2436e-09	0.000148933	eQTLGen_trans_eQTLs	-	No	NA	1.21398e-08	rs10774625	21
	ENSG00000073737	DHRS9	2	169921299	169952677	1	protein_coding	10170	DHRS9	2.60804e-07	0.131292	0	0	13	8.2921e-14	0	eQTLGen_trans_eQTLs	+	No	NA	1.21398e-08	rs10774625	21
	ENSG00000144354	CDCA7	2	174219548	174233725	1	protein_coding	83879	CDCA7	0.141955	0.582754	0	0	12	3.9382e-08	0.00052669	eQTLGen_trans_eQTLs	-	No	NA	1.21398e-08	rs10774625	21
	ENSG00000151689	INPP1	2	191208196	191236391	1	protein_coding	3628	INPP1	0.000237352	NA	0	0	3	6.8467e-06	0.0426149	eQTLGen_trans_eQTLs	+	No	NA	4.69507e-08	rs10774625	21
	ENSG00000115415	STAT1	2	191829084	191885686	-1	protein_coding	6772	STAT1	0.999994	-0.650494	0	0	19	1.596e-64	0	eQTLGen_trans_eQTLs	+	No	NA	1.21398e-08	rs10774625	21
	ENSG00000138378	STAT4	2	191894302	192016322	-1	protein_coding	6775	STAT4	0.988868	-0.393433	0	0	12	1.2386e-14	0	eQTLGen_trans_eQTLs	+	No	NA	1.21398e-08	rs10774625	21
	ENSG00000168497	SDPR	2	192699028	192711981	-1	protein_coding	8436	SDPR	0.000704633	-0.634204	0	0	5	3.5307e-09	0.000107047	eQTLGen_trans_eQTLs	-	No	NA	0.000158154	rs10774625	21
	ENSG00000196141	SPATS2L	2	201170604	201346986	1	protein_coding	26010	SPATS2L	0.970345	0.539346	0	0	11	2.5857e-08	0.000358423	eQTLGen_trans_eQTLs	-	No	NA	1.21398e-08	rs10774625	21
	ENSG00000155749	ALS2CR12	2	202152994	202222121	-1	protein_coding	130540	ALS2CR12	1.66284e-10	0.133036	0	0	0	NA	NA	NA	NA	Yes	IMR90:Mesenchymal_Stem_Cell	0.00194283	rs115654617	5
	ENSG00000115993	TRAK2	2	202241930	202316302	-1	protein_coding	66008	TRAK2	6.92274e-10	-1.18806	0	0	0	NA	NA	NA	NA	Yes	GM12878:IMR90:Mesenchymal_Stem_Cell:Mesendoderm	1.15406e-11	rs115654617	5
	ENSG00000082146	STRADB	2	202252581	202345569	1	protein_coding	55437	STRADB	0.669632	-0.416273	0	0	0	NA	NA	NA	NA	Yes	IMR90:Mesenchymal_Stem_Cell:Mesendoderm:hESC	0.00107798	rs115654617	5
	ENSG00000155754	ALS2CR11	2	202352148	202483901	-1	protein_coding	151254	ALS2CR11	7.66191e-11	-0.306597	0	0	0	NA	NA	NA	NA	Yes	Promoter_anchored_loops:IMR90:Mesendoderm:hESC	0.00107798	rs115654617	5
	ENSG00000155755	TMEM237	2	202484907	202508293	-1	protein_coding	65062	TMEM237	9.39702e-10	-1.99212	0	0	0	NA	NA	NA	NA	Yes	IMR90:Mesendoderm:hESC	0.00107798	rs115654617	5
	ENSG00000082126	MPP4	2	202509593	202563417	-1	protein_coding	58538	MPP4	5.87636e-09	0.619632	0	0	0	NA	NA	NA	NA	Yes	GM12878:IMR90:Mesenchymal_Stem_Cell:Mesendoderm:Neural_Progenitor_Cell:Trophoblast-like_Cell:hESC	0.000305742	rs115654617	5
	ENSG00000003393	ALS2	2	202565277	202645912	-1	protein_coding	57679	ALS2	0.000769641	-0.243554	0	0	1	8.4207e-06	0.0237663	eQTLGen_cis_eQTLs	+	Yes	Adult_Cortex:Fetal_Cortex:Left_Ventricle:Liver:GM12878:IMR90:Mesenchymal_Stem_Cell:Mesendoderm:Neural_Progenitor_Cell:Trophoblast-like_Cell:hESC	1.47061e-09	rs115654617	5
	ENSG00000138395	CDK15	2	202655184	202760273	1	protein_coding	65061	CDK15	5.05623e-13	0.564066	0	0	0	NA	NA	NA	NA	Yes	Promoter_anchored_loops:Left_Ventricle:Liver:GM12878:IMR90:Mesenchymal_Stem_Cell:Mesendoderm:Neural_Progenitor_Cell:Trophoblast-like_Cell:hESC	1.79419e-06	rs115654617	5
	ENSG00000155760	FZD7	2	202899310	202903160	1	protein_coding	8324	FZD7	0.730199	-0.133053	0	0	34	1.68252e-07	1.53543e-13	PsychENCODE_eQTLs:GTEx/v8/Esophagus_Gastroesophageal_Junction:GTEx/v8/Esophagus_Mucosa:GTEx/v8/Esophagus_Muscularis:GTEx/v8/Nerve_Tibial	+	Yes	Adult_Cortex:Fetal_Cortex:GM12878:IMR90:Mesenchymal_Stem_Cell:Mesendoderm:Neural_Progenitor_Cell:Trophoblast-like_Cell:hESC	0.000425592	rs115654617	5
	ENSG00000182329	AC079354.1	2	202937978	203062585	1	protein_coding	100652824	KIAA2012	NA	NA	22	16.41	37	3.60656e-28	3.23694e-25	PsychENCODE_eQTLs:CMC_SVA_cis:CMC_NoSVA_cis	+	Yes	Adult_Cortex:Fetal_Cortex:Left_Ventricle:Liver:GM12878:IMR90:Mesenchymal_Stem_Cell:Mesendoderm:Neural_Progenitor_Cell:Trophoblast-like_Cell:hESC	0.000305742	rs115654617	5
	ENSG00000116030	SUMO1	2	203070903	203103331	-1	protein_coding	7341	SUMO1	0.800374	-0.848299	22	16.41	8	7.9696e-06	0.0226282	eQTLGen_cis_eQTLs	+	Yes	Adult_Cortex:Fetal_Cortex:Left_Ventricle:GM12878:IMR90:Mesenchymal_Stem_Cell:Mesendoderm:hESC	6.32343e-12	rs115654617	5
	ENSG00000267889	AC079354.2	2	203104292	203104435	1	protein_coding	NA	NA	NA	NA	7	7.05	0	NA	NA	NA	NA	Yes	Adult_Cortex:Fetal_Cortex:Left_Ventricle:GM12878:IMR90:Mesenchymal_Stem_Cell:Mesendoderm:hESC	6.32343e-12	rs115654617	5
	ENSG00000055044	NOP58	2	203130439	203168389	1	protein_coding	51602	NOP58	0.509479	0.121101	5	11	365	6.4613e-33	0	eQTLGen_cis_eQTLs:GTEx/v8/Skin_Sun_Exposed_Lower_leg:GTEx/v8/Thyroid	-	Yes	Left_Ventricle:Liver:GM12878:IMR90:Mesenchymal_Stem_Cell:Mesendoderm:hESC	1.15406e-11	rs115654617	5
	ENSG00000204217	BMPR2	2	203241659	203432474	1	protein_coding	659	BMPR2	0.996668	-3.7918	49	17.28	415	7.6296e-55	0	eQTLcatalogue/Lepik_2017_ge_blood:eQTLGen_cis_eQTLs:BIOSQTL/BIOS_eQTL_geneLevel:GTEx/v8/Esophagus_Gastroesophageal_Junction:GTEx/v8/Esophagus_Muscularis:GTEx/v8/Liver:GTEx/v8/Skin_Sun_Exposed_Lower_leg:GTEx/v7/Esophagus_Gastroesophageal_Junction:GTEx/v7/Esophagus_Muscularis:GTEx/v7/Heart_Atrial_Appendage:GTEx/v6/Esophagus_Gastroesophageal_Junction:GTEx/v6/Esophagus_Muscularis	+	Yes	IMR90:Mesenchymal_Stem_Cell	6.32343e-12	rs115654617	5
	ENSG00000138439	FAM117B	2	203499901	203634480	1	protein_coding	150864	FAM117B	0.067387	-0.487937	31	9.802	662	3.27167000000001e-310	0	eQTLcatalogue/BLUEPRINT_ge_monocyte:eQTLcatalogue/BLUEPRINT_ge_neutrophil:eQTLcatalogue/BLUEPRINT_ge_T-cell:eQTLcatalogue/CEDAR_B-cell_CD19:eQTLcatalogue/CEDAR_ileum:eQTLcatalogue/CEDAR_monocyte_CD14:eQTLcatalogue/CEDAR_neutrophil_CD15:eQTLcatalogue/CEDAR_T-cell_CD4:eQTLcatalogue/CEDAR_T-cell_CD8:eQTLcatalogue/Fairfax_2012_B-cell_CD19:eQTLcatalogue/Fairfax_2014_IFN24:eQTLcatalogue/Fairfax_2014_LP…	+	Yes	Promoter_anchored_loops:Adult_Cortex:Fetal_Cortex:Aorta:Left_Ventricle:GM12878:IMR90:Mesenchymal_Stem_Cell:Mesendoderm:Trophoblast-like_Cell:hESC	6.32343e-12	rs115654617	5
	ENSG00000163596	ICA1L	2	203640690	203736708	-1	protein_coding	130026	ICA1L	0.442028	-0.760183	151	15.97	643	7.2589e-235	0	eQTLcatalogue/BLUEPRINT_ge_T-cell:eQTLcatalogue/BrainSeq_ge_brain:eQTLcatalogue/GEUVADIS_ge_LCL:eQTLcatalogue/TwinsUK_ge_skin:PsychENCODE_eQTLs:DICE/T_CD4_naive:DICE/T_CD4_naive_activated:DICE/T_CD8_naive:DICE/T_CD8_naive_activated:DICE/Monocyte_classical:DICE/T_CD4_TFH:DICE/T_CD4_TH1:DICE/T_CD4_TH1_17:DICE/T_CD4_TH2:DICE/T_CD4_naive_TREG:eQTLGen_cis_eQTLs:BIOSQTL/BIOS_eQTL_geneLevel:xQTLServer_e…	+	Yes	EP_correlation_cell_type_oneway:Adult_Cortex:Fetal_Cortex:Left_Ventricle:GM12878:IMR90:Mesenchymal_Stem_Cell:Mesendoderm:hESC	6.32343e-12	rs115654617	5
	ENSG00000138442	WDR12	2	203739505	203879521	-1	protein_coding	55759	WDR12	0.609007	-0.727802	214	20.2	316	1.24486e-06	0.000103686	eQTLcatalogue/BrainSeq_ge_brain:eQTLcatalogue/Quach_2016_ge_monocyte_naive:DICE/T_CD8_naive:DICE/T_CD4_naive_TREG:GTEx/v8/Brain_Amygdala:GTEx/v8/Brain_Nucleus_accumbens_basal_ganglia:GTEx/v8/Muscle_Skeletal:GTEx/v8/Cells_Cultured_fibroblasts:GTEx/v8/Skin_Sun_Exposed_Lower_leg:GTEx/v7/Artery_Tibial:GTEx/v7/Lung	+	Yes	Promoter_anchored_loops:Liver:GM12878:IMR90:Mesenchymal_Stem_Cell:Mesendoderm:hESC	6.32343e-12	rs115654617	5
	ENSG00000138380	CARF	2	203776937	203851786	1	protein_coding	79800	CARF	0.00454104	-1.32678	126	17.48	655	1.1388e-36	0	eQTLcatalogue/BLUEPRINT_ge_monocyte:eQTLcatalogue/BLUEPRINT_ge_T-cell:eQTLcatalogue/GENCORD_ge_fibroblast:eQTLcatalogue/GENCORD_ge_LCL:eQTLcatalogue/GENCORD_ge_T-cell:eQTLcatalogue/GEUVADIS_ge_LCL:eQTLcatalogue/HipSci_ge_iPSC:eQTLcatalogue/Quach_2016_ge_monocyte_naive:eQTLcatalogue/TwinsUK_ge_fat:eQTLcatalogue/TwinsUK_ge_LCL:eQTLcatalogue/TwinsUK_ge_skin:PsychENCODE_eQTLs:eQTLGen_cis_eQTLs:BIOSQT…	-	Yes	Promoter_anchored_loops:Aorta:Left_Ventricle:Liver:GM12878:IMR90:Mesenchymal_Stem_Cell:Mesendoderm:Trophoblast-like_Cell:hESC	6.32343e-12	rs115654617	5
	ENSG00000144426	NBEAL1	2	203879602	204091101	1	protein_coding	65065	NBEAL1	1.09294e-10	-1.74067	131	14.36	612	3.60359e-69	4.09296e-57	eQTLcatalogue/BLUEPRINT_ge_monocyte:PsychENCODE_eQTLs:CMC_SVA_cis:GTEx/v8/Adipose_Subcutaneous:GTEx/v8/Adipose_Visceral_Omentum:GTEx/v8/Artery_Aorta:GTEx/v8/Artery_Coronary:GTEx/v8/Artery_Tibial:GTEx/v8/Breast_Mammary_Tissue:GTEx/v8/Esophagus_Mucosa:GTEx/v8/Lung:GTEx/v8/Muscle_Skeletal:GTEx/v8/Nerve_Tibial:GTEx/v8/Pituitary:GTEx/v8/Skin_Not_Sun_Exposed_Suprapubic:GTEx/v8/Skin_Sun_Exposed_Lower_le…	-	Yes	Promoter_anchored_loops:Left_Ventricle:Liver:GM12878:IMR90:Mesenchymal_Stem_Cell:Mesendoderm:Trophoblast-like_Cell:hESC	6.32343e-12	rs115654617	5
	ENSG00000119004	CYP20A1	2	204103663	204163009	1	protein_coding	57404	CYP20A1	7.40838e-10	-0.358177	44	23.7	142	5.67668e-06	1.50194e-05	eQTLcatalogue/CEDAR_ileum:PsychENCODE_eQTLs:GTEx/v8/Cells_Cultured_fibroblasts:GTEx/v8/Skin_Not_Sun_Exposed_Suprapubic:GTEx/v7/Cells_Transformed_fibroblasts	-	Yes	Promoter_anchored_loops:Adult_Cortex:Fetal_Cortex:GM12878:IMR90:Mesenchymal_Stem_Cell	1.15406e-11	rs115654617	5
	ENSG00000138443	ABI2	2	204192942	204312446	1	protein_coding	10152	ABI2	0.953329	-2.08335	52	12.59	36	2.72699e-07	0.000201109	BIOSQTL/BIOS_eQTL_geneLevel:GTEx/v8/Brain_Putamen_basal_ganglia:GTEx/v8/Cells_Cultured_fibroblasts:GTEx/v7/Cells_Transformed_fibroblasts	-	Yes	Promoter_anchored_loops:IMR90:Mesenchymal_Stem_Cell	1.62726e-07	rs115654617	5
	ENSG00000173166	RAPH1	2	204259068	204400133	-1	protein_coding	65059	RAPH1	0.957851	-0.345685	77	15.8	183	4.5876e-10	0	eQTLcatalogue/CEDAR_rectum:eQTLcatalogue/CEDAR_transverse_colon:eQTLcatalogue/Fairfax_2014_IFN24:DICE/T_CD4_TH1_17:eQTLGen_cis_eQTLs:BIOSQTL/BIOS_eQTL_geneLevel:CMC_SVA_cis	-	Yes	Promoter_anchored_loops:Fetal_Cortex:Aorta:Left_Ventricle:Liver:GM12878:IMR90:Mesenchymal_Stem_Cell:Mesendoderm:Trophoblast-like_Cell:hESC	1.15406e-11	rs115654617	5
	ENSG00000178562	CD28	2	204571198	204603635	1	protein_coding	940	CD28	0.511989	-0.824137	0	0	4	1.50775e-05	0.0187156	GTEx/v8/Artery_Aorta	-	Yes	Aorta:Left_Ventricle:Liver:GM12878:IMR90:Mesenchymal_Stem_Cell:Mesendoderm:Trophoblast-like_Cell:hESC	6.32343e-12	rs115654617	5
	ENSG00000163599	CTLA4	2	204732509	204738683	1	protein_coding	1493	CTLA4	0.577322	-0.782346	0	0	10	5.12067e-06	0.049	DICE/T_CD4_TH17	+	Yes	Aorta:Left_Ventricle:Liver:GM12878:IMR90:Mesenchymal_Stem_Cell:Mesendoderm:Trophoblast-like_Cell:hESC	6.32343e-12	rs115654617	5
	ENSG00000163600	ICOS	2	204801471	204826300	1	protein_coding	29851	ICOS	0.0520092	0.991322	0	0	0	NA	NA	NA	NA	Yes	Left_Ventricle:IMR90:Mesenchymal_Stem_Cell:Mesendoderm:hESC	1.15406e-11	rs115654617	5
	ENSG00000118257	NRP2	2	206546714	206662857	1	protein_coding	8828	NRP2	0.00171165	-1.23429	0	0	0	NA	NA	NA	NA	Yes	Left_Ventricle:IMR90	8.81776e-08	rs115654617	5
	ENSG00000114933	INO80D	2	206858445	206951027	-1	protein_coding	54891	INO80D	0.99818	-5.00262	0	0	0	NA	NA	NA	NA	Yes	Left_Ventricle:Mesenchymal_Stem_Cell:hESC	7.58455e-07	rs115654617	5
	ENSG00000204186	ZDBF2	2	207139387	207179148	1	protein_coding	57683	ZDBF2	1.37874e-07	-0.145117	0	0	0	NA	NA	NA	NA	Yes	Left_Ventricle:GM12878	3.73468e-05	rs115654617	5
	ENSG00000179921	GPBAR1	2	219124219	219128582	1	protein_coding	151306	GPBAR1	1.86484e-06	0.343288	0	0	4	1.2841e-06	0.0102172	eQTLGen_trans_eQTLs	+	No	NA	2.84262e-06	rs6694817	3
	ENSG00000085449	WDFY1	2	224720433	224810104	-1	protein_coding	57590	WDFY1	1.68817e-05	0.334731	0	0	1	5.1594e-06	0.0336789	eQTLGen_trans_eQTLs	+	No	NA	6.23634e-08	rs10774625	21
	ENSG00000135919	SERPINE2	2	224839829	224904036	-1	protein_coding	5270	SERPINE2	0.643024	NA	0	0	6	1.0728e-06	0.00866398	eQTLGen_trans_eQTLs	+	No	NA	1.28453e-08	rs10774625	21
	ENSG00000135905	DOCK10	2	225629807	225907162	-1	protein_coding	55619	DOCK10	0.0291925	NA	0	0	12	3.0996e-13	0	eQTLGen_trans_eQTLs	+	No	NA	1.21398e-08	rs10774625	21
	ENSG00000135932	CAB39	2	231577560	231685790	1	protein_coding	51719	CAB39	0.0621796	0.453195	0	0	8	1.6321e-07	0.00161646	eQTLGen_trans_eQTLs	+	No	NA	1.21398e-08	rs10774625	21
	ENSG00000135916	ITM2C	2	231729354	231743963	1	protein_coding	81618	ITM2C	0.20853	-0.546813	0	0	7	3.3573e-07	0.00305608	eQTLGen_trans_eQTLs	-	No	NA	1.21398e-08	rs10774625	21
	ENSG00000124831	LRRFIP1	2	238536219	238722325	1	protein_coding	9208	LRRFIP1	0.365512	NA	0	0	17	5.9127e-14	0	eQTLGen_trans_eQTLs	-	No	NA	1.21398e-08	rs10774625	21
	ENSG00000178752	FAM132B	2	239067623	239077541	1	protein_coding	151176	FAM132B	NA	NA	0	0	1	7.9324e-06	0.0481959	eQTLGen_trans_eQTLs	+	No	NA	4.56756e-05	rs10774625	21
	ENSG00000188011	CXXC11	2	242811752	242815975	1	protein_coding	285093	CXXC11	2.88586e-05	NA	0	0	9	3.0457e-07	0.00282345	eQTLGen_trans_eQTLs	-	No	NA	1.21398e-08	rs10774625	21
	ENSG00000134107	BHLHE40	3	5020801	5027008	1	protein_coding	8553	BHLHE40	0.941607	1.06353	0	0	10	8.1399e-08	0.00103586	eQTLGen_trans_eQTLs	-	No	NA	1.21398e-08	rs10774625	21
	ENSG00000071282	LMCD1	3	8543393	8609805	1	protein_coding	29995	LMCD1	0.376044	-0.171235	0	0	7	4.2368e-07	0.00381688	eQTLGen_trans_eQTLs	-	No	NA	1.21398e-08	rs10774625	21
	ENSG00000170876	TMEM43	3	14166440	14185179	1	protein_coding	79188	TMEM43	9.84763e-08	0.212694	0	0	12	1.1189e-17	0	eQTLGen_trans_eQTLs	-	No	NA	1.21398e-08	rs10774625	21
	ENSG00000154767	XPC	3	14186647	14220283	-1	protein_coding	7508	XPC	1.31713e-10	0.190841	0	0	2	3.8226e-06	0.0265341	eQTLGen_trans_eQTLs	-	No	NA	6.41199e-07	rs10774625	21
	ENSG00000206561	COLQ	3	15491640	15563258	-1	protein_coding	8292	COLQ	1.42517e-07	1.23407	0	0	17	5.454e-29	0	eQTLGen_trans_eQTLs	+	No	NA	1.21398e-08	rs10774625	21
	ENSG00000206560	ANKRD28	3	15708743	15901278	-1	protein_coding	23243	ANKRD28	0.999929	-0.657585	0	0	11	1.9785e-11	0	eQTLGen_trans_eQTLs	-	No	NA	1.21398e-08	rs10774625	21
	ENSG00000154814	OXNAD1	3	16306706	16391806	1	protein_coding	92106	OXNAD1	2.37385e-05	-0.0576428	0	0	12	1.8051e-14	0	eQTLGen_trans_eQTLs	+	No	NA	1.21398e-08	rs10774625	21
	ENSG00000183960	KCNH8	3	19189946	19577138	1	protein_coding	131096	KCNH8	0.000102484	-0.427209	0	0	12	2.2127e-10	0	eQTLGen_trans_eQTLs	-	No	NA	1.21398e-08	rs10774625	21
	ENSG00000144645	OSBPL10	3	31699382	32119072	-1	protein_coding	114884	OSBPL10	0.000141846	0.808791	0	0	12	7.0375e-17	0	eQTLGen_trans_eQTLs	-	No	NA	1.21398e-08	rs10774625	21
	ENSG00000144635	DYNC1LI1	3	32567463	32612366	-1	protein_coding	51143	DYNC1LI1	0.977919	-0.606743	0	0	12	1.7244e-08	0.000232775	eQTLGen_trans_eQTLs	-	No	NA	1.21398e-08	rs10774625	21
	ENSG00000168016	TRANK1	3	36868311	36986548	-1	protein_coding	9881	TRANK1	2.79379e-10	-0.69975	0	0	9	2.2548e-07	0.00220052	eQTLGen_trans_eQTLs	+	No	NA	1.21398e-08	rs10774625	21
	ENSG00000168026	TTC21A	3	39149152	39180394	1	protein_coding	199223	TTC21A	2.12028e-16	NA	0	0	12	5.7153e-11	0	eQTLGen_trans_eQTLs	-	No	NA	1.21398e-08	rs10774625	21
	ENSG00000182606	TRAK1	3	42055294	42267381	1	protein_coding	22906	TRAK1	9.70917e-05	0.408624	0	0	12	1.7695e-20	0	eQTLGen_trans_eQTLs	-	No	NA	1.21398e-08	rs10774625	21
	ENSG00000163823	CCR1	3	46243200	46249887	-1	protein_coding	1230	CCR1	0.891829	1.8919	0	0	11	4.0969e-07	0.00365521	eQTLGen_trans_eQTLs	-	No	NA	1.21398e-08	rs10774625	21
	ENSG00000164054	SHISA5	3	48509197	48542259	-1	protein_coding	51246	SHISA5	9.94272e-08	-0.44203	0	0	3	1.2764e-06	0.0101437	eQTLGen_trans_eQTLs	-	No	NA	1.61723e-08	rs10774625	21
	ENSG00000182179	UBA7	3	49842640	49851379	-1	protein_coding	7318	UBA7	2.68228e-14	-0.315381	0	0	1	6.631e-06	0.0416626	eQTLGen_trans_eQTLs	+	No	NA	6.23634e-08	rs10774625	21
	ENSG00000041880	PARP3	3	51976361	51982883	1	protein_coding	10039	PARP3	1.48672e-08	-0.37974	0	0	9	5.6607e-08	0.000796922	eQTLGen_trans_eQTLs	+	No	NA	1.21398e-08	rs10774625	21
	ENSG00000163935	SFMBT1	3	52937588	53080766	-1	protein_coding	51460	SFMBT1	0.995894	-0.337614	0	0	12	6.7011e-13	0	eQTLGen_trans_eQTLs	+	No	NA	1.21398e-08	rs10774625	21
	ENSG00000144749	LRIG1	3	66429221	66551687	-1	protein_coding	26018	LRIG1	0.835794	NA	0	0	12	7.9467e-14	0	eQTLGen_trans_eQTLs	+	No	NA	1.21398e-08	rs10774625	21
	ENSG00000198919	DZIP3	3	108308529	108413693	1	protein_coding	9666	DZIP3	3.7422e-10	-0.416171	0	0	3	2.6093e-06	0.0192049	eQTLGen_trans_eQTLs	-	No	NA	1.32793e-07	rs10774625	21
	ENSG00000186265	BTLA	3	112182815	112218408	-1	protein_coding	151888	BTLA	0.430977	-0.43896	0	0	11	4.0651e-08	0.000581973	eQTLGen_trans_eQTLs	-	No	NA	1.21398e-08	rs10774625	21
	ENSG00000178075	GRAMD1C	3	113547029	113666021	1	protein_coding	54762	GRAMD1C	8.1305e-10	-0.277459	0	0	9	4.5622e-09	0.000104676	eQTLGen_trans_eQTLs	-	No	NA	1.21398e-08	rs10774625	21
	ENSG00000184307	ZDHHC23	3	113666748	113684248	1	protein_coding	254887	ZDHHC23	3.89033e-06	-0.388017	0	0	12	5.5567e-11	0	eQTLGen_trans_eQTLs	-	No	NA	1.21398e-08	rs10774625	21
	ENSG00000163617	KIAA1407	3	113682984	113775460	-1	protein_coding	57577	KIAA1407	3.28847e-23	-0.454043	0	0	3	7.1811e-07	0.00616306	eQTLGen_trans_eQTLs	-	No	NA	6.41199e-07	rs10774625	21
	ENSG00000121578	B4GALT4	3	118930579	118959950	-1	protein_coding	8702	B4GALT4	2.3286e-06	0.86896	0	0	10	3.8543e-08	0.000499144	eQTLGen_trans_eQTLs	+	No	NA	1.21398e-08	rs10774625	21
	ENSG00000138496	PARP9	3	122246771	122283424	-1	protein_coding	83666	PARP9	5.14044e-06	-0.316479	0	0	18	1.2592e-24	0	eQTLGen_trans_eQTLs	+	No	NA	1.21398e-08	rs10774625	21
	ENSG00000173193	PARP14	3	122399465	122449687	1	protein_coding	54625	PARP14	0.0129607	0.134592	0	0	17	7.9158e-19	0	eQTLGen_trans_eQTLs	+	No	NA	1.21398e-08	rs10774625	21
	ENSG00000129071	MBD4	3	129149787	129158878	-1	protein_coding	8930	MBD4	1.69561e-06	-0.0709951	0	0	5	2.8604e-06	0.0208102	eQTLGen_trans_eQTLs	-	No	NA	1.23047e-34	rs2891168;rs3731239	14
	ENSG00000174579	MSL2	3	135867764	135916083	-1	protein_coding	55167	MSL2	0.889664	-1.74205	0	0	0	NA	NA	NA	NA	Yes	IMR90	0.000381898	rs185244	6
	ENSG00000118007	STAG1	3	136055077	136471220	-1	protein_coding	10274	STAG1	1	-0.647638	0	0	0	NA	NA	NA	NA	Yes	Fetal_Cortex	0.000471876	rs185244	6
	ENSG00000066405	CLDN18	3	137717577	137752494	1	protein_coding	51208	CLDN18	0.0126449	1.20919	0	0	1	2.92601e-06	0.01463	eQTLcatalogue/Kasela_2017_T-cell_CD8	NA	No	NA	NA	rs185244	6
	ENSG00000158163	DZIP1L	3	137780832	137834660	-1	protein_coding	199221	DZIP1L	6.92919e-20	-0.0289545	2	3.926	7	1.45581e-08	2.88545e-15	PsychENCODE_eQTLs:DICE/T_CD4_naive_TREG:CMC_SVA_cis:GTEx/v8/Artery_Tibial:GTEx/v8/Colon_Sigmoid:GTEx/v8/Colon_Transverse:GTEx/v8/Esophagus_Muscularis:GTEx/v8/Ovary	+	No	NA	5.27851e-05	rs185244	6
	ENSG00000118017	A4GNT	3	137842560	137851229	-1	protein_coding	51146	A4GNT	0.598409	0.526701	0	0	72	2.01207e-17	2.12347e-69	eQTLcatalogue/TwinsUK_ge_fat:eQTLcatalogue/TwinsUK_ge_skin:DICE/Monocyte_classical:BIOSQTL/BIOS_eQTL_geneLevel:GTEx/v8/Adipose_Subcutaneous:GTEx/v8/Adipose_Visceral_Omentum:GTEx/v8/Artery_Aorta:GTEx/v8/Artery_Coronary:GTEx/v8/Artery_Tibial:GTEx/v8/Breast_Mammary_Tissue:GTEx/v8/Colon_Sigmoid:GTEx/v8/Esophagus_Gastroesophageal_Junction:GTEx/v8/Esophagus_Mucosa:GTEx/v8/Esophagus_Muscularis:GTEx/v8/L…	-	Yes	Spleen	2.80424e-08	rs185244	6
	ENSG00000138231	DBR1	3	137879854	137893791	-1	protein_coding	51163	DBR1	8.70518e-05	0.191929	1	6.541	15	3.6262e-07	1.08513e-05	eQTLcatalogue/Kasela_2017_T-cell_CD4:eQTLcatalogue/Kasela_2017_T-cell_CD8:eQTLGen_cis_eQTLs:GTEx/v8/Skin_Sun_Exposed_Lower_leg	-	No	NA	0.000115752	rs185244	6
	ENSG00000114098	ARMC8	3	137906109	138017231	1	protein_coding	25852	ARMC8	0.999884	-0.678949	10	13.49	84	7.07863e-07	9.75696e-05	PsychENCODE_eQTLs:CMC_SVA_cis:CMC_NoSVA_cis	+	No	NA	1.08638e-05	rs185244	6
	ENSG00000181322	NME9	3	137980279	138048728	-1	protein_coding	347736	NME9	2.62521e-05	-0.735644	31	15.58	143	6.39769e-30	6.26031e-27	eQTLcatalogue/BrainSeq_ge_brain:PsychENCODE_eQTLs:xQTLServer_eQTLs:CMC_SVA_cis:CMC_NoSVA_cis:GTEx/v8/Brain_Anterior_cingulate_cortex_BA24:GTEx/v8/Brain_Caudate_basal_ganglia:GTEx/v8/Brain_Cerebellar_Hemisphere:GTEx/v8/Brain_Cortex:GTEx/v8/Brain_Frontal_Cortex_BA9:GTEx/v8/Brain_Hypothalamus:GTEx/v8/Brain_Nucleus_accumbens_basal_ganglia:GTEx/v8/Muscle_Skeletal:GTEx/v7/Brain_Anterior_cingulate_corte…	-	Yes	Left_Ventricle:Spleen:IMR90:Mesenchymal_Stem_Cell:Mesendoderm:Trophoblast-like_Cell:hESC	2.80424e-08	rs185244	6
	ENSG00000158186	MRAS	3	138066539	138124375	1	protein_coding	22808	MRAS	0.859947	-0.413634	103	15.58	151	2.01921e-77	0	eQTLcatalogue/TwinsUK_ge_fat:PsychENCODE_eQTLs:DICE/T_CD4_TH1:eQTLGen_cis_eQTLs:BIOSQTL/BIOS_eQTL_geneLevel:GTEx/v8/Adipose_Subcutaneous:GTEx/v8/Artery_Aorta:GTEx/v8/Artery_Coronary:GTEx/v8/Artery_Tibial:GTEx/v8/Colon_Sigmoid:GTEx/v8/Heart_Atrial_Appendage:GTEx/v8/Heart_Left_Ventricle:GTEx/v8/Lung:GTEx/v8/Muscle_Skeletal:GTEx/v8/Nerve_Tibial:GTEx/v8/Cells_Cultured_fibroblasts:GTEx/v8/Skin_Not_Sun…	+	Yes	Adult_Cortex:Left_Ventricle:Spleen:IMR90:Mesenchymal_Stem_Cell:Mesendoderm:Trophoblast-like_Cell:hESC	2.80424e-08	rs185244	6
	ENSG00000158220	ESYT3	3	138153428	138200528	1	protein_coding	83850	ESYT3	2.43267e-11	-0.947164	18	9.46	145	2.58937e-18	1.32941e-19	eQTLcatalogue/TwinsUK_ge_skin:PsychENCODE_eQTLs:CMC_SVA_cis:GTEx/v8/Artery_Aorta:GTEx/v8/Artery_Coronary:GTEx/v8/Artery_Tibial:GTEx/v8/Brain_Cerebellar_Hemisphere:GTEx/v8/Brain_Cerebellum:GTEx/v8/Colon_Sigmoid:GTEx/v8/Esophagus_Mucosa:GTEx/v8/Esophagus_Muscularis:GTEx/v8/Lung:GTEx/v8/Cells_Cultured_fibroblasts:GTEx/v8/Skin_Not_Sun_Exposed_Suprapubic:GTEx/v8/Skin_Sun_Exposed_Lower_leg:GTEx/v8/Thyr…	+	Yes	Adult_Cortex:IMR90:Mesenchymal_Stem_Cell:Mesendoderm:hESC	2.80424e-08	rs185244	6
	ENSG00000114107	CEP70	3	138213186	138313380	-1	protein_coding	80321	CEP70	5.95204e-11	-0.571935	3	3.079	128	3.2926e-21	0	eQTLcatalogue/BLUEPRINT_ge_monocyte:eQTLcatalogue/CEDAR_T-cell_CD4:eQTLcatalogue/TwinsUK_ge_LCL:PsychENCODE_eQTLs:eQTLGen_cis_eQTLs:GTEx/v8/Colon_Transverse:GTEx/v8/Esophagus_Mucosa:GTEx/v8/Heart_Left_Ventricle:GTEx/v8/Muscle_Skeletal:GTEx/v8/Skin_Sun_Exposed_Lower_leg:GTEx/v8/Testis:GTEx/v8/Thyroid:GTEx/v7/Esophagus_Mucosa:GTEx/v7/Heart_Left_Ventricle:GTEx/v7/Muscle_Skeletal:GTEx/v7/Testis:GTEx/…	+	Yes	IMR90:Mesenchymal_Stem_Cell:Mesendoderm:hESC	2.80424e-08	rs185244	6
	ENSG00000158234	FAIM	3	138327448	138352218	1	protein_coding	55179	FAIM	0.0681172	-0.930131	12	12.67	147	0	0	eQTLcatalogue/BLUEPRINT_ge_monocyte:eQTLcatalogue/BrainSeq_ge_brain:eQTLcatalogue/CEDAR_T-cell_CD4:eQTLcatalogue/CEDAR_T-cell_CD8:eQTLcatalogue/Fairfax_2012_B-cell_CD19:eQTLcatalogue/Fairfax_2014_LPS2:eQTLcatalogue/Fairfax_2014_naive:eQTLcatalogue/GEUVADIS_ge_LCL:eQTLcatalogue/TwinsUK_ge_LCL:PsychENCODE_eQTLs:DICE/T_CD4_naive_activated:DICE/T_CD4_TH2:eQTLGen_cis_eQTLs:BIOSQTL/BIOS_eQTL_geneLevel:…	-	No	NA	2.80424e-08	rs185244	6
	ENSG00000051382	PIK3CB	3	138372860	138553780	-1	protein_coding	5291	PIK3CB	0.999979	-0.399992	0	0	88	4.98893e-08	7.92551e-10	eQTLcatalogue/TwinsUK_ge_LCL:eQTLcatalogue/TwinsUK_ge_skin:GTEx/v8/Adipose_Subcutaneous:GTEx/v8/Brain_Cerebellar_Hemisphere:GTEx/v8/Esophagus_Mucosa:GTEx/v8/Cells_Cultured_fibroblasts:GTEx/v8/Skin_Sun_Exposed_Lower_leg:GTEx/v7/Esophagus_Mucosa	-	Yes	IMR90	8.12527e-06	rs185244	6
	ENSG00000183770	FOXL2	3	138663066	138665982	-1	protein_coding	668	FOXL2	NA	-0.760661	0	0	0	NA	NA	NA	NA	Yes	Liver:Pancreas:Spleen:GM12878:IMR90:Mesenchymal_Stem_Cell:Mesendoderm:Trophoblast-like_Cell:hESC	2.80424e-08	rs185244	6
	ENSG00000206262	C3orf72	3	138666076	138672293	1	protein_coding	401089	C3orf72	0.0934371	0.66983	0	0	0	NA	NA	NA	NA	Yes	Liver:Pancreas:Spleen:GM12878:IMR90:Mesenchymal_Stem_Cell:Mesendoderm:Trophoblast-like_Cell:hESC	2.80424e-08	rs185244	6
	ENSG00000206260	PRR23A	3	138722804	138725110	-1	protein_coding	729627	PRR23A	0.0180799	-0.400505	0	0	1	7.51176e-05	0.00547092	BRAINEAC/OCTX	NA	Yes	Mesendoderm:hESC	0.00122736	rs185244	6
	ENSG00000175110	MRPS22	3	138724648	139076065	1	protein_coding	56945	MRPS22	6.39409e-05	NA	0	0	0	NA	NA	NA	NA	Yes	Mesendoderm:hESC	0.00122736	rs185244	6
	ENSG00000184814	PRR23B	3	138737873	138739768	-1	protein_coding	389151	PRR23B	0.00253402	-1.08126	0	0	0	NA	NA	NA	NA	Yes	Mesendoderm:hESC	0.00122736	rs185244	6
	ENSG00000233701	PRR23C	3	138760944	138763734	-1	protein_coding	389152	PRR23C	0.000636018	0.459235	0	0	10	6.41874e-05	1.88948e-25	GTEx/v8/Testis	-	No	NA	0.00122736	rs185244	6
	ENSG00000114127	XRN1	3	142025449	142166904	-1	protein_coding	54464	XRN1	0.995838	-1.85237	0	0	11	1.4651e-08	0.000189036	eQTLGen_trans_eQTLs	+	No	NA	1.21398e-08	rs10774625	21
	ENSG00000144935	TRPC1	3	142442916	142526730	1	protein_coding	7220	TRPC1	0.784922	NA	0	0	2	4.3776e-06	0.0295696	eQTLGen_trans_eQTLs	+	No	NA	1.21398e-08	rs10774625	21
	ENSG00000174944	P2RY14	3	150929905	150996255	-1	protein_coding	9934	P2RY14	0.000377084	0.00626441	0	0	12	3.057e-11	0	eQTLGen_trans_eQTLs	+	No	NA	1.21398e-08	rs10774625	21
	ENSG00000163659	TIPARP	3	156391024	156424559	1	protein_coding	25976	TIPARP	0.997752	-1.24771	0	0	12	2.889e-14	0	eQTLGen_trans_eQTLs	-	No	NA	1.21398e-08	rs10774625	21
	ENSG00000118855	MFSD1	3	158449987	158547508	1	protein_coding	64747	MFSD1	1.01997e-09	-0.113517	0	0	2	3.7028e-06	0.0258276	eQTLGen_trans_eQTLs	-	No	NA	2.84262e-06	rs6694817	3
	ENSG00000075651	PLD1	3	171318195	171528740	-1	protein_coding	5337	PLD1	7.20705e-16	-0.646018	0	0	8	6.9127e-07	0.00602065	eQTLGen_trans_eQTLs	-	No	NA	1.21398e-08	rs10774625	21
	ENSG00000114346	ECT2	3	172468472	172539264	1	protein_coding	1894	ECT2	2.55529e-05	0.106986	0	0	12	4.0653e-17	0	eQTLGen_trans_eQTLs	-	No	NA	1.21398e-08	rs10774625	21
	ENSG00000196083	IL1RAP	3	190231840	190375843	1	protein_coding	3556	IL1RAP	0.506747	-0.498078	0	0	12	3.3901e-10	2.04207e-05	eQTLGen_trans_eQTLs	-	No	NA	1.21398e-08	rs10774625	21
	ENSG00000152492	CCDC50	3	191046866	191116459	1	protein_coding	152137	CCDC50	9.33289e-06	0.107293	0	0	5	1.5063e-06	0.0117385	eQTLGen_trans_eQTLs	-	No	NA	3.83808e-08	rs10774625	21
	ENSG00000002587	HS3ST1	4	11394774	11431389	-1	protein_coding	9957	HS3ST1	0.00617541	-1.01446	0	0	11	8.1489e-08	0.00103531	eQTLGen_trans_eQTLs	-	No	NA	1.21398e-08	rs10774625	21
	ENSG00000169744	LDB2	4	16503164	16900432	-1	protein_coding	9079	LDB2	0.976068	-0.509111	0	0	8	6.6049e-08	0.000854006	eQTLGen_trans_eQTLs	+	No	NA	1.21398e-08	rs10774625	21
	ENSG00000002549	LAP3	4	17578815	17609595	1	protein_coding	51056	LAP3	0.00122013	NA	0	0	8	5.6386e-07	0.00495382	eQTLGen_trans_eQTLs	+	No	NA	1.21398e-08	rs10774625	21
	ENSG00000109805	NCAPG	4	17812525	17846485	1	protein_coding	64151	NCAPG	0.618144	0.0277038	0	0	1	6.3676e-06	0.0402682	eQTLGen_trans_eQTLs	-	No	NA	1.32793e-07	rs10774625	21
	ENSG00000091490	SEL1L3	4	25749055	25865382	-1	protein_coding	23231	SEL1L3	0.62882	-0.176835	0	0	11	4.415e-10	2.11015e-05	eQTLGen_trans_eQTLs	-	No	NA	1.21398e-08	rs10774625	21
	ENSG00000181826	RELL1	4	37592422	37687998	-1	protein_coding	768211	RELL1	0.88355	NA	0	0	10	1.5155e-08	0.000188561	eQTLGen_trans_eQTLs	-	No	NA	1.21398e-08	rs10774625	21
	ENSG00000157796	WDR19	4	39184024	39287430	1	protein_coding	57728	WDR19	1.73111e-07	-0.392479	0	0	11	2.4421e-10	0	eQTLGen_trans_eQTLs	-	No	NA	1.21398e-08	rs10774625	21
	ENSG00000163694	RBM47	4	40425272	40632892	-1	protein_coding	54502	RBM47	0.958532	-0.203591	0	0	3	3.3876e-06	0.0239473	eQTLGen_trans_eQTLs	-	No	NA	3.83808e-08	rs10774625	21
	ENSG00000074966	TXK	4	48068410	48136273	-1	protein_coding	7294	TXK	1.24866e-07	-0.119948	0	0	12	6.3396e-15	0	eQTLGen_trans_eQTLs	+	No	NA	1.21398e-08	rs10774625	21
	ENSG00000132465	IGJ	4	71521258	71547534	-1	protein_coding	3512	IGJ	0.00484727	-0.238531	0	0	13	9.3458e-10	3.96432e-05	eQTLGen_trans_eQTLs	-	No	NA	1.21398e-08	rs10774625	21
	ENSG00000169116	PARM1	4	75858305	75975325	1	protein_coding	25849	PARM1	0.00606336	1.14734	0	0	12	1.1311e-08	0.000177048	eQTLGen_trans_eQTLs	-	No	NA	1.21398e-08	rs10774625	21
	ENSG00000138755	CXCL9	4	76922428	76928641	-1	protein_coding	4283	CXCL9	0.00533395	0.306442	0	0	7	2.6781e-07	0.00258303	eQTLGen_trans_eQTLs	+	No	NA	1.21398e-08	rs10774625	21
	ENSG00000169245	CXCL10	4	76942273	76944650	-1	protein_coding	3627	CXCL10	0.731026	0.228312	0	0	12	2.3827e-10	0	eQTLGen_trans_eQTLs	+	No	NA	1.21398e-08	rs10774625	21
	ENSG00000138758	2023-09-11	4	77870856	77961537	1	protein_coding	55752	2023-09-11	0.681902	-0.149498	0	0	1	7.8586e-06	0.0477876	eQTLGen_trans_eQTLs	-	No	NA	1.32793e-07	rs10774625	21
	ENSG00000163297	ANTXR2	4	80822303	81046608	-1	protein_coding	118429	ANTXR2	0.405189	-0.118939	0	0	16	2.7481e-17	0	eQTLGen_trans_eQTLs	-	No	NA	1.21398e-08	rs10774625	21
	ENSG00000254531	AP001816.1	4	102268937	102270040	1	protein_coding	90024	FLJ20021	NA	NA	0	0	2	2.221e-06	0.016755	eQTLGen_trans_eQTLs	-	No	NA	1.32793e-07	rs10774625	21
	ENSG00000153064	BANK1	4	102332443	102995969	1	protein_coding	55024	BANK1	1.76433e-10	-0.305251	0	0	12	3.9282e-15	0	eQTLGen_trans_eQTLs	-	No	NA	1.21398e-08	rs10774625	21
	ENSG00000138821	SLC39A8	4	103172198	103352415	-1	protein_coding	64116	SLC39A8	0.891567	-0.202749	0	0	6	2.3057e-06	0.0173547	eQTLGen_trans_eQTLs	+	No	NA	1.21398e-08	rs10774625	21
	ENSG00000109320	NFKB1	4	103422486	103538459	1	protein_coding	4790	NFKB1	0.99426	NA	0	0	10	1.9839e-11	0	eQTLGen_trans_eQTLs	+	No	NA	1.21398e-08	rs10774625	21
	ENSG00000138795	LEF1	4	108968701	109090112	-1	protein_coding	51176	LEF1	0.970135	-0.536386	0	0	12	1.3918e-08	0.000189304	eQTLGen_trans_eQTLs	+	No	NA	1.21398e-08	rs10774625	21
	ENSG00000073331	ALPK1	4	113206665	113363776	1	protein_coding	80216	ALPK1	9.99914e-08	1.00217	0	0	11	5.575e-10	2.03293e-05	eQTLGen_trans_eQTLs	+	No	NA	1.21398e-08	rs10774625	21
	ENSG00000164111	ANXA5	4	122589110	122618268	-1	protein_coding	308	ANXA5	3.81588e-06	NA	0	0	4	4.1838e-07	0.0037666	eQTLGen_trans_eQTLs	-	No	NA	1.61723e-08	rs10774625	21
	ENSG00000179387	ELMOD2	4	141445312	141474924	1	protein_coding	255520	ELMOD2	0.804446	-1.29438	0	0	1	6.2781e-06	0.0397382	eQTLGen_trans_eQTLs	+	No	NA	0.0114232	rs3731239	14
	ENSG00000109436	TBC1D9	4	141541919	141677274	-1	protein_coding	23158	TBC1D9	0.876941	-0.648225	0	0	9	2.5635e-07	0.0025029	eQTLGen_trans_eQTLs	-	No	NA	1.21398e-08	rs10774625	21
	ENSG00000109452	INPP4B	4	142944313	143768585	-1	protein_coding	8821	INPP4B	0.998611	-0.0796148	0	0	14	4.7039e-21	0	eQTLGen_trans_eQTLs	+	No	NA	1.21398e-08	rs10774625	21
	ENSG00000164164	OTUD4	4	146031990	146101313	-1	protein_coding	54726	OTUD4	0.999916	-1.53474	0	0	0	NA	NA	NA	NA	Yes	Left_Ventricle:IMR90:Mesenchymal_Stem_Cell	2.01723e-08	rs4593108	7
	ENSG00000237136	C4orf51	4	146601356	146692184	1	protein_coding	646603	C4orf51	0.0151809	NA	0	0	0	NA	NA	NA	NA	Yes	IMR90:Mesenchymal_Stem_Cell	0.000190464	rs4593108	7
	ENSG00000151612	ZNF827	4	146678779	146859787	-1	protein_coding	152485	ZNF827	0.999866	0.180008	0	0	0	NA	NA	NA	NA	Yes	Mesenchymal_Stem_Cell:hESC	0.0275152	rs4593108	7
	ENSG00000164167	LSM6	4	147096837	147121152	1	protein_coding	11157	LSM6	0.868076	0.511089	0	0	0	NA	NA	NA	NA	Yes	Left_Ventricle:Mesenchymal_Stem_Cell:Mesendoderm	0.000190464	rs4593108	7
	ENSG00000250673	RP11-6L6.2	4	147145709	147150208	1	protein_coding	345051	REELD1	NA	NA	0	0	0	NA	NA	NA	NA	Yes	GM12878:IMR90:Mesenchymal_Stem_Cell:Mesendoderm:Trophoblast-like_Cell:hESC	9.16805e-06	rs4593108	7
	ENSG00000120519	SLC10A7	4	147175127	147443123	-1	protein_coding	84068	SLC10A7	0.0288074	0.390812	0	0	1	2.11318e-05	0.00213609	PsychENCODE_eQTLs	NA	No	NA	NA	rs4593108	7
	ENSG00000137473	TTC29	4	147627790	147867034	-1	protein_coding	83894	TTC29	1.57133e-06	-0.637385	0	0	0	NA	NA	NA	NA	Yes	IMR90:Mesenchymal_Stem_Cell:Mesendoderm:Trophoblast-like_Cell:hESC	9.16805e-06	rs4593108	7
	ENSG00000151617	EDNRA	4	148402069	148466106	1	protein_coding	1909	EDNRA	0.986016	-0.145872	0	0	100	2.54084e-13	5.36381e-09	PsychENCODE_eQTLs:GTEx/v8/Adrenal_Gland:GTEx/v8/Heart_Left_Ventricle:GTEx/v8/Ovary:GTEx/v8/Testis:GTEx/v7/Heart_Left_Ventricle:GTEx/v7/Testis	-	Yes	Aorta:Left_Ventricle:Liver:Right_Ventricle:GM12878:IMR90:Mesenchymal_Stem_Cell:Mesendoderm:Neural_Progenitor_Cell:Trophoblast-like_Cell:hESC	1.36371e-08	rs4593108	7
	ENSG00000164168	TMEM184C	4	148538534	148593195	1	protein_coding	55751	TMEM184C	0.017595	-0.573836	0	0	1	7.61727e-13	1.3006e-54	GTEx/v8/Thyroid:GTEx/v7/Thyroid	+	Yes	Adult_Cortex:Fetal_Cortex:Aorta:Left_Ventricle:GM12878:IMR90:Mesenchymal_Stem_Cell:Mesendoderm:Neural_Progenitor_Cell:Trophoblast-like_Cell:hESC	1.36371e-08	rs4593108	7
	ENSG00000164169	PRMT10	4	148558936	148605381	-1	protein_coding	90826	PRMT10	7.84047e-06	-0.658529	0	0	1	0.000138532	1.43717e-22	GTEx/v8/Thyroid	+	Yes	GM12878:IMR90:Mesenchymal_Stem_Cell:Mesendoderm:Trophoblast-like_Cell:hESC	2.01723e-08	rs4593108	7
	ENSG00000071205	ARHGAP10	4	148653214	148993931	1	protein_coding	79658	ARHGAP10	1.21711e-10	NA	0	0	2	0.000488844	0.0324375	PsychENCODE_eQTLs	+	Yes	Left_Ventricle:GM12878:IMR90:Mesenchymal_Stem_Cell:Mesendoderm:Trophoblast-like_Cell:hESC	1.36371e-08	rs4593108	7
	ENSG00000151623	NR3C2	4	148999913	149365850	-1	protein_coding	4306	NR3C2	0.925089	-1.46444	0	0	8	1.2751e-06	0.0101363	eQTLGen_trans_eQTLs	+	Yes	Mesenchymal_Stem_Cell:hESC	1.21398e-08	rs10774625;rs4593108	07:21:00
	ENSG00000170390	DCLK2	4	150999426	151178609	1	protein_coding	166614	DCLK2	0.96631	-0.308394	0	0	0	NA	NA	NA	NA	Yes	IMR90:Mesenchymal_Stem_Cell	0.00106991	rs4593108	7
	ENSG00000121210	KIAA0922	4	154387498	154557863	1	protein_coding	23240	KIAA0922	0.99939	NA	0	0	7	7.353e-07	0.00628982	eQTLGen_trans_eQTLs	+	No	NA	1.21398e-08	rs10774625	21
	ENSG00000171566	PLRG1	4	155456158	155471587	-1	protein_coding	5356	PLRG1	0.998225	2.29865	0	0	0	NA	NA	NA	NA	Yes	Left_Ventricle:IMR90:Mesenchymal_Stem_Cell	5.63188e-08	rs72689147	8
	ENSG00000171564	FGB	4	155484108	155492238	1	protein_coding	2244	FGB	0.19539	0.23189	0	0	0	NA	NA	NA	NA	Yes	IMR90:Mesenchymal_Stem_Cell:Mesendoderm:hESC	5.63188e-08	rs72689147	8
	ENSG00000171560	FGA	4	155504278	155511918	-1	protein_coding	2243	FGA	6.34646e-10	-0.0974155	0	0	0	NA	NA	NA	NA	Yes	IMR90:Mesenchymal_Stem_Cell:Mesendoderm:hESC	5.63188e-08	rs72689147	8
	ENSG00000171557	FGG	4	155525286	155534119	-1	protein_coding	2266	FGG	0.0792944	-0.0850257	0	0	0	NA	NA	NA	NA	Yes	Mesenchymal_Stem_Cell	0.000763625	rs72689147	8
	ENSG00000121207	LRAT	4	155548097	155674270	1	protein_coding	9227	LRAT	0.0969625	-0.937219	0	0	0	NA	NA	NA	NA	Yes	Mesenchymal_Stem_Cell	0.000763625	rs72689147	8
	ENSG00000185149	NPY2R	4	156129781	156138230	1	protein_coding	4887	NPY2R	0.188395	-1.47019	0	0	1	0.000135659	0.000771562	GTEx/v8/Skin_Not_Sun_Exposed_Suprapubic	+	No	NA	0.00878219	rs72689147	8
	ENSG00000164114	MAP9	4	156263810	156298122	-1	protein_coding	79884	MAP9	5.17495e-12	1.04103	0	0	0	NA	NA	NA	NA	Yes	Adult_Cortex:Fetal_Cortex:IMR90:Mesenchymal_Stem_Cell:Mesendoderm:Trophoblast-like_Cell:hESC	5.63188e-08	rs72689147	8
	ENSG00000164116	GUCY1A3	4	156587863	156653501	1	protein_coding	2982	GUCY1A3	1.41369e-06	1.52086	76	10.8	105	9.4677e-32	0	PsychENCODE_eQTLs:eQTLGen_cis_eQTLs:BIOSQTL/BIOS_eQTL_geneLevel:CMC_SVA_cis:CMC_NoSVA_cis:GTEx/v8/Adipose_Subcutaneous:GTEx/v8/Artery_Tibial:GTEx/v8/Nerve_Tibial:GTEx/v8/Spleen:GTEx/v7/Adipose_Subcutaneous:GTEx/v7/Artery_Tibial:GTEx/v7/Nerve_Tibial:GTEx/v7/Skin_Sun_Exposed_Lower_leg	-	Yes	Adult_Cortex:Fetal_Cortex:Aorta:Left_Ventricle:IMR90:Mesenchymal_Stem_Cell:Mesendoderm:Trophoblast-like_Cell:hESC	2.72064e-08	rs72689147	8
	ENSG00000061918	GUCY1B3	4	156680144	156728743	1	protein_coding	2983	GUCY1B3	0.000916634	-0.241662	34	10.52	82	4.21127e-11	9.14992e-17	DICE/NK:GTEx/v8/Artery_Tibial:GTEx/v8/Brain_Cerebellum:GTEx/v8/Nerve_Tibial:GTEx/v8/Cells_Cultured_fibroblasts:GTEx/v7/Artery_Tibial:GTEx/v7/Nerve_Tibial:GTEx/v7/Cells_Transformed_fibroblasts:GTEx/v6/Nerve_Tibial	-	Yes	Left_Ventricle:IMR90:Mesenchymal_Stem_Cell:Mesendoderm:Trophoblast-like_Cell:hESC	2.72064e-08	rs72689147	8
	ENSG00000256043	CTSO	4	156845270	156875069	-1	protein_coding	1519	CTSO	6.34962e-06	0.265494	0	0	16	2.1356e-05	0.049	DICE/NK	-	Yes	Fetal_Cortex:IMR90:Mesenchymal_Stem_Cell	3.20785e-07	rs72689147	8
	ENSG00000251283	RP11-171N4.2	4	157555646	157563606	-1	protein_coding	NA	NA	NA	NA	0	0	0	NA	NA	NA	NA	Yes	Mesenchymal_Stem_Cell:Mesendoderm	5.63188e-08	rs72689147	8
	ENSG00000145431	PDGFC	4	157681606	157892546	-1	protein_coding	56034	PDGFC	0.969061	-0.339265	0	0	2	5.062e-06	0.0332275	eQTLGen_trans_eQTLs	-	Yes	IMR90:Mesenchymal_Stem_Cell:Mesendoderm:Trophoblast-like_Cell:hESC	5.63188e-08	rs10774625;rs72689147	08:21:00
	ENSG00000109738	GLRB	4	157997209	158093242	1	protein_coding	2743	GLRB	0.0269281	0.739098	0	0	0	NA	NA	NA	NA	Yes	IMR90:Mesenchymal_Stem_Cell:Mesendoderm:Trophoblast-like_Cell:hESC	2.72064e-08	rs72689147	8
	ENSG00000120251	GRIA2	4	158125334	158287227	1	protein_coding	2891	GRIA2	0.995509	-1.44925	0	0	0	NA	NA	NA	NA	Yes	IMR90:hESC	5.63188e-08	rs72689147	8
	ENSG00000164125	FAM198B	4	159045626	159094470	-1	protein_coding	51313	FAM198B	2.49582e-06	-0.71866	0	0	0	NA	NA	NA	NA	Yes	IMR90:Mesenchymal_Stem_Cell	2.72064e-08	rs72689147	8
	ENSG00000164124	TMEM144	4	159122756	159176563	1	protein_coding	55314	TMEM144	7.8213e-08	0.557179	0	0	0	NA	NA	NA	NA	Yes	Left_Ventricle:IMR90:Mesenchymal_Stem_Cell	5.63188e-08	rs72689147	8
	ENSG00000205208	C4orf46	4	159587831	159593407	-1	protein_coding	201725	C4orf46	0.259003	-1.67232	0	0	0	NA	NA	NA	NA	Yes	IMR90	0.000763625	rs72689147	8
	ENSG00000171503	ETFDH	4	159593277	159630775	1	protein_coding	2110	ETFDH	1.63441e-07	-0.737265	0	0	0	NA	NA	NA	NA	Yes	IMR90	0.000763625	rs72689147	8
	ENSG00000109756	RAPGEF2	4	160025330	160281321	1	protein_coding	9693	RAPGEF2	0.999997	-1.04823	0	0	9	3.7074e-07	0.00336979	eQTLGen_trans_eQTLs	-	No	NA	1.21398e-08	rs10774625	21
	ENSG00000151725	CENPU	4	185615772	185655287	-1	protein_coding	79682	CENPU	0.000144352	0.330229	0	0	1	7.0823e-06	0.0437755	eQTLGen_trans_eQTLs	-	No	NA	1.80036e-13	rs7173743;rs2869862	22
	ENSG00000082074	FYB	5	39105338	39274630	-1	protein_coding	2533	FYB	0.792006	0.193923	0	0	10	1.3644e-08	0.000189994	eQTLGen_trans_eQTLs	+	No	NA	1.21398e-08	rs10774625	21
	ENSG00000164512	ANKRD55	5	55395507	55529186	-1	protein_coding	79722	ANKRD55	2.43501e-07	0.294496	0	0	12	4.9113e-11	0	eQTLGen_trans_eQTLs	+	No	NA	1.21398e-08	rs10774625	21
	ENSG00000145675	PIK3R1	5	67511548	67597649	1	protein_coding	5295	PIK3R1	0.99824	3.50658	0	0	10	1.1897e-08	0.000176254	eQTLGen_trans_eQTLs	+	No	NA	1.21398e-08	rs10774625	21
	ENSG00000152359	POC5	5	74969949	75013313	-1	protein_coding	134359	POC5	0.00213816	0.193562	0	0	4	4.1845e-06	0.0285605	eQTLGen_trans_eQTLs	+	No	NA	1.21398e-08	rs10774625	21
	ENSG00000145703	IQGAP2	5	75699074	76003957	1	protein_coding	10788	IQGAP2	4.10295e-15	-0.157179	0	0	12	8.493e-11	0	eQTLGen_trans_eQTLs	-	No	NA	1.21398e-08	rs10774625	21
	ENSG00000113319	RASGRF2	5	80256491	80525975	1	protein_coding	5924	RASGRF2	0.998743	-1.40016	0	0	7	1.6075e-07	0.00161943	eQTLGen_trans_eQTLs	+	No	NA	1.21398e-08	rs10774625	21
	ENSG00000038427	VCAN	5	82767284	82878122	1	protein_coding	1462	VCAN	0.999751	-0.333731	0	0	7	2.7328e-07	0.00263552	eQTLGen_trans_eQTLs	-	No	NA	1.21398e-08	rs10774625	21
	ENSG00000081189	MEF2C	5	88013975	88199922	-1	protein_coding	4208	MEF2C	0.00424617	-2.66223	0	0	12	1.1743e-14	0	eQTLGen_trans_eQTLs	-	No	NA	1.21398e-08	rs10774625	21
	ENSG00000113391	FAM172A	5	92953775	93447404	-1	protein_coding	83989	FAM172A	0.0182871	-0.651395	0	0	1	6.789e-06	0.0423524	eQTLGen_trans_eQTLs	-	No	NA	1.72272e-11	rs2891168	14
	ENSG00000175471	MCTP1	5	94039446	94620279	-1	protein_coding	79772	MCTP1	0.00988912	-0.289821	0	0	5	1.963e-06	0.0150641	eQTLGen_trans_eQTLs	+	No	NA	1.21398e-08	rs10774625	21
	ENSG00000164292	RHOBTB3	5	95049226	95160087	1	protein_coding	22836	RHOBTB3	0.000533732	1.04967	0	0	10	1.0748e-07	0.00120792	eQTLGen_trans_eQTLs	+	No	NA	1.21398e-08	rs10774625	21
	ENSG00000205302	SNX2	5	122110691	122165803	1	protein_coding	6643	SNX2	0.997941	-0.365485	0	0	13	1.852e-12	0	eQTLGen_trans_eQTLs	-	No	NA	1.21398e-08	rs10774625	21
	ENSG00000146021	KLHL3	5	136953189	137071779	-1	protein_coding	26249	KLHL3	0.924155	-1.18581	0	0	11	9.1167e-12	0	eQTLGen_trans_eQTLs	+	No	NA	1.21398e-08	rs10774625	21
	ENSG00000044115	CTNNA1	5	137946656	138270723	1	protein_coding	1495	CTNNA1	0.970554	-0.172314	0	0	4	1.4632e-06	0.0114192	eQTLGen_trans_eQTLs	-	No	NA	1.61723e-08	rs10774625	21
	ENSG00000170476	MZB1	5	138723169	138725770	-1	protein_coding	51237	MZB1	0.00381145	-0.129029	0	0	12	5.8129e-13	0	eQTLGen_trans_eQTLs	-	No	NA	1.21398e-08	rs10774625	21
	ENSG00000156463	SH3RF2	5	145316142	145461354	1	protein_coding	153769	SH3RF2	1.79074e-11	-1.22579	0	0	8	1.0084e-06	0.00825449	eQTLGen_trans_eQTLs	-	No	NA	1.21398e-08	rs10774625	21
	ENSG00000169252	ADRB2	5	148206156	148208196	1	protein_coding	154	ADRB2	0.476493	0.326414	0	0	2	2.4147e-06	0.0178999	eQTLGen_trans_eQTLs	-	No	NA	6.41199e-07	rs10774625	21
	ENSG00000164284	GRPEL2	5	148724993	148734146	1	protein_coding	134266	GRPEL2	0.00575467	-1.14727	0	0	11	1.9358e-07	0.00194058	eQTLGen_trans_eQTLs	+	No	NA	1.21398e-08	rs10774625	21
	ENSG00000113140	SPARC	5	151040657	151066726	-1	protein_coding	6678	SPARC	0.886494	0.0856778	0	0	1	6.6373e-06	0.0416748	eQTLGen_trans_eQTLs	-	No	NA	0.000910678	rs10774625	21
	ENSG00000170271	FAXDC2	5	154198051	154238812	-1	protein_coding	10826	FAXDC2	1.47672e-06	-1.02733	0	0	2	9.662e-07	0.00794329	eQTLGen_trans_eQTLs	+	No	NA	7.20247e-05	rs1004467	18
	ENSG00000113263	ITK	5	156569944	156682201	1	protein_coding	3702	ITK	1.49551e-05	0.141883	0	0	7	1.0914e-06	0.00878837	eQTLGen_trans_eQTLs	+	No	NA	1.21398e-08	rs10774625	21
	ENSG00000055163	CYFIP2	5	156693089	156822606	1	protein_coding	26999	CYFIP2	0.999999	NA	0	0	10	6.2671e-07	0.00552738	eQTLGen_trans_eQTLs	+	No	NA	1.21398e-08	rs10774625	21
	ENSG00000164330	EBF1	5	158122928	158526769	-1	protein_coding	1879	EBF1	0.996264	0.544514	0	0	12	2.619e-10	0	eQTLGen_trans_eQTLs	-	No	NA	1.21398e-08	rs10774625	21
	ENSG00000131187	F12	5	176829141	176836577	-1	protein_coding	2161	F12	3.46473e-06	-0.0799569	0	0	8	2.3832e-08	0.000316313	eQTLGen_trans_eQTLs	-	No	NA	1.21398e-08	rs10774625	21
	ENSG00000113758	DBN1	5	176883609	176901402	-1	protein_coding	1627	DBN1	0.962686	NA	0	0	7	5.3255e-07	0.00470352	eQTLGen_trans_eQTLs	-	No	NA	6.95603e-11	rs532436	15
	ENSG00000112679	DUSP22	6	291630	351355	1	protein_coding	56940	DUSP22	0.00430707	NA	0	0	12	1.2648e-09	5.72847e-05	eQTLGen_trans_eQTLs	-	No	NA	1.21398e-08	rs10774625	21
	ENSG00000137265	IRF4	6	391739	411447	1	protein_coding	3662	IRF4	0.922221	2.34445	0	0	16	5.2e-26	0	eQTLGen_trans_eQTLs	-	No	NA	1.21398e-08	rs10774625	21
	ENSG00000124491	F13A1	6	6144318	6321246	-1	protein_coding	2162	F13A1	0.00102736	0.8944	0	0	4	3.465e-10	2.09556e-05	eQTLGen_trans_eQTLs	-	No	NA	2.84262e-06	rs6694817	3
	ENSG00000239264	TXNDC5	6	7881483	8026646	-1	protein_coding	81567	TXNDC5	1.78543e-06	-0.0582922	0	0	2	1.6912e-06	0.0131048	eQTLGen_trans_eQTLs	-	No	NA	1.61723e-08	rs10774625	21
	ENSG00000111846	GCNT2	6	10492456	10629601	1	protein_coding	2651	GCNT2	0.0193977	0.972035	0	0	0	NA	NA	NA	NA	Yes	IMR90:Mesenchymal_Stem_Cell	4.74181e-12	rs12530250:rs12530250;rs13209002:rs13209002	9
	ENSG00000111837	MAK	6	10762956	10838764	-1	protein_coding	4117	MAK	9.62965e-11	-0.604601	0	0	0	NA	NA	NA	NA	Yes	Mesenchymal_Stem_Cell	1.73509e-09	rs12530250:rs12530250;rs13209002	9
	ENSG00000124827	GCM2	6	10873456	10882174	-1	protein_coding	9247	GCM2	0.00140119	0.241087	0	0	0	NA	NA	NA	NA	Yes	IMR90:Mesenchymal_Stem_Cell	3.79002e-14	rs12530250:rs12530250;rs13209002:rs13209002	9
	ENSG00000197977	ELOVL2	6	10980992	11044547	-1	protein_coding	54898	ELOVL2	0.000198697	0.232974	0	0	0	NA	NA	NA	NA	Yes	Mesendoderm:Trophoblast-like_Cell:hESC	1.73509e-09	rs12530250:rs12530250;rs13209002:rs13209002	9
	ENSG00000224531	SMIM13	6	11094266	11138964	1	protein_coding	221710	SMIM13	NA	-0.964227	0	0	0	NA	NA	NA	NA	Yes	Mesenchymal_Stem_Cell:Mesendoderm:Trophoblast-like_Cell	1.73509e-09	rs13209002:rs12530250:rs12530250;rs13209002	9
	ENSG00000244476	ERVFRD-1	6	11102722	11111965	-1	protein_coding	405754	ERVFRD-1	0.00242835	2.01108	0	0	0	NA	NA	NA	NA	Yes	Mesenchymal_Stem_Cell:Mesendoderm:Trophoblast-like_Cell	1.73509e-09	rs13209002:rs12530250:rs12530250;rs13209002	9
	ENSG00000205269	TMEM170B	6	11537938	11583757	1	protein_coding	100113407	TMEM170B	0.674229	1.72769	0	0	0	NA	NA	NA	NA	Yes	IMR90:Mesenchymal_Stem_Cell:Mesendoderm:hESC	1.73509e-09	rs12530250:rs12530250;rs13209002	9
	ENSG00000111863	ADTRP	6	11712287	11807279	-1	protein_coding	84830	ADTRP	0.000702618	0.431384	0	0	0	NA	NA	NA	NA	Yes	Fetal_Cortex:Left_Ventricle:Mesenchymal_Stem_Cell:Mesendoderm:Trophoblast-like_Cell:hESC	4.74181e-12	rs12530250:rs12530250;rs13209002:rs13209002	9
	ENSG00000095951	HIVEP1	6	12008995	12165232	1	protein_coding	3096	HIVEP1	0.999987	NA	0	0	0	NA	NA	NA	NA	Yes	Mesenchymal_Stem_Cell:Mesendoderm:hESC	1.73509e-09	rs12530250:rs12530250;rs13209002	9
	ENSG00000078401	EDN1	6	12290596	12297427	1	protein_coding	1906	EDN1	0.0810201	-0.88833	0	0	0	NA	NA	NA	NA	Yes	Adult_Cortex:Fetal_Cortex:Aorta:Left_Ventricle:IMR90:Mesenchymal_Stem_Cell:Mesendoderm:Trophoblast-like_Cell:hESC	3.79002e-14	rs12530250:rs12530250;rs13209002:rs13209002	9
	ENSG00000112137	PHACTR1	6	12717893	13288645	1	protein_coding	221692	PHACTR1	0.664117	NA	423	21.4	375	7.98062e-42	0	eQTLcatalogue/BLUEPRINT_ge_neutrophil:eQTLcatalogue/CEDAR_neutrophil_CD15:eQTLcatalogue/TwinsUK_ge_fat:eQTLGen_cis_eQTLs:BIOSQTL/BIOS_eQTL_geneLevel:GTEx/v8/Adipose_Subcutaneous:GTEx/v8/Whole_Blood:GTEx/v8/Artery_Aorta:GTEx/v8/Artery_Coronary:GTEx/v8/Artery_Tibial:GTEx/v8/Brain_Spinal_cord_cervical_c-1:GTEx/v8/Esophagus_Mucosa:GTEx/v8/Esophagus_Muscularis:GTEx/v8/Heart_Atrial_Appendage:GTEx/v8/Mu…	-	Yes	Adult_Cortex:Fetal_Cortex:Left_Ventricle:IMR90:Mesenchymal_Stem_Cell:Mesendoderm:Trophoblast-like_Cell:hESC	3.79002e-14	rs12530250;rs13209002;rs12530250:rs12530250;rs13209002:rs13209002	9
	ENSG00000145979	TBC1D7	6	13266774	13328815	-1	protein_coding	51256	TBC1D7	8.30116e-06	0.944872	0	0	300	1.4588e-22	0	eQTLGen_cis_eQTLs:BIOSQTL/BIOS_eQTL_geneLevel:CMC_SVA_cis:CMC_NoSVA_cis:GTEx/v8/Artery_Tibial:GTEx/v8/Esophagus_Mucosa:GTEx/v8/Heart_Left_Ventricle:GTEx/v8/Skin_Sun_Exposed_Lower_leg:GTEx/v7/Artery_Tibial	+	Yes	Adult_Cortex:Fetal_Cortex:Aorta:Left_Ventricle:Spleen:GM12878:IMR90:Mesenchymal_Stem_Cell:Trophoblast-like_Cell	3.79002e-14	rs12530250;rs13209002;rs13209002:rs12530250:rs13209002	9
	ENSG00000145990	GFOD1	6	13358062	13487894	-1	protein_coding	54438	GFOD1	0.0496191	1.49126	0	0	1	0.000105551	9.8268e-12	GTEx/v8/Artery_Tibial	NA	Yes	Adult_Cortex:Fetal_Cortex	4.01216e-14	rs12530250;rs13209002;rs12530250:rs12530250;rs13209002:rs13209002	9
	ENSG00000187461	AL583828.1	6	13469513	13486415	-1	protein_coding	NA	NA	NA	NA	0	0	0	NA	NA	NA	NA	Yes	Adult_Cortex:Fetal_Cortex	4.01216e-14	rs12530250:rs12530250;rs13209002:rs13209002	9
	ENSG00000124523	SIRT5	6	13574816	13614790	1	protein_coding	23408	SIRT5	1.87753e-05	0.0450589	0	0	0	NA	NA	NA	NA	Yes	Fetal_Cortex:GM12878:IMR90	3.81668e-05	rs12530250:rs12530250;rs13209002:rs13209002	9
	ENSG00000225921	NOL7	6	13615559	13632971	1	protein_coding	51406	NOL7	0.0109601	0.0534787	0	0	3	0.000107906	1.0208e-07	GTEx/v8/Adipose_Subcutaneous	+	No	NA	4.45764e-05	rs12530250;rs13209002	9
	ENSG00000112149	CD83	6	14117872	14137149	1	protein_coding	9308	CD83	0.0177807	-0.0735049	0	0	9	4.8286e-07	0.00426261	eQTLGen_trans_eQTLs	-	No	NA	1.21398e-08	rs10774625	21
	ENSG00000007944	MYLIP	6	16129356	16148479	1	protein_coding	29116	MYLIP	0.0202269	NA	0	0	10	1.6662e-09	5.70017e-05	eQTLGen_trans_eQTLs	+	No	NA	1.21398e-08	rs10774625	21
	ENSG00000111913	FAM65B	6	24797601	25042238	-1	protein_coding	9750	FAM65B	0.97131	0.949896	0	0	11	3.8902e-11	0	eQTLGen_trans_eQTLs	-	No	NA	1.21398e-08	rs10774625	21
	ENSG00000026950	BTN3A1	6	26402465	26415444	1	protein_coding	11119	BTN3A1	8.65114e-07	1.62791	0	0	13	7.247e-10	2.03459e-05	eQTLGen_trans_eQTLs	+	No	NA	1.21398e-08	rs10774625	21
	ENSG00000111801	BTN3A3	6	26440700	26453643	1	protein_coding	10384	BTN3A3	7.19025e-10	1.09011	0	0	8	1.4642e-07	0.00157471	eQTLGen_trans_eQTLs	+	No	NA	1.21398e-08	rs10774625	21
	ENSG00000112062	MAPK14	6	35995488	36079013	1	protein_coding	1432	MAPK14	0.997467	-0.995766	0	0	8	3.8304e-07	0.00340121	eQTLGen_trans_eQTLs	+	No	NA	1.21398e-08	rs10774625	21
	ENSG00000010030	ETV7	6	36322419	36356164	-1	protein_coding	51513	ETV7	2.00673e-08	0.118035	0	0	12	2.3147e-15	0	eQTLGen_trans_eQTLs	+	No	NA	1.21398e-08	rs10774625	21
	ENSG00000124731	TREM1	6	41235664	41254457	-1	protein_coding	54210	TREM1	0.000343966	0.911954	0	0	11	1.768e-09	5.66465e-05	eQTLGen_trans_eQTLs	-	No	NA	1.21398e-08	rs10774625	21
	ENSG00000112759	SLC29A1	6	44187242	44201888	1	protein_coding	2030	SLC29A1	0.964282	NA	0	0	9	4.3858e-07	0.00394893	eQTLGen_trans_eQTLs	+	No	NA	1.61723e-08	rs10774625	21
	ENSG00000096093	EFHC1	6	52285106	52387892	1	protein_coding	114327	EFHC1	5.05958e-12	1.60649	0	0	9	2.5121e-07	0.00243931	eQTLGen_trans_eQTLs	-	No	NA	1.21398e-08	rs10774625	21
	ENSG00000082293	COL19A1	6	70576463	70919679	1	protein_coding	1310	COL19A1	5.55032e-17	1.30528	0	0	5	1.8114e-06	0.0140991	eQTLGen_trans_eQTLs	-	No	NA	1.61723e-08	rs10774625	21
	ENSG00000198478	SH3BGRL2	6	80341000	80413372	1	protein_coding	83699	SH3BGRL2	7.16872e-06	0.561378	0	0	1	1.9055e-06	0.0145786	eQTLGen_trans_eQTLs	-	No	NA	1.99897e-05	rs1004467	18
	ENSG00000135318	NT5E	6	86159809	86205500	1	protein_coding	4907	NT5E	2.33634e-06	-0.469731	0	0	11	4.5004e-08	0.000618238	eQTLGen_trans_eQTLs	-	No	NA	1.21398e-08	rs10774625	21
	ENSG00000111880	RNGTT	6	89319985	89673348	-1	protein_coding	8732	RNGTT	0.763456	0.0768624	0	0	12	1.8172e-13	0	eQTLGen_trans_eQTLs	-	No	NA	1.21398e-08	rs10774625	21
	ENSG00000198833	UBE2J1	6	90036344	90062567	-1	protein_coding	51465	UBE2J1	0.857925	-0.139236	0	0	3	9.248e-07	0.00771563	eQTLGen_trans_eQTLs	-	No	NA	1.61723e-08	rs10774625	21
	ENSG00000112394	SLC16A10	6	111408781	111552397	1	protein_coding	117247	SLC16A10	0.067607	NA	0	0	8	6.3584e-07	0.00557794	eQTLGen_trans_eQTLs	+	No	NA	1.21398e-08	rs10774625	21
	ENSG00000188820	FAM26F	6	116782533	116784934	1	protein_coding	441168	FAM26F	1.79932e-05	0.384834	0	0	8	2.2117e-07	0.00215675	eQTLGen_trans_eQTLs	+	No	NA	1.21398e-08	rs10774625	21
	ENSG00000152894	PTPRK	6	128289924	128841870	-1	protein_coding	5796	PTPRK	0.980389	-0.479547	0	0	10	3.727e-07	0.00338927	eQTLGen_trans_eQTLs	-	No	NA	1.21398e-08	rs10774625	21
	ENSG00000164484	TMEM200A	6	130686879	130764208	1	protein_coding	114801	TMEM200A	0.835246	-0.0806799	0	0	7	3.4008e-06	0.0240032	eQTLGen_trans_eQTLs	+	No	NA	1.21398e-08	rs10774625	21
	ENSG00000079950	STX7	6	132767006	132834337	-1	protein_coding	8417	STX7	0.00426312	2.37247	0	0	0	NA	NA	NA	NA	Yes	Mesenchymal_Stem_Cell	0.000496492	rs2327426	10
	ENSG00000146385	TAAR8	6	132873832	132874860	1	protein_coding	83551	TAAR8	0.000303108	-0.116039	0	0	0	NA	NA	NA	NA	Yes	Left_Ventricle:IMR90:Mesenchymal_Stem_Cell	4.25186e-08	rs2327426	10
	ENSG00000146383	TAAR6	6	132891461	132892498	1	protein_coding	319100	TAAR6	0.153131	0.10467	0	0	0	NA	NA	NA	NA	Yes	Left_Ventricle	0.000496492	rs2327426	10
	ENSG00000135569	TAAR5	6	132909731	132910877	-1	protein_coding	9038	TAAR5	3.45752e-07	-0.191135	0	0	0	NA	NA	NA	NA	Yes	Left_Ventricle	0.000496492	rs2327426	10
	ENSG00000146378	TAAR2	6	132938161	132945414	-1	protein_coding	9287	TAAR2	3.41448e-06	0.0507659	0	0	0	NA	NA	NA	NA	Yes	Left_Ventricle:IMR90:Mesenchymal_Stem_Cell	4.25186e-08	rs2327426	10
	ENSG00000146399	TAAR1	6	132966123	132967142	-1	protein_coding	134864	TAAR1	0.000283698	0.342137	0	0	0	NA	NA	NA	NA	Yes	Left_Ventricle:IMR90:Mesenchymal_Stem_Cell	4.25186e-08	rs2327426	10
	ENSG00000093134	VNN3	6	133043926	133055904	-1	protein_coding	55350	VNN3	0.0347314	NA	0	0	12	5.9485e-09	0.000134612	eQTLGen_trans_eQTLs	-	No	NA	1.21398e-08	rs10774625	21
	ENSG00000112303	VNN2	6	133065009	133084598	-1	protein_coding	8875	VNN2	1.0189e-08	1.27011	0	0	0	NA	NA	NA	NA	Yes	Left_Ventricle:IMR90:Mesenchymal_Stem_Cell:Trophoblast-like_Cell	4.25186e-08	rs2327426	10
	ENSG00000146409	SLC18B1	6	133090509	133119701	-1	protein_coding	116843	SLC18B1	3.94676e-10	0.973266	0	0	0	NA	NA	NA	NA	Yes	Left_Ventricle:IMR90:Mesenchymal_Stem_Cell:Trophoblast-like_Cell	4.25186e-08	rs2327426	10
	ENSG00000112306	RPS12	6	133135580	133138703	1	protein_coding	6206	RPS12	0.827435	0.479145	0	0	0	NA	NA	NA	NA	Yes	Promoter_anchored_loops:Left_Ventricle:IMR90:Mesenchymal_Stem_Cell:Mesendoderm:hESC	4.25186e-08	rs2327426	10
	ENSG00000118526	TCF21	6	134210276	134216691	1	protein_coding	6943	TCF21	0.80537	0.400264	15	7.024	87	1.07772e-20	2.14043e-17	eQTLcatalogue/GENCORD_ge_fibroblast:GTEx/v8/Adipose_Subcutaneous:GTEx/v8/Adipose_Visceral_Omentum:GTEx/v8/Adrenal_Gland:GTEx/v8/Artery_Aorta:GTEx/v8/Artery_Coronary:GTEx/v8/Artery_Tibial:GTEx/v8/Breast_Mammary_Tissue:GTEx/v8/Colon_Sigmoid:GTEx/v8/Colon_Transverse:GTEx/v8/Esophagus_Mucosa:GTEx/v8/Esophagus_Muscularis:GTEx/v8/Heart_Atrial_Appendage:GTEx/v8/Heart_Left_Ventricle:GTEx/v8/Lung:GTEx/v8/…	-	Yes	IMR90:Mesenchymal_Stem_Cell:Mesendoderm:hESC	4.25186e-08	rs2327426	10
	ENSG00000028839	TBPL1	6	134273308	134311570	1	protein_coding	9519	TBPL1	0.879617	1.7113	0	0	33	2.8931e-10	0	eQTLGen_cis_eQTLs	-	Yes	IMR90:Mesenchymal_Stem_Cell:Mesendoderm:hESC	4.25186e-08	rs2327426	10
	ENSG00000146411	SLC2A12	6	134309835	134373774	-1	protein_coding	154091	SLC2A12	0.0194084	0.779291	0	0	5	5.09271e-11	0	BIOSQTL/BIOS_eQTL_geneLevel:GTEx/v8/Heart_Atrial_Appendage	-	Yes	Adult_Cortex:Left_Ventricle:Liver:Spleen:IMR90:Mesenchymal_Stem_Cell:Mesendoderm:Neural_Progenitor_Cell:hESC	4.25186e-08	rs2327426	10
	ENSG00000118514	ALDH8A1	6	135238528	135271260	-1	protein_coding	64577	ALDH8A1	9.45631e-06	0.269938	0	0	0	NA	NA	NA	NA	Yes	Hippocampus:Left_Ventricle:Liver:Right_Ventricle:GM12878:IMR90:Mesenchymal_Stem_Cell:Mesendoderm:Trophoblast-like_Cell:hESC	4.25186e-08	rs2327426	10
	ENSG00000118513	MYB	6	135502453	135540311	1	protein_coding	4602	MYB	0.881848	-0.468949	0	0	0	NA	NA	NA	NA	Yes	Liver:Mesenchymal_Stem_Cell	NA	rs2327426	10
	ENSG00000171408	PDE7B	6	136172834	136516712	1	protein_coding	27115	PDE7B	0.946452	0.302893	0	0	7	1.3449e-06	0.0106253	eQTLGen_trans_eQTLs	-	No	NA	1.61723e-08	rs10774625	21
	ENSG00000135525	MAP7	6	136663875	136871957	-1	protein_coding	9053	MAP7	0.929881	0.0189109	0	0	2	6.8207e-07	0.00593654	eQTLGen_trans_eQTLs	-	Yes	Left_Ventricle	5.13887e-05	rs10774625;rs2327426	10:21:00
	ENSG00000164506	STXBP5	6	147525561	147706866	1	protein_coding	134957	STXBP5	0.999992	NA	0	0	8	4.2859e-07	0.00385325	eQTLGen_trans_eQTLs	+	No	NA	1.21398e-08	rs10774625	21
	ENSG00000111961	SASH1	6	148593440	148873186	1	protein_coding	23328	SASH1	0.00325444	-1.83989	0	0	8	8.2046e-09	0.000148982	eQTLGen_trans_eQTLs	+	No	NA	1.21398e-08	rs10774625	21
	ENSG00000074706	IPCEF1	6	154475631	154677926	-1	protein_coding	26034	IPCEF1	0.399941	0.163656	0	0	11	1.6769e-07	0.00165975	eQTLGen_trans_eQTLs	+	No	NA	1.21398e-08	rs10774625	21
	ENSG00000092820	EZR	6	159186773	159240444	-1	protein_coding	7430	EZR	0.98811	1.08666	0	0	13	8.4714e-21	0	eQTLGen_trans_eQTLs	-	No	NA	1.21398e-08	rs10774625	21
	ENSG00000130363	RSPH3	6	159393903	159421219	-1	protein_coding	83861	RSPH3	0.00139623	-0.228791	0	0	0	NA	NA	NA	NA	Yes	IMR90:Mesenchymal_Stem_Cell	7.67338e-07	rs186696265	11
	ENSG00000164691	TAGAP	6	159455500	159466184	-1	protein_coding	117289	TAGAP	0.927103	2.45119	0	0	13	6.6264e-23	0	eQTLGen_trans_eQTLs	-	No	NA	1.21398e-08	rs10774625	21
	ENSG00000164694	FNDC1	6	159590429	159693141	1	protein_coding	84624	FNDC1	3.07461e-07	NA	0	0	0	NA	NA	NA	NA	Yes	IMR90:Mesenchymal_Stem_Cell:hESC	3.15025e-17	rs186696265:rs10455872;rs9457995:rs10455872:rs9457995	11
	ENSG00000112096	SOD2	6	160090089	160183561	-1	protein_coding	6648	SOD2	0.237155	1.73793	0	0	1	1.0765e-05	0.0302811	eQTLGen_cis_eQTLs	+	Yes	Liver:GM12878:IMR90:Mesenchymal_Stem_Cell:Mesendoderm:Trophoblast-like_Cell:hESC	1.27763e-06	rs10455872;rs186696265:rs10455872	11
	ENSG00000146457	WTAP	6	160146617	160177351	1	protein_coding	9589	WTAP	0.995577	1.74577	0	0	15	3.39844e-06	7.49684e-05	CMC_NoSVA_cis:GTEx/v8/Prostate:GTEx/v7/Prostate	-	Yes	Left_Ventricle:Liver:GM12878:IMR90:Mesenchymal_Stem_Cell:Trophoblast-like_Cell:hESC	8.84592e-07	rs10455872;rs186696265:rs10455872	11
	ENSG00000120437	ACAT2	6	160181360	160200144	1	protein_coding	39	ACAT2	1.26454e-05	0.731905	0	0	9	3.20731e-05	5.72574e-09	GTEx/v8/Adipose_Subcutaneous:GTEx/v8/Cells_Cultured_fibroblasts	-	Yes	Liver:GM12878:IMR90:Mesenchymal_Stem_Cell:Mesendoderm:Trophoblast-like_Cell:hESC	5.21844e-08	rs9457995;rs186696265:rs10455872	11
	ENSG00000120438	TCP1	6	160199530	160210781	-1	protein_coding	6950	TCP1	0.989086	0.1579	0	0	3	1.54815e-06	0.0078992	GTEx/v7/Brain_Cortex	+	Yes	Left_Ventricle:Liver:GM12878:IMR90:Mesenchymal_Stem_Cell:Mesendoderm:Trophoblast-like_Cell:hESC	3.15025e-17	rs186696265;rs186696265:rs10455872;rs9457995:rs10455872:rs9457995	11
	ENSG00000112110	MRPL18	6	160210844	160219468	1	protein_coding	29074	MRPL18	0.000794103	1.58163	0	0	18	7.1296e-07	3.18015e-33	PsychENCODE_eQTLs:eQTLGen_cis_eQTLs:GTEx/v8/Adipose_Subcutaneous:GTEx/v7/Adipose_Subcutaneous:GTEx/v7/Artery_Tibial	+	Yes	Left_Ventricle:Liver:GM12878:IMR90:Mesenchymal_Stem_Cell:Mesendoderm:Trophoblast-like_Cell:hESC	3.15025e-17	rs186696265;rs9457995;rs10455872;rs186696265:rs10455872;rs9457995:rs10455872:rs9457995	11
	ENSG00000146453	PNLDC1	6	160221298	160241736	1	protein_coding	154197	PNLDC1	2.54478e-08	0.0542436	2	6.927	0	NA	NA	NA	NA	Yes	Left_Ventricle:Liver:GM12878:IMR90:Mesenchymal_Stem_Cell:Mesendoderm:Trophoblast-like_Cell:hESC	3.15025e-17	rs186696265;rs186696265:rs10455872;rs9457995:rs10455872:rs9457995	11
	ENSG00000130368	MAS1	6	160327974	160329108	1	protein_coding	4142	MAS1	0.000870823	-0.186942	0	0	5	9.01795e-06	0.00978845	DICE/T_CD4_naive:GTEx/v8/Adipose_Subcutaneous	+	Yes	Left_Ventricle:Liver:Spleen:GM12878:IMR90:Mesenchymal_Stem_Cell:Mesendoderm:Trophoblast-like_Cell:hESC	2.17132e-30	rs10455872;rs9457995;rs186696265:rs10455872;rs9457995:rs10455872:rs9457995	11
	ENSG00000197081	IGF2R	6	160390131	160534539	1	protein_coding	3482	IGF2R	0.999999	-0.31206	35	8.478	12	6.67488e-07	3.70385e-79	GTEx/v8/Muscle_Skeletal:GTEx/v7/Muscle_Skeletal	+	Yes	Adult_Cortex:Fetal_Cortex:Aorta:Dorsolateral_Prefrontal_Cortex:Left_Ventricle:Liver:Pancreas:Right_Ventricle:Spleen:GM12878:IMR90:Mesenchymal_Stem_Cell:Mesendoderm:Neural_Progenitor_Cell:Trophoblast-like_Cell:hESC	2.17132e-30	rs186696265;rs9457995;rs10455872;rs186696265:rs10455872;rs9457995:rs10455872:rs9457995	11
	ENSG00000175003	SLC22A1	6	160542821	160579750	1	protein_coding	6580	SLC22A1	1.23978e-13	-0.158084	11	24	68	1.9469e-47	0	eQTLcatalogue/BLUEPRINT_ge_neutrophil:eQTLcatalogue/Lepik_2017_ge_blood:eQTLcatalogue/TwinsUK_ge_blood:eQTLGen_cis_eQTLs:GTEx/v8/Adipose_Subcutaneous:GTEx/v8/Adipose_Visceral_Omentum:GTEx/v8/Whole_Blood:GTEx/v8/Artery_Aorta:GTEx/v8/Artery_Tibial:GTEx/v8/Breast_Mammary_Tissue:GTEx/v8/Colon_Transverse:GTEx/v8/Esophagus_Mucosa:GTEx/v8/Esophagus_Muscularis:GTEx/v8/Lung:GTEx/v8/Muscle_Skeletal:GTEx/v8…	-	Yes	Aorta:Left_Ventricle:Liver:Pancreas:Spleen:IMR90:Mesenchymal_Stem_Cell:Mesendoderm:Neural_Progenitor_Cell:Trophoblast-like_Cell:hESC	1.50702e-30	rs186696265;rs10455872:rs9457995:rs186696265:rs10455872;rs9457995	11
	ENSG00000112499	SLC22A2	6	160592093	160698670	-1	protein_coding	6582	SLC22A2	1.41917e-09	0.905296	65	14.96	115	6.91285e-07	4.68055e-07	GTEx/v8/Esophagus_Muscularis:GTEx/v8/Prostate:GTEx/v7/Esophagus_Muscularis	-	Yes	Liver:IMR90:Mesenchymal_Stem_Cell:Mesendoderm:Trophoblast-like_Cell:hESC	3.15025e-17	rs186696265;rs10455872;rs9457995;rs186696265:rs9457995:rs10455872:rs10455872	11
	ENSG00000146477	SLC22A3	6	160769300	160876014	1	protein_coding	6581	SLC22A3	3.31639e-05	0.310629	73	18.25	365	6.277e-40	0	eQTLcatalogue/BrainSeq_ge_brain:eQTLcatalogue/TwinsUK_ge_skin:PsychENCODE_eQTLs:DICE/T_CD4_TH17:DICE/T_CD4_TH1_17:eQTLGen_cis_eQTLs:BIOSQTL/BIOS_eQTL_geneLevel:CMC_SVA_cis:CMC_NoSVA_cis:GTEx/v8/Adipose_Subcutaneous:GTEx/v8/Adipose_Visceral_Omentum:GTEx/v8/Artery_Tibial:GTEx/v8/Brain_Anterior_cingulate_cortex_BA24:GTEx/v8/Brain_Caudate_basal_ganglia:GTEx/v8/Brain_Cortex:GTEx/v8/Brain_Frontal_Corte…	+	Yes	Aorta:Left_Ventricle:Liver:Pancreas:Psoas:Right_Ventricle:Spleen:IMR90:Mesenchymal_Stem_Cell:Mesendoderm:Trophoblast-like_Cell:hESC	1.50702e-30	rs186696265;rs9457995;rs10455872;rs186696265:rs10455872;rs9457995:rs10455872:rs9457995	11
	ENSG00000198670	LPA	6	160952515	161087407	-1	protein_coding	4018	LPA	2.44223e-32	0.0421444	92	17.26	280	3.06364e-19	0	PsychENCODE_eQTLs:BIOSQTL/BIOS_eQTL_geneLevel:GTEx/v8/Esophagus_Mucosa:GTEx/v8/Liver:GTEx/v8/Prostate:GTEx/v8/Testis:GTEx/v8/Thyroid:GTEx/v7/Brain_Frontal_Cortex_BA9:GTEx/v7/Esophagus_Mucosa:GTEx/v7/Liver	+	No	NA	1.50702e-30	rs10455872;rs186696265;rs9457995	11
	ENSG00000122194	PLG	6	161123270	161174347	1	protein_coding	5340	PLG	0.00243512	0.479258	37	11.81	1	2.25063e-05	1.03796e-10	GTEx/v8/Testis	+	Yes	Left_Ventricle:Liver:GM12878:IMR90:Mesenchymal_Stem_Cell:Mesendoderm:Trophoblast-like_Cell:hESC	4.40229e-09	rs9457995;rs10455872;rs186696265;rs186696265:rs10455872:rs9457995:rs10455872	11
	ENSG00000085511	MAP3K4	6	161412759	161538417	1	protein_coding	4216	MAP3K4	0.999992	NA	4	4.019	36	4.43883e-12	2.55592e-07	eQTLcatalogue/TwinsUK_ge_LCL:GTEx/v7/Pituitary	+	Yes	GM12878:IMR90:Mesenchymal_Stem_Cell:Mesendoderm:hESC	2.62746e-08	rs186696265;rs10455872;rs186696265:rs10455872:rs9457995	11
	ENSG00000026652	AGPAT4	6	161551011	161695093	-1	protein_coding	56895	AGPAT4	0.6745	0.748253	12	7.071	20	4.2443e-12	0	eQTLGen_cis_eQTLs:eQTLGen_trans_eQTLs:GTEx/v8/Pancreas	-	Yes	Promoter_anchored_loops:Adult_Cortex:Fetal_Cortex:Hippocampus:Liver:GM12878:IMR90:Mesenchymal_Stem_Cell:Mesendoderm:Trophoblast-like_Cell:hESC	1.21398e-08	rs186696265;rs10455872;rs10774625;rs186696265:rs10455872:rs10455872;rs9457995:rs9457995	11:21:00
	ENSG00000185345	PARK2	6	161768452	163148803	-1	protein_coding	5071	PARK2	0.0218088	0.549835	0	0	0	NA	NA	NA	NA	Yes	Adult_Cortex:Fetal_Cortex:Aorta:Left_Ventricle:IMR90:Mesenchymal_Stem_Cell:Mesendoderm	1.50702e-30	rs186696265:rs10455872:rs9457995:rs10455872;rs9457995	11
	ENSG00000112530	PACRG	6	163148164	163736524	1	protein_coding	135138	PACRG	0.000104677	0.454746	0	0	0	NA	NA	NA	NA	Yes	Adult_Cortex:Fetal_Cortex:Aorta:Left_Ventricle:IMR90:Mesenchymal_Stem_Cell:Mesendoderm	1.50702e-30	rs186696265:rs10455872:rs9457995:rs10455872;rs9457995	11
	ENSG00000225683	AL078585.1	6	163586446	163612840	-1	protein_coding	NA	NA	NA	NA	0	0	0	NA	NA	NA	NA	Yes	IMR90:Mesenchymal_Stem_Cell	2.62746e-08	rs9457995:rs10455872:rs186696265	11
	ENSG00000112531	QKI	6	163835032	163999628	1	protein_coding	9444	QKI	0.963163	-0.183477	0	0	0	NA	NA	NA	NA	Yes	IMR90:Mesenchymal_Stem_Cell	1.50702e-30	rs9457995:rs186696265:rs10455872:rs10455872;rs9457995	11
	ENSG00000106460	TMEM106B	7	12250867	12282993	1	protein_coding	54664	TMEM106B	0.515078	3.38065	0	0	7	7.1223e-07	0.00614008	eQTLGen_trans_eQTLs	+	No	NA	1.21398e-08	rs10774625	21
	ENSG00000214960	ISPD	7	16130817	16460947	-1	protein_coding	729920	ISPD	0.0024366	NA	0	0	0	NA	NA	NA	NA	Yes	Mesenchymal_Stem_Cell	NA	rs2107595	12
	ENSG00000106524	ANKMY2	7	16639401	16685442	-1	protein_coding	57037	ANKMY2	0.000223758	0.25789	0	0	0	NA	NA	NA	NA	Yes	IMR90	NA	rs2107595	12
	ENSG00000136261	BZW2	7	16685756	16746148	1	protein_coding	28969	BZW2	0.995822	-0.0945372	0	0	0	NA	NA	NA	NA	Yes	IMR90	NA	rs2107595	12
	ENSG00000106537	TSPAN13	7	16793160	16824161	1	protein_coding	27075	TSPAN13	0.609851	-0.0519861	0	0	11	7.5744e-10	2.0284e-05	eQTLGen_trans_eQTLs	-	Yes	Mesenchymal_Stem_Cell	1.21398e-08	rs10774625;rs2107595	12:21:00
	ENSG00000267906	AC073333.1	7	16828866	16829246	1	protein_coding	NA	NA	NA	NA	0	0	0	NA	NA	NA	NA	Yes	Mesenchymal_Stem_Cell	NA	rs2107595	12
	ENSG00000106541	AGR2	7	16831435	16873057	-1	protein_coding	10551	AGR2	0.335455	1.04729	0	0	0	NA	NA	NA	NA	Yes	IMR90:Mesenchymal_Stem_Cell:hESC	NA	rs2107595	12
	ENSG00000173467	AGR3	7	16899029	16921611	-1	protein_coding	155465	AGR3	3.84687e-14	-0.0210646	0	0	0	NA	NA	NA	NA	Yes	IMR90:Mesenchymal_Stem_Cell	NA	rs2107595	12
	ENSG00000106546	AHR	7	17338246	17385776	1	protein_coding	196	AHR	0.999872	-0.609895	0	0	0	NA	NA	NA	NA	Yes	Left_Ventricle:IMR90:Mesenchymal_Stem_Cell:hESC	NA	rs2107595	12
	ENSG00000071189	SNX13	7	17830385	17980124	-1	protein_coding	23161	SNX13	0.985322	-1.39135	0	0	0	NA	NA	NA	NA	Yes	Mesenchymal_Stem_Cell	NA	rs2107595	12
	ENSG00000229937	PRPS1L1	7	18066405	18067486	-1	protein_coding	221823	PRPS1L1	NA	-0.278446	0	0	0	NA	NA	NA	NA	Yes	IMR90:Mesenchymal_Stem_Cell	NA	rs2107595	12
	ENSG00000048052	HDAC9	7	18126572	19042039	1	protein_coding	9734	HDAC9	0.998375	-0.115887	44	18.24	12	7.9741e-07	4.30265e-05	PsychENCODE_eQTLs:GTEx/v8/Cells_Cultured_fibroblasts:GTEx/v8/Skin_Not_Sun_Exposed_Suprapubic:GTEx/v7/Cells_Transformed_fibroblasts:GTEx/v6/Cells_Transformed_fibroblasts	+	Yes	IMR90	2.75955e-08	rs2107595	12
	ENSG00000122691	TWIST1	7	19060614	19157295	-1	protein_coding	7291	TWIST1	0.182034	NA	11	14.57	16	1.28224e-07	0.000193749	PsychENCODE_eQTLs:CMC_SVA_cis:GTEx/v8/Artery_Aorta:GTEx/v8/Thyroid:GTEx/v7/Artery_Aorta	+	Yes	IMR90:Mesenchymal_Stem_Cell:Mesendoderm:Trophoblast-like_Cell:hESC	2.75955e-08	rs2107595	12
	ENSG00000146618	FERD3L	7	19184405	19185044	-1	protein_coding	222894	FERD3L	0.258156	-0.104378	0	0	0	NA	NA	NA	NA	Yes	IMR90:Mesenchymal_Stem_Cell:Mesendoderm:hESC	NA	rs2107595	12
	ENSG00000105849	TWISTNB	7	19735085	19748710	-1	protein_coding	221830	TWISTNB	0.309424	0.540321	0	0	0	NA	NA	NA	NA	Yes	Mesenchymal_Stem_Cell:hESC	NA	rs2107595	12
	ENSG00000183742	MACC1	7	20174278	20257027	-1	protein_coding	346389	MACC1	7.56012e-17	1.46047	0	0	0	NA	NA	NA	NA	Yes	IMR90:Mesenchymal_Stem_Cell:Mesendoderm	NA	rs2107595	12
	ENSG00000105855	ITGB8	7	20370325	20455377	1	protein_coding	3696	ITGB8	0.998351	-0.643627	0	0	0	NA	NA	NA	NA	Yes	Mesenchymal_Stem_Cell:Mesendoderm:hESC	NA	rs2107595	12
	ENSG00000164651	SP8	7	20823906	20826505	-1	protein_coding	221833	SP8	NA	NA	0	0	0	NA	NA	NA	NA	Yes	Mesenchymal_Stem_Cell	NA	rs2107595	12
	ENSG00000106066	CPVL	7	29034847	29235067	-1	protein_coding	54504	CPVL	4.06684e-07	-0.926507	0	0	9	4.5973e-07	0.00409042	eQTLGen_trans_eQTLs	+	No	NA	1.21398e-08	rs10774625	21
	ENSG00000136193	SCRN1	7	29959719	30029905	-1	protein_coding	9805	SCRN1	0.0651886	0.222481	0	0	5	2.6327e-09	7.32467e-05	eQTLGen_trans_eQTLs	-	No	NA	4.10626e-06	rs532436	15
	ENSG00000183696	UPP1	7	48128225	48148330	1	protein_coding	7378	UPP1	9.00845e-05	-0.189383	0	0	13	1.4711e-17	0	eQTLGen_trans_eQTLs	+	No	NA	1.21398e-08	rs10774625	21
	ENSG00000106070	GRB10	7	50657760	50861159	-1	protein_coding	2887	GRB10	0.367424	-0.760993	0	0	11	1.9466e-09	5.62535e-05	eQTLGen_trans_eQTLs	+	No	NA	1.21398e-08	rs10774625	21
	ENSG00000152926	ZNF117	7	64432154	64467062	-1	protein_coding	51351	ZNF117	0.000213601	1.21659	0	0	1	6.284e-06	0.0397482	eQTLGen_trans_eQTLs	-	No	NA	0.0453907	rs10774625	21
	ENSG00000186088	GSAP	7	76940068	77045717	-1	protein_coding	54103	GSAP	3.59526e-16	NA	0	0	10	3.123e-08	0.000408461	eQTLGen_trans_eQTLs	+	No	NA	1.21398e-08	rs10774625	21
	ENSG00000177409	SAMD9L	7	92759368	92777682	-1	protein_coding	219285	SAMD9L	3.79852e-10	0.389889	0	0	6	4.7091e-07	0.00416577	eQTLGen_trans_eQTLs	+	No	NA	1.21398e-08	rs10774625	21
	ENSG00000127990	SGCE	7	94214542	94285521	-1	protein_coding	8910	SGCE	0.00138632	NA	0	0	6	2.9945e-06	0.0215276	eQTLGen_trans_eQTLs	-	No	NA	1.61723e-08	rs10774625	21
	ENSG00000164715	LMTK2	7	97736197	97838945	1	protein_coding	22853	LMTK2	0.994402	0.167448	0	0	8	1.8402e-07	0.0017954	eQTLGen_trans_eQTLs	+	No	NA	1.21398e-08	rs10774625	21
	ENSG00000135272	MDFIC	7	114562209	114659256	1	protein_coding	29969	MDFIC	NA	-1.32194	0	0	11	4.4375e-09	0.000104858	eQTLGen_trans_eQTLs	+	No	NA	1.21398e-08	rs10774625	21
	ENSG00000128604	IRF5	7	128577666	128590089	1	protein_coding	3663	IRF5	0.288476	NA	0	0	0	NA	NA	NA	NA	Yes	Mesenchymal_Stem_Cell	5.83316e-09	rs11556924	13
	ENSG00000158457	TSPAN33	7	128784712	128808671	1	protein_coding	340348	TSPAN33	0.000103178	0.982621	0	0	2	1.6552e-07	0.000550241	eQTLGen_cis_eQTLs	-	No	NA	5.83316e-09	rs11556924	13
	ENSG00000128602	SMO	7	128828713	128853386	1	protein_coding	6608	SMO	0.0637118	NA	0	0	0	NA	NA	NA	NA	Yes	IMR90:Mesenchymal_Stem_Cell	5.83316e-09	rs11556924	13
	ENSG00000128578	STRIP2	7	129074274	129128240	1	protein_coding	57464	STRIP2	7.35177e-10	-0.301291	0	0	0	NA	NA	NA	NA	Yes	Left_Ventricle:Liver:GM12878:IMR90:Mesenchymal_Stem_Cell:Mesendoderm:Trophoblast-like_Cell:hESC	5.83316e-09	rs11556924	13
	ENSG00000240204	SMKR1	7	129142320	129152773	1	protein_coding	100287482	SMKR1	NA	NA	0	0	0	NA	NA	NA	NA	Yes	IMR90:Mesenchymal_Stem_Cell:Mesendoderm:hESC	5.83316e-09	rs11556924	13
	ENSG00000106459	NRF1	7	129251555	129396922	1	protein_coding	4899	NRF1	0.99697	-0.678128	0	0	0	NA	NA	NA	NA	Yes	Aorta:Left_Ventricle:Liver:GM12878:IMR90:Mesenchymal_Stem_Cell:Mesendoderm:Trophoblast-like_Cell:hESC	5.83316e-09	rs11556924	13
	ENSG00000186591	UBE2H	7	129470572	129592789	-1	protein_coding	7328	UBE2H	0.970972	-1.74301	0	0	38	3.35908e-24	1.67954e-20	eQTLcatalogue/Nedelec_2016_ge_macrophage_Listeria:eQTLcatalogue/Nedelec_2016_ge_macrophage_naive:eQTLcatalogue/Quach_2016_ge_monocyte_IAV:eQTLcatalogue/Quach_2016_ge_monocyte_LPS:eQTLcatalogue/Quach_2016_ge_monocyte_naive:eQTLcatalogue/Quach_2016_ge_monocyte_Pam3CSK4:eQTLcatalogue/Quach_2016_ge_monocyte_R848:eQTLGen_cis_eQTLs:GTEx/v8/Minor_Salivary_Gland	+	Yes	Liver:Spleen:GM12878:IMR90:Mesenchymal_Stem_Cell:Mesendoderm:Trophoblast-like_Cell:hESC	5.83316e-09	rs11556924	13
	ENSG00000091732	ZC3HC1	7	129658126	129691291	-1	protein_coding	51530	ZC3HC1	0.000510516	-0.120114	47	28	54	3.86167e-09	1.22968e-07	eQTLcatalogue/Quach_2016_ge_monocyte_R848:eQTLGen_cis_eQTLs:CMC_SVA_cis:GTEx/v8/Adipose_Subcutaneous:GTEx/v8/Adrenal_Gland:GTEx/v8/Esophagus_Mucosa:GTEx/v8/Cells_Cultured_fibroblasts:GTEx/v8/Skin_Not_Sun_Exposed_Suprapubic:GTEx/v8/Skin_Sun_Exposed_Lower_leg:GTEx/v7/Adrenal_Gland:GTEx/v7/Brain_Cortex:GTEx/v7/Esophagus_Mucosa:GTEx/v7/Esophagus_Muscularis:GTEx/v7/Cells_Transformed_fibroblasts:GTEx/v…	+	Yes	IMR90	5.83316e-09	rs11556924	13
	ENSG00000128607	KLHDC10	7	129710350	129775560	1	protein_coding	23008	KLHDC10	0.996684	-0.826631	21	11.53	63	3.27170000000001e-310	0	eQTLcatalogue/CEDAR_B-cell_CD19:eQTLcatalogue/CEDAR_monocyte_CD14:eQTLcatalogue/CEDAR_T-cell_CD4:eQTLcatalogue/CEDAR_T-cell_CD8:eQTLcatalogue/CEDAR_transverse_colon:eQTLcatalogue/Fairfax_2012_B-cell_CD19:eQTLcatalogue/Fairfax_2014_IFN24:eQTLcatalogue/Fairfax_2014_LPS24:eQTLcatalogue/Fairfax_2014_naive:eQTLcatalogue/TwinsUK_ge_fat:eQTLGen_cis_eQTLs:BIOSQTL/BIOS_eQTL_geneLevel:BRAINEAC/CRBL:GTEx/v8…	-	Yes	IMR90	5.83316e-09	rs11556924	13
	ENSG00000146842	TMEM209	7	129804555	129847610	-1	protein_coding	84928	TMEM209	0.00520456	-1.50047	0	0	12	7.9102e-06	2.22916e-22	eQTLGen_cis_eQTLs:GTEx/v8/Thyroid	-	Yes	IMR90:Mesenchymal_Stem_Cell	0.00122359	rs11556924	13
	ENSG00000165120	SSMEM1	7	129847700	129856683	1	protein_coding	136263	SSMEM1	6.42506e-13	0.269904	0	0	0	NA	NA	NA	NA	Yes	IMR90:Mesenchymal_Stem_Cell	0.00122359	rs11556924	13
	ENSG00000158516	CPA2	7	129906667	129929638	1	protein_coding	1358	CPA2	1.74283e-08	-0.185417	0	0	0	NA	NA	NA	NA	Yes	IMR90:Mesenchymal_Stem_Cell:Trophoblast-like_Cell	5.83316e-09	rs11556924	13
	ENSG00000128510	CPA4	7	129932974	129964020	1	protein_coding	51200	CPA4	3.54915e-07	0.632092	0	0	6	1.866e-05	0.0160498	GTEx/v8/Thyroid	-	Yes	GM12878:IMR90:Mesenchymal_Stem_Cell	5.83316e-09	rs11556924	13
	ENSG00000158525	CPA5	7	129984630	130008571	1	protein_coding	93979	CPA5	0.0474887	1.44253	0	0	25	1.74e-15	0	eQTLGen_cis_eQTLs:BIOSQTL/BIOS_eQTL_geneLevel	+	Yes	IMR90:Mesenchymal_Stem_Cell	5.83316e-09	rs11556924	13
	ENSG00000106477	CEP41	7	130033612	130082274	-1	protein_coding	95681	CEP41	0.000125629	-0.511706	0	0	0	NA	NA	NA	NA	Yes	Adult_Cortex:Fetal_Cortex:Left_Ventricle:GM12878:IMR90:Mesenchymal_Stem_Cell:Mesendoderm:Neural_Progenitor_Cell:Trophoblast-like_Cell:hESC	5.83316e-09	rs11556924	13
	ENSG00000106484	MEST	7	130126012	130146133	1	protein_coding	4232	MEST	0.997527	-0.346602	0	0	0	NA	NA	NA	NA	Yes	Promoter_anchored_loops:IMR90:Mesenchymal_Stem_Cell:Mesendoderm:Trophoblast-like_Cell:hESC	5.83316e-09	rs11556924	13
	ENSG00000158623	COPG2	7	130146089	130353598	-1	protein_coding	26958	COPG2	0.0560374	NA	0	0	2	7.1357e-06	0.0203264	eQTLGen_cis_eQTLs	+	Yes	Adult_Cortex:Fetal_Cortex:GM12878:IMR90:Mesenchymal_Stem_Cell:Mesendoderm:Trophoblast-like_Cell:hESC	5.83316e-09	rs11556924	13
	ENSG00000213265	TSGA13	7	130353488	130372268	-1	protein_coding	114960	TSGA13	6.10474e-09	0.107667	0	0	0	NA	NA	NA	NA	Yes	GM12878:IMR90:Mesenchymal_Stem_Cell:Mesendoderm:Trophoblast-like_Cell:hESC	5.83316e-09	rs11556924	13
	ENSG00000174595	KLF14	7	130417401	130418888	-1	protein_coding	136259	KLF14	0.218114	NA	0	0	0	NA	NA	NA	NA	Yes	Promoter_anchored_loops:Aorta:Left_Ventricle:Liver:GM12878:IMR90:Mesenchymal_Stem_Cell:Mesendoderm:Neural_Progenitor_Cell:Trophoblast-like_Cell:hESC	5.83316e-09	rs11556924	13
	ENSG00000128585	MKLN1	7	130794855	131181395	1	protein_coding	4289	MKLN1	0.999578	-2.3974	0	0	0	NA	NA	NA	NA	Yes	Mesendoderm	0.00122359	rs11556924	13
	ENSG00000064393	HIPK2	7	139246316	139477577	-1	protein_coding	28996	HIPK2	0.998346	NA	0	0	9	3.2421e-07	0.00294283	eQTLGen_trans_eQTLs	+	No	NA	1.21398e-08	rs10774625	21
	ENSG00000006530	AGK	7	141250989	141355044	1	protein_coding	55750	AGK	2.47068e-06	-0.811016	0	0	7	1.6896e-07	0.00168231	eQTLGen_trans_eQTLs	+	No	NA	1.21398e-08	rs10774625	21
	ENSG00000146904	EPHA1	7	143087382	143105985	-1	protein_coding	2041	EPHA1	5.30365e-11	0.0658929	0	0	11	3.049e-08	0.000394795	eQTLGen_trans_eQTLs	+	No	NA	1.21398e-08	rs10774625	21
	ENSG00000174469	CNTNAP2	7	145813453	148118090	1	protein_coding	26047	CNTNAP2	3.82883e-05	1.4988	0	0	4	4.9583e-08	0.000668431	eQTLGen_trans_eQTLs	-	No	NA	1.61723e-08	rs10774625	21
	ENSG00000133561	GIMAP6	7	150322463	150329473	-1	protein_coding	474344	GIMAP6	0.0973436	-0.343367	0	0	3	3.9613e-06	0.027232	eQTLGen_trans_eQTLs	+	No	NA	6.23634e-08	rs10774625	21
	ENSG00000196329	GIMAP5	7	150419341	150447121	1	protein_coding	55340	GIMAP5	0.189192	1.78359	0	0	8	6.4881e-08	0.000828467	eQTLGen_trans_eQTLs	+	No	NA	1.21398e-08	rs10774625	21
	ENSG00000013374	NUB1	7	151038785	151075535	1	protein_coding	51667	NUB1	1.14913e-05	0.43882	0	0	8	2.2475e-10	0	eQTLGen_trans_eQTLs	+	No	NA	1.21398e-08	rs10774625	21
	ENSG00000186480	INSIG1	7	155089486	155101945	1	protein_coding	3638	INSIG1	0.124544	-0.786491	0	0	7	8.681e-07	0.00728869	eQTLGen_trans_eQTLs	-	No	NA	1.21398e-08	rs10774625	21
	ENSG00000182319	SGK223	8	8175258	8244008	-1	protein_coding	157285	PRAG1	5.12369e-20	NA	0	0	8	6.5026e-08	0.000828242	eQTLGen_trans_eQTLs	+	No	NA	1.21398e-08	rs10774625	21
	ENSG00000136573	BLK	8	11351510	11422113	1	protein_coding	640	BLK	2.86166e-07	-0.273662	0	0	12	1.7598e-15	0	eQTLGen_trans_eQTLs	-	No	NA	1.21398e-08	rs10774625	21
	ENSG00000042980	ADAM28	8	24151553	24216531	1	protein_coding	10863	ADAM28	1.968e-17	1.94657	0	0	10	4.4599e-08	0.000618673	eQTLGen_trans_eQTLs	-	No	NA	1.21398e-08	rs10774625	21
	ENSG00000092964	DPYSL2	8	26371791	26515694	1	protein_coding	1808	DPYSL2	0.995558	0.747821	0	0	11	7.3665e-11	0	eQTLGen_trans_eQTLs	-	No	NA	1.21398e-08	rs10774625	21
	ENSG00000120915	EPHX2	8	27348296	27403081	1	protein_coding	2053	EPHX2	4.92249e-13	1.72964	0	0	12	2.8905e-13	0	eQTLGen_trans_eQTLs	+	No	NA	1.21398e-08	rs10774625	21
	ENSG00000168081	PNOC	8	28174503	28200872	1	protein_coding	5368	PNOC	0.151495	-0.0220423	0	0	12	3.5126e-15	0	eQTLGen_trans_eQTLs	-	No	NA	1.21398e-08	rs10774625	21
	ENSG00000104660	LEPROTL1	8	29952914	30034724	1	protein_coding	23484	LEPROTL1	0.62232	0.103764	0	0	3	8.2821e-07	0.00699871	eQTLGen_trans_eQTLs	+	No	NA	4.69507e-08	rs10774625	21
	ENSG00000157168	NRG1	8	31496902	32622548	1	protein_coding	3084	NRG1	0.947799	NA	0	0	5	6.8819e-27	0	eQTLGen_trans_eQTLs	-	No	NA	5.16636e-08	rs6694817	3
	ENSG00000131203	IDO1	8	39759794	39785963	1	protein_coding	3620	IDO1	1.4176e-05	-0.206785	0	0	15	4.6279e-13	0	eQTLGen_trans_eQTLs	+	No	NA	1.21398e-08	rs10774625	21
	ENSG00000070501	POLB	8	42195972	42229326	1	protein_coding	5423	POLB	0.000157164	-0.415191	0	0	12	3.121e-14	0	eQTLGen_trans_eQTLs	+	No	NA	1.21398e-08	rs10774625	21
	ENSG00000164808	SPIDR	8	48173167	48648868	1	protein_coding	23514	SPIDR	1.0713e-14	-0.151904	0	0	1	6.2132e-06	0.0394797	eQTLGen_trans_eQTLs	+	No	NA	0.000186116	rs10455872	11
	ENSG00000170791	CHCHD7	8	57124245	57131357	1	protein_coding	79145	CHCHD7	0.387976	-0.33344	0	0	8	9.613e-07	0.007862	eQTLGen_trans_eQTLs	+	No	NA	1.21398e-08	rs10774625	21
	ENSG00000035681	NSMAF	8	59496063	59572403	-1	protein_coding	8439	NSMAF	3.18375e-08	NA	0	0	1	8.2036e-06	0.049414	eQTLGen_trans_eQTLs	-	No	NA	4.69507e-08	rs10774625	21
	ENSG00000185697	MYBL1	8	67474410	67526482	-1	protein_coding	4603	MYBL1	0.998333	-1.19027	0	0	10	1.0388e-07	0.00118786	eQTLGen_trans_eQTLs	+	No	NA	1.21398e-08	rs10774625	21
	ENSG00000175073	VCPIP1	8	67540722	67579452	-1	protein_coding	80124	VCPIP1	0.999341	-2.17055	0	0	10	8.6508e-08	0.00102902	eQTLGen_trans_eQTLs	+	No	NA	1.21398e-08	rs10774625	21
	ENSG00000104267	CA2	8	86376081	86393722	1	protein_coding	760	CA2	0.10037	NA	0	0	3	3.9385e-06	0.0271252	eQTLGen_trans_eQTLs	-	No	NA	0.000158154	rs10774625	21
	ENSG00000123124	WWP1	8	87354967	87490649	1	protein_coding	11059	WWP1	0.956844	-0.110741	0	0	5	3.7028e-06	0.0258276	eQTLGen_trans_eQTLs	+	No	NA	1.21398e-08	rs10774625	21
	ENSG00000104312	RIPK2	8	90769975	90803291	1	protein_coding	8767	RIPK2	0.554263	-0.266723	0	0	12	1.2772e-11	0	eQTLGen_trans_eQTLs	+	No	NA	1.21398e-08	rs10774625	21
	ENSG00000155097	ATP6V1C1	8	104033291	104085279	1	protein_coding	528	ATP6V1C1	0.142543	0.323747	0	0	1	3.3614e-06	0.0237808	eQTLGen_trans_eQTLs	-	No	NA	2.34859e-09	rs112374545	23
	ENSG00000136999	NOV	8	120428546	120436593	1	protein_coding	4856	NOV	0.113897	1.95712	0	0	8	1.0073e-06	0.00822632	eQTLGen_trans_eQTLs	-	No	NA	1.21398e-08	rs10774625	21
	ENSG00000156787	TBC1D31	8	124054208	124164393	1	protein_coding	93594	TBC1D31	1.34365e-09	-0.0999602	0	0	11	2.3871e-09	7.35024e-05	eQTLGen_trans_eQTLs	+	No	NA	1.21398e-08	rs10774625	21
	ENSG00000170873	MTSS1	8	125563031	125740730	-1	protein_coding	9788	MTSS1	0.999824	-0.920893	0	0	12	1.2957e-15	0	eQTLGen_trans_eQTLs	-	No	NA	1.21398e-08	rs10774625	21
	ENSG00000104549	SQLE	8	126010739	126034525	1	protein_coding	6713	SQLE	0.912971	1.17169	0	0	10	5.4419e-10	2.06271e-05	eQTLGen_trans_eQTLs	-	No	NA	1.21398e-08	rs10774625	21
	ENSG00000165071	TMEM71	8	133697253	133772958	-1	protein_coding	137835	TMEM71	4.16584e-10	0.169538	0	0	11	2.4166e-09	7.36784e-05	eQTLGen_trans_eQTLs	-	No	NA	1.21398e-08	rs10774625	21
	ENSG00000160932	LY6E	8	144099399	144105249	1	protein_coding	4061	LY6E	0.73342	NA	0	0	6	1.715e-06	0.013281	eQTLGen_trans_eQTLs	-	No	NA	1.21398e-08	rs10774625	21
	ENSG00000104518	GSDMD	8	144635377	144645232	1	protein_coding	79792	GSDMD	4.80695e-07	NA	0	0	9	1.2845e-10	0	eQTLGen_trans_eQTLs	+	No	NA	1.21398e-08	rs10774625	21
	ENSG00000104522	TSTA3	8	144694788	144700218	-1	protein_coding	7264	TSTA3	0.00499192	NA	0	0	1	3.8634e-06	0.0267535	eQTLGen_trans_eQTLs	+	No	NA	0.000850127	rs10774625	21
	ENSG00000178719	GRINA	8	145064226	145067583	1	protein_coding	2907	GRINA	0.757342	NA	0	0	1	8.0594e-06	0.0487166	eQTLGen_trans_eQTLs	+	No	NA	1.28453e-08	rs10774625	21
	ENSG00000120217	CD274	9	5450503	5470566	1	protein_coding	29126	CD274	0.0046816	-0.173703	0	0	17	2.3839e-19	0	eQTLGen_trans_eQTLs	+	No	NA	1.21398e-08	rs10774625	21
	ENSG00000197646	PDCD1LG2	9	5510545	5571282	1	protein_coding	80380	PDCD1LG2	0.000429826	0.0544808	0	0	12	5.1078e-13	0	eQTLGen_trans_eQTLs	+	No	NA	1.21398e-08	rs10774625	21
	ENSG00000147872	PLIN2	9	19108373	19149288	-1	protein_coding	123	PLIN2	1.1994e-05	0.0933094	0	0	0	NA	NA	NA	NA	Yes	IMR90	9.03317e-90	rs2891168;rs3731239:rs2891168	14
	ENSG00000177047	IFNW1	9	21140631	21142144	-1	protein_coding	3467	IFNW1	0.00616592	0.185194	0	0	0	NA	NA	NA	NA	Yes	Mesendoderm	6.84565e-88	rs2891168:rs3731239:rs2891168;rs3731239	14
	ENSG00000137080	IFNA21	9	21165636	21166659	-1	protein_coding	3452	IFNA21	8.62552e-08	0.7186	0	0	0	NA	NA	NA	NA	Yes	GM12878:Mesendoderm:hESC	9.03317e-90	rs2891168;rs3731239:rs2891168:rs3731239	14
	ENSG00000236637	IFNA4	9	21186617	21187598	-1	protein_coding	3441	IFNA4	0.240444	0.526131	0	0	0	NA	NA	NA	NA	Yes	GM12878:Mesendoderm:hESC	9.03317e-90	rs2891168;rs3731239:rs2891168:rs3731239	14
	ENSG00000214042	IFNA7	9	21201468	21202204	-1	protein_coding	3444	IFNA7	9.01849e-05	0.665713	0	0	0	NA	NA	NA	NA	Yes	GM12878:Mesendoderm:hESC	9.03317e-90	rs2891168;rs3731239:rs2891168:rs3731239	14
	ENSG00000186803	IFNA10	9	21206180	21207142	-1	protein_coding	3446	IFNA10	0.00187253	1.37494	0	0	0	NA	NA	NA	NA	Yes	GM12878:Mesendoderm:hESC	9.03317e-90	rs2891168;rs3731239:rs2891168:rs3731239	14
	ENSG00000147885	IFNA16	9	21216372	21217310	-1	protein_coding	3449	IFNA16	0.00656987	0.554935	0	0	0	NA	NA	NA	NA	Yes	GM12878:Mesendoderm:hESC	9.03317e-90	rs2891168;rs3731239:rs2891168:rs3731239	14
	ENSG00000234829	IFNA17	9	21227242	21228221	-1	protein_coding	3451	IFNA17	0.00702582	1.16204	0	0	0	NA	NA	NA	NA	Yes	GM12878:Mesendoderm:hESC	9.03317e-90	rs2891168;rs3731239:rs2891168:rs3731239	14
	ENSG00000228083	IFNA14	9	21239201	21239978	-1	protein_coding	3448	IFNA14	NA	-0.238065	0	0	0	NA	NA	NA	NA	Yes	GM12878:Mesendoderm:hESC	9.03317e-90	rs2891168;rs3731239:rs2891168:rs3731239	14
	ENSG00000147873	IFNA5	9	21304613	21305312	-1	protein_coding	3442	IFNA5	0.00683606	-0.198395	0	0	0	NA	NA	NA	NA	Yes	Mesendoderm:hESC	9.03317e-90	rs2891168:rs3731239:rs2891168;rs3731239	14
	ENSG00000198642	KLHL9	9	21329670	21335379	-1	protein_coding	55958	KLHL9	0.98834	-0.351146	0	0	0	NA	NA	NA	NA	Yes	Left_Ventricle:IMR90:Mesenchymal_Stem_Cell:Mesendoderm:Trophoblast-like_Cell:hESC	9.03317e-90	rs2891168;rs3731239:rs2891168:rs3731239	14
	ENSG00000120235	IFNA6	9	21349834	21351377	-1	protein_coding	3443	IFNA6	0.000913991	0.364152	0	0	0	NA	NA	NA	NA	Yes	Left_Ventricle:IMR90:Mesenchymal_Stem_Cell:Mesendoderm:Trophoblast-like_Cell:hESC	9.03317e-90	rs2891168;rs3731239:rs2891168:rs3731239	14
	ENSG00000197919	IFNA1	9	21440440	21441315	1	protein_coding	3439	IFNA1	0.711485	0.554714	0	0	0	NA	NA	NA	NA	Yes	Mesendoderm	9.03317e-90	rs2891168;rs3731239:rs2891168	14
	ENSG00000184995	IFNE	9	21480841	21482312	-1	protein_coding	338376	IFNE	8.78739e-07	0.0260896	0	0	0	NA	NA	NA	NA	Yes	IMR90:Mesenchymal_Stem_Cell:Mesendoderm:Trophoblast-like_Cell:hESC	9.03317e-90	rs2891168;rs3731239:rs3731239:rs2891168	14
	ENSG00000099810	MTAP	9	21802542	21931646	1	protein_coding	4507	MTAP	0.000179316	1.58922	0	0	4	1.5226e-07	0.000519302	eQTLGen_cis_eQTLs	+	Yes	Promoter_anchored_loops:Adult_Cortex:Aorta:Left_Ventricle:Liver:Right_Ventricle:Spleen:GM12878:IMR90:Mesenchymal_Stem_Cell:Mesendoderm:Neural_Progenitor_Cell:Trophoblast-like_Cell:hESC	9.03317e-90	rs2891168;rs3731239;rs3731239:rs2891168:rs3731239	14
	ENSG00000264545	RP11-145E5.5	9	21802635	22032985	1	protein_coding	NA	NA	NA	NA	94	17.08	25	1.20538e-06	0.0041252	BIOSQTL/BIOS_eQTL_geneLevel:GTEx/v6/Esophagus_Mucosa:GTEx/v6/Cells_Transformed_fibroblasts	-	Yes	Promoter_anchored_loops:Adult_Cortex:Aorta:Left_Ventricle:Liver:Right_Ventricle:Spleen:GM12878:IMR90:Mesenchymal_Stem_Cell:Mesendoderm:Neural_Progenitor_Cell:Trophoblast-like_Cell:hESC	9.03317e-90	rs2891168;rs3731239;rs3731239:rs2891168:rs3731239	14
	ENSG00000224854	C9orf53	9	21967137	21967738	1	protein_coding	51198	C9orf53	NA	NA	10	7.778	0	NA	NA	NA	NA	Yes	IMR90:Mesenchymal_Stem_Cell:Mesendoderm:Neural_Progenitor_Cell:Trophoblast-like_Cell:hESC	9.03317e-90	rs2891168;rs3731239;rs3731239:rs2891168:rs3731239	14
	ENSG00000147889	CDKN2A	9	21967751	21995300	-1	protein_coding	1029	CDKN2A	0.357649	-0.259234	31	7.917	123	4.8259e-16	0	eQTLcatalogue/Lepik_2017_ge_blood:PsychENCODE_eQTLs:eQTLGen_cis_eQTLs:BIOSQTL/BIOS_eQTL_geneLevel:GTEx/v8/Brain_Cortex:GTEx/v8/Skin_Sun_Exposed_Lower_leg:GTEx/v8/Testis:GTEx/v7/Skin_Sun_Exposed_Lower_leg	+	Yes	IMR90:Mesenchymal_Stem_Cell:Mesendoderm:Neural_Progenitor_Cell:Trophoblast-like_Cell:hESC	9.03317e-90	rs2891168;rs3731239;rs3731239:rs2891168:rs3731239	14
	ENSG00000147883	CDKN2B	9	22002902	22009362	-1	protein_coding	1030	CDKN2B	0.281058	-1.80619	34	17.08	164	3.9821e-269	0	eQTLcatalogue/BLUEPRINT_ge_monocyte:eQTLcatalogue/Fairfax_2014_naive:eQTLcatalogue/Lepik_2017_ge_blood:eQTLcatalogue/TwinsUK_ge_blood:eQTLcatalogue/TwinsUK_ge_fat:PsychENCODE_eQTLs:eQTLGen_cis_eQTLs:BIOSQTL/BIOS_eQTL_geneLevel:CMC_SVA_cis:CMC_NoSVA_cis:GTEx/v8/Whole_Blood:GTEx/v8/Muscle_Skeletal:GTEx/v8/Skin_Sun_Exposed_Lower_leg:GTEx/v8/Spleen:GTEx/v7/Whole_Blood:GTEx/v7/Brain_Cortex:GTEx/v7/Col…	+	Yes	Adult_Cortex:Fetal_Cortex:GM12878:IMR90:Mesenchymal_Stem_Cell:Mesendoderm:Neural_Progenitor_Cell:Trophoblast-like_Cell:hESC	9.03317e-90	rs2891168;rs3731239;rs3731239:rs3731239:rs2891168	14
	ENSG00000107105	ELAVL2	9	23690102	23826335	-1	protein_coding	1993	ELAVL2	0.972928	-0.832763	0	0	0	NA	NA	NA	NA	Yes	Mesenchymal_Stem_Cell:Mesendoderm:hESC	9.03317e-90	rs2891168:rs3731239:rs2891168;rs3731239	14
	ENSG00000137070	IL11RA	9	34650699	34661889	1	protein_coding	3590	IL11RA	3.74046e-17	-0.45751	0	0	10	1.3861e-06	0.010901	eQTLGen_trans_eQTLs	+	No	NA	1.21398e-08	rs10774625	21
	ENSG00000137094	DNAJB5	9	34989638	34998897	1	protein_coding	25822	DNAJB5	0.491268	0.311728	0	0	12	2.9269e-10	2.03832e-05	eQTLGen_trans_eQTLs	-	No	NA	1.21398e-08	rs10774625	21
	ENSG00000196092	PAX5	9	36833272	37034103	-1	protein_coding	5079	PAX5	0.984244	-0.198032	0	0	1	5.5302e-06	0.0357563	eQTLGen_trans_eQTLs	-	No	NA	1.14958e-06	rs10774625	21
	ENSG00000106714	CNTNAP3	9	39072764	39288312	-1	protein_coding	79937	CNTNAP3	0.0725664	-0.68048	0	0	9	1.0819e-07	0.00121936	eQTLGen_trans_eQTLs	-	No	NA	1.21398e-08	rs10774625	21
	ENSG00000165092	ALDH1A1	9	75515578	75695358	-1	protein_coding	216	ALDH1A1	0.993851	-0.0809465	0	0	4	5.142e-12	0	eQTLGen_trans_eQTLs	+	No	NA	2.84262e-06	rs6694817	3
	ENSG00000135046	ANXA1	9	75766673	75785309	1	protein_coding	301	ANXA1	0.00044237	0.218837	0	0	13	1.2808e-19	0	eQTLGen_trans_eQTLs	-	No	NA	1.21398e-08	rs10774625	21
	ENSG00000157303	SUSD3	9	95820989	95847420	1	protein_coding	203328	SUSD3	0.00319514	NA	0	0	8	9.9918e-07	0.00818103	eQTLGen_trans_eQTLs	+	No	NA	1.21398e-08	rs10774625	21
	ENSG00000119514	GALNT12	9	101569981	101612363	1	protein_coding	79695	GALNT12	0.00282566	0.213659	0	0	9	7.6668e-08	0.000975805	eQTLGen_trans_eQTLs	+	No	NA	1.21398e-08	rs10774625	21
	ENSG00000136826	KLF4	9	110247133	110252763	-1	protein_coding	9314	KLF4	0.98105	NA	0	0	9	7.8928e-07	0.00671134	eQTLGen_trans_eQTLs	-	No	NA	1.21398e-08	rs10774625	21
	ENSG00000136867	SLC31A2	9	115913222	115926417	1	protein_coding	1318	SLC31A2	2.78117e-05	1.02962	0	0	13	1.3335e-19	0	eQTLGen_trans_eQTLs	-	No	NA	1.21398e-08	rs10774625	21
	ENSG00000095397	DFNB31	9	117164360	117267730	-1	protein_coding	25861	DFNB31	0.0110885	NA	0	0	9	3.3185e-07	0.00303675	eQTLGen_trans_eQTLs	-	No	NA	1.21398e-08	rs10774625	21
	ENSG00000106952	TNFSF8	9	117656003	117692697	-1	protein_coding	944	TNFSF8	0.852777	1.464	0	0	1	2.3193e-06	0.0173935	eQTLGen_trans_eQTLs	+	No	NA	4.56756e-05	rs10774625	21
	ENSG00000148180	GSN	9	123970072	124095121	1	protein_coding	2934	GSN	3.18618e-06	NA	0	0	9	6.1008e-07	0.0053271	eQTLGen_trans_eQTLs	+	No	NA	1.21398e-08	rs10774625	21
	ENSG00000119333	WDR34	9	131395940	131419066	-1	protein_coding	89891	WDR34	3.6986e-05	-0.0444387	0	0	9	3.2243e-08	0.000421757	eQTLGen_trans_eQTLs	-	No	NA	1.21398e-08	rs10774625	21
	ENSG00000125485	DDX31	9	135468384	135545788	-1	protein_coding	64794	DDX31	2.75576e-06	-0.899017	0	0	0	NA	NA	NA	NA	Yes	IMR90:Mesenchymal_Stem_Cell:Trophoblast-like_Cell	3.18869e-11	rs532436	15
	ENSG00000125484	GTF3C4	9	135545422	135570342	1	protein_coding	9329	GTF3C4	0.0149763	0.796705	0	0	0	NA	NA	NA	NA	Yes	IMR90:Mesenchymal_Stem_Cell:Trophoblast-like_Cell	3.18869e-11	rs532436	15
	ENSG00000148308	GTF3C5	9	135906076	135933890	1	protein_coding	9328	GTF3C5	0.00274002	-0.524089	0	0	1	8.22836e-05	0.00331289	GTEx/v8/Skin_Sun_Exposed_Lower_leg	+	Yes	Adult_Cortex:IMR90:Mesenchymal_Stem_Cell	5.62246e-05	rs532436	15
	ENSG00000170835	CEL	9	135937365	135947248	1	protein_coding	1056	CEL	6.34005e-05	0.00813064	0	0	0	NA	NA	NA	NA	Yes	Promoter_anchored_loops	0.000576244	rs532436	15
	ENSG00000160271	RALGDS	9	135973107	136039301	-1	protein_coding	5900	RALGDS	0.296706	-0.211408	4	7.665	70	4.2833e-19	0	eQTLGen_cis_eQTLs:eQTLGen_trans_eQTLs:BIOSQTL/BIOS_eQTL_geneLevel	-	Yes	Promoter_anchored_loops	1.21398e-08	rs532436;rs10774625	15:21:00
	ENSG00000148288	GBGT1	9	136028340	136039332	-1	protein_coding	26301	GBGT1	0.000100077	0.668451	4	7.665	116	8.628e-29	0	eQTLGen_cis_eQTLs:BIOSQTL/BIOS_eQTL_geneLevel	-	Yes	Promoter_anchored_loops	3.18869e-11	rs532436	15
	ENSG00000171102	OBP2B	9	136080664	136084630	-1	protein_coding	29989	OBP2B	0.182973	-0.121399	3	0.728	47	1.52118e-11	8.2113e-45	GTEx/v8/Skin_Sun_Exposed_Lower_leg:GTEx/v7/Skin_Sun_Exposed_Lower_leg	+	Yes	IMR90	3.18869e-11	rs532436	15
	ENSG00000148296	SURF6	9	136197552	136203235	-1	protein_coding	6838	SURF6	8.12447e-05	-0.437228	1	1.451	117	3.61736e-79	0	eQTLcatalogue/BLUEPRINT_ge_monocyte:eQTLcatalogue/BLUEPRINT_ge_neutrophil:eQTLcatalogue/BLUEPRINT_ge_T-cell:eQTLcatalogue/CEDAR_neutrophil_CD15:eQTLcatalogue/CEDAR_T-cell_CD4:eQTLcatalogue/Fairfax_2012_B-cell_CD19:eQTLcatalogue/Fairfax_2014_IFN24:eQTLcatalogue/Fairfax_2014_LPS24:eQTLcatalogue/Fairfax_2014_naive:eQTLcatalogue/GEUVADIS_ge_LCL:eQTLcatalogue/Lepik_2017_ge_blood:eQTLcatalogue/Naranbha…	+	Yes	GM12878:IMR90:Mesenchymal_Stem_Cell:Mesendoderm:Trophoblast-like_Cell:hESC	2.64714e-06	rs532436	15
	ENSG00000148297	MED22	9	136205160	136214986	-1	protein_coding	6837	MED22	0.00632214	-0.130266	4	8.347	98	3.1681e-119	0	eQTLcatalogue/BLUEPRINT_ge_monocyte:eQTLcatalogue/Fairfax_2012_B-cell_CD19:eQTLcatalogue/Fairfax_2014_IFN24:eQTLcatalogue/Fairfax_2014_LPS24:eQTLcatalogue/Fairfax_2014_naive:eQTLcatalogue/Lepik_2017_ge_blood:eQTLcatalogue/TwinsUK_ge_blood:PsychENCODE_eQTLs:eQTLGen_cis_eQTLs:BIOSQTL/BIOS_eQTL_geneLevel:GTEx/v8/Whole_Blood:GTEx/v8/Lung:GTEx/v8/Spleen:GTEx/v7/Whole_Blood:GTEx/v7/Lung:GTEx/v7/Cells_T…	+	Yes	Promoter_anchored_loops:GM12878:IMR90:Mesenchymal_Stem_Cell:Mesendoderm:Trophoblast-like_Cell:hESC	3.18869e-11	rs532436	15
	ENSG00000148303	RPL7A	9	136215069	136218281	1	protein_coding	6130	RPL7A	0.979405	NA	4	8.347	1	9.64355e-06	0.0482178	eQTLcatalogue/Naranbhai_2015_neutrophil_CD16	NA	Yes	Promoter_anchored_loops:GM12878:IMR90:Mesenchymal_Stem_Cell:Mesendoderm:Trophoblast-like_Cell:hESC	3.09642e-05	rs532436	15
	ENSG00000148290	SURF1	9	136218610	136223552	-1	protein_coding	6834	SURF1	1.02064e-13	NA	4	8.347	111	2.2538e-77	0	eQTLcatalogue/BLUEPRINT_ge_monocyte:eQTLcatalogue/BrainSeq_ge_brain:eQTLcatalogue/CEDAR_monocyte_CD14:eQTLcatalogue/CEDAR_rectum:eQTLcatalogue/CEDAR_T-cell_CD4:eQTLcatalogue/CEDAR_T-cell_CD8:eQTLcatalogue/CEDAR_transverse_colon:eQTLcatalogue/Fairfax_2014_IFN24:eQTLcatalogue/Fairfax_2014_LPS24:eQTLcatalogue/Fairfax_2014_LPS2:eQTLcatalogue/Fairfax_2014_naive:eQTLcatalogue/GENCORD_ge_fibroblast:eQTL…	-	Yes	GM12878:IMR90:Mesenchymal_Stem_Cell:Mesendoderm:Trophoblast-like_Cell:hESC	3.18869e-11	rs532436	15
	ENSG00000148291	SURF2	9	136223428	136228045	1	protein_coding	6835	SURF2	3.07087e-07	NA	5	8.347	8	2.33094e-07	0.000163648	BIOSQTL/BIOS_eQTL_geneLevel	-	Yes	GM12878:IMR90:Mesenchymal_Stem_Cell:Mesendoderm:Trophoblast-like_Cell:hESC	1.99798e-05	rs532436	15
	ENSG00000148248	SURF4	9	136228325	136242970	-1	protein_coding	6836	SURF4	0.686424	-0.490475	5	4.333	2	2.73932e-06	2.03339e-11	eQTLcatalogue/Quach_2016_ge_monocyte_R848:GTEx/v8/Cells_Cultured_fibroblasts:GTEx/v7/Thyroid	-	Yes	Adult_Cortex:Fetal_Cortex:IMR90:Mesenchymal_Stem_Cell:hESC	1.70285e-05	rs532436	15
	ENSG00000198870	C9orf96	9	136243117	136271220	1	protein_coding	169436	C9orf96	2.54707e-16	NA	8	12.15	0	NA	NA	NA	NA	Yes	Adult_Cortex:Fetal_Cortex:IMR90:Mesenchymal_Stem_Cell:hESC	1.70285e-05	rs532436	15
	ENSG00000148300	REXO4	9	136271186	136283164	-1	protein_coding	57109	REXO4	9.99455e-06	1.53085	4	12.15	37	1.99777e-10	2.33124e-24	PsychENCODE_eQTLs:CMC_SVA_cis:BRAINEAC/MEDU:GTEx/v8/Artery_Tibial:GTEx/v8/Cells_Cultured_fibroblasts:GTEx/v7/Cells_Transformed_fibroblasts	-	Yes	Adult_Cortex:Fetal_Cortex:Spleen:GM12878:IMR90:Mesenchymal_Stem_Cell	3.18869e-11	rs532436	15
	ENSG00000160323	ADAMTS13	9	136279478	136324508	1	protein_coding	11093	ADAMTS13	7.88297e-11	-0.276084	18	16.74	53	3.30021e-19	0	eQTLGen_cis_eQTLs:BIOSQTL/BIOS_eQTL_geneLevel:CMC_SVA_cis:GTEx/v8/Adipose_Subcutaneous:GTEx/v8/Whole_Blood:GTEx/v8/Artery_Aorta:GTEx/v8/Artery_Tibial:GTEx/v8/Brain_Cerebellum:GTEx/v8/Brain_Cortex:GTEx/v8/Brain_Nucleus_accumbens_basal_ganglia:GTEx/v8/Esophagus_Mucosa:GTEx/v8/Esophagus_Muscularis:GTEx/v8/Muscle_Skeletal:GTEx/v8/Nerve_Tibial:GTEx/v8/Pituitary:GTEx/v8/Cells_Cultured_fibroblasts:GTEx/…	-	Yes	Promoter_anchored_loops:IMR90:Mesenchymal_Stem_Cell:hESC	4.10626e-06	rs532436	15
	ENSG00000160325	CACFD1	9	136325089	136335970	1	protein_coding	11094	CACFD1	0.00574677	NA	14	16.74	60	1.635e-32	0	eQTLcatalogue/BLUEPRINT_ge_T-cell:eQTLcatalogue/Lepik_2017_ge_blood:eQTLcatalogue/TwinsUK_ge_LCL:PsychENCODE_eQTLs:eQTLGen_cis_eQTLs:BIOSQTL/BIOS_eQTL_geneLevel:GTEx/v8/Adipose_Subcutaneous:GTEx/v8/Whole_Blood:GTEx/v8/Brain_Cerebellar_Hemisphere:GTEx/v8/Colon_Sigmoid:GTEx/v8/Esophagus_Gastroesophageal_Junction:GTEx/v8/Esophagus_Mucosa:GTEx/v8/Esophagus_Muscularis:GTEx/v8/Heart_Atrial_Appendage:GT…	-	Yes	Promoter_anchored_loops:Adult_Cortex:Fetal_Cortex:Left_Ventricle:Spleen:GM12878:IMR90:Mesenchymal_Stem_Cell:Mesendoderm:Trophoblast-like_Cell:hESC	3.18869e-11	rs532436	15
	ENSG00000160326	SLC2A6	9	136336217	136344259	-1	protein_coding	11182	SLC2A6	0.000366664	-0.0332605	14	16.74	35	8.4516e-11	4.44236e-07	PsychENCODE_eQTLs:eQTLGen_cis_eQTLs:BIOSQTL/BIOS_eQTL_geneLevel:CMC_SVA_cis:CMC_NoSVA_cis:GTEx/v8/Brain_Cerebellum:GTEx/v8/Heart_Atrial_Appendage:GTEx/v8/Cells_Cultured_fibroblasts:GTEx/v7/Heart_Atrial_Appendage:GTEx/v7/Cells_Transformed_fibroblasts	+	Yes	Promoter_anchored_loops:Adult_Cortex:Fetal_Cortex:Left_Ventricle:Spleen:GM12878:IMR90:Mesenchymal_Stem_Cell:Mesendoderm:Trophoblast-like_Cell:hESC	3.18869e-11	rs532436	15
	ENSG00000187616	TMEM8C	9	136379708	136393734	-1	protein_coding	389827	TMEM8C	0.00216916	0.106133	0	0	7	1.63788e-05	1.57982e-24	GTEx/v8/Nerve_Tibial	-	Yes	Spleen:IMR90:Mesenchymal_Stem_Cell:Mesendoderm:Trophoblast-like_Cell:hESC	3.18869e-11	rs532436	15
	ENSG00000197859	ADAMTSL2	9	136397286	136440641	1	protein_coding	9719	ADAMTSL2	0.0710587	NA	0	0	10	1.9992e-10	0	eQTLGen_cis_eQTLs:GTEx/v8/Nerve_Tibial	-	Yes	Spleen:IMR90:Mesenchymal_Stem_Cell:Mesendoderm:Trophoblast-like_Cell:hESC	3.18869e-11	rs532436	15
	ENSG00000196990	FAM163B	9	136444079	136451319	-1	protein_coding	642968	FAM163B	0.428151	-0.470115	0	0	0	NA	NA	NA	NA	Yes	IMR90:Mesenchymal_Stem_Cell:Mesendoderm:Trophoblast-like_Cell:hESC	3.18869e-11	rs532436	15
	ENSG00000123454	DBH	9	136501482	136524466	1	protein_coding	1621	DBH	2.54161e-06	-0.4895	0	0	0	NA	NA	NA	NA	Yes	Promoter_anchored_loops:IMR90:Mesenchymal_Stem_Cell	0.000400148	rs532436	15
	ENSG00000123453	SARDH	9	136528682	136605077	-1	protein_coding	1757	SARDH	8.19688e-10	-0.160036	0	0	0	NA	NA	NA	NA	Yes	Promoter_anchored_loops:IMR90:Mesenchymal_Stem_Cell:Mesendoderm	0.000236031	rs532436	15
	ENSG00000160293	VAV2	9	136627016	136857726	-1	protein_coding	7410	VAV2	0.00251877	0.240729	0	0	0	NA	NA	NA	NA	Yes	IMR90:Mesenchymal_Stem_Cell:Mesendoderm	NA	rs532436	15
	ENSG00000169925	BRD3	9	136895427	136933657	-1	protein_coding	8019	BRD3	0.766979	1.79826	0	0	2	7.13236e-06	0.00955786	eQTLcatalogue/Quach_2016_ge_monocyte_Pam3CSK4:GTEx/v8/Artery_Aorta	-	Yes	Adult_Cortex:Fetal_Cortex	5.59879e-05	rs532436	15
	ENSG00000067082	KLF6	10	3818188	3827473	-1	protein_coding	1316	KLF6	0.925053	0.156896	0	0	13	2.9582e-21	0	eQTLGen_trans_eQTLs	-	No	NA	1.21398e-08	rs10774625	21
	ENSG00000196139	AKR1C3	10	5077546	5149878	1	protein_coding	8644	AKR1C3	1.07139e-11	0.642111	0	0	10	1.263e-08	0.000175523	eQTLGen_trans_eQTLs	+	No	NA	1.21398e-08	rs10774625	21
	ENSG00000134470	IL15RA	10	5990855	6020150	-1	protein_coding	3601	IL15RA	3.17111e-08	0.112618	0	0	12	7.3484e-10	2.03211e-05	eQTLGen_trans_eQTLs	+	No	NA	1.21398e-08	rs10774625	21
	ENSG00000148468	FAM171A1	10	15253642	15413061	-1	protein_coding	221061	FAM171A1	0.987016	-1.16921	0	0	12	1.8713e-09	5.63804e-05	eQTLGen_trans_eQTLs	+	No	NA	1.21398e-08	rs10774625	21
	ENSG00000026025	VIM	10	17270258	17279592	1	protein_coding	7431	VIM	0.959386	0.389167	0	0	12	1.2822e-13	0	eQTLGen_trans_eQTLs	-	No	NA	1.21398e-08	rs10774625	21
	ENSG00000148450	MSRB2	10	23384435	23410942	1	protein_coding	22921	MSRB2	0.00424761	-0.322431	0	0	9	1.2712e-09	5.82977e-05	eQTLGen_trans_eQTLs	+	No	NA	1.21398e-08	rs10774625	21
	ENSG00000197321	SVIL	10	29746267	30025710	-1	protein_coding	6840	SVIL	0.9994	-0.110101	0	0	0	NA	NA	NA	NA	Yes	IMR90:Mesenchymal_Stem_Cell:Mesendoderm:Trophoblast-like_Cell	2.71581e-10	rs2487928	16
	ENSG00000165757	KIAA1462	10	30301729	30404423	-1	protein_coding	57608	KIAA1462	0.104294	1.08008	97	13.99	85	2.73135e-26	6.43047e-56	eQTLcatalogue/Quach_2016_ge_monocyte_LPS:eQTLcatalogue/Quach_2016_ge_monocyte_Pam3CSK4:PsychENCODE_eQTLs:GTEx/v8/Artery_Aorta:GTEx/v8/Artery_Tibial:GTEx/v8/Brain_Nucleus_accumbens_basal_ganglia:GTEx/v8/Esophagus_Mucosa:GTEx/v8/Esophagus_Muscularis:GTEx/v8/Heart_Atrial_Appendage:GTEx/v8/Heart_Left_Ventricle:GTEx/v8/Lung:GTEx/v8/Cells_Cultured_fibroblasts:GTEx/v8/Spleen:GTEx/v7/Artery_Aorta:GTEx/v7…	+	Yes	Adult_Cortex:Fetal_Cortex:Left_Ventricle:Spleen:IMR90:Mesenchymal_Stem_Cell:Mesendoderm:Trophoblast-like_Cell:hESC	2.71581e-10	rs2487928	16
	ENSG00000107951	MTPAP	10	30598730	30663377	-1	protein_coding	55149	MTPAP	0.910575	0.103651	0	0	1	NA	0.049	CMC_SVA_cis	+	Yes	IMR90:Mesenchymal_Stem_Cell	2.71581e-10	rs2487928	16
	ENSG00000107968	MAP3K8	10	30722866	30750762	1	protein_coding	1326	MAP3K8	0.870951	-0.406879	0	0	0	NA	NA	NA	NA	Yes	IMR90:Mesenchymal_Stem_Cell	2.71581e-10	rs2487928	16
	ENSG00000151033	LYZL2	10	30900718	30918691	-1	protein_coding	119180	LYZL2	3.25974e-06	0.156306	0	0	0	NA	NA	NA	NA	Yes	IMR90:Mesenchymal_Stem_Cell	2.71581e-10	rs2487928	16
	ENSG00000183621	ZNF438	10	31109136	31320866	-1	protein_coding	220929	ZNF438	3.45565e-05	0.0255797	0	0	3	5.51966e-05	5.61739e-05	DICE/T_CD4_TH2:CMC_NoSVA_cis:GTEx/v8/Nerve_Tibial	-	No	NA	1.44259e-09	rs2487928	16
	ENSG00000165731	RET	10	43572475	43625799	1	protein_coding	5979	RET	0.999889	0.146012	0	0	1	NA	0.049	CMC_SVA_cis	-	No	NA	1.12646e-06	rs1870634	17
	ENSG00000198915	RASGEF1A	10	43689983	43762367	-1	protein_coding	221002	RASGEF1A	0.910096	-0.06894	0	0	4	1.453e-06	0.0113095	eQTLGen_trans_eQTLs	-	No	NA	3.83808e-08	rs10774625	21
	ENSG00000169813	HNRNPF	10	43881065	43904614	-1	protein_coding	3185	HNRNPF	0.86404	1.15012	0	0	23	9.21032e-06	0.00366844	GTEx/v8/Esophagus_Mucosa:GTEx/v8/Cells_Cultured_fibroblasts:GTEx/v8/Testis	-	No	NA	2.80662e-10	rs1870634;rs589655	17
	ENSG00000196793	ZNF239	10	44051792	44070066	-1	protein_coding	8187	ZNF239	0.000867929	0.570932	0	0	107	7.6583e-18	0	DICE/T_CD4_TH1_17:eQTLGen_cis_eQTLs:GTEx/v8/Artery_Tibial	-	Yes	IMR90	1.45996e-11	rs1870634;rs589655	17
	ENSG00000198298	ZNF485	10	44101855	44113351	1	protein_coding	220992	ZNF485	3.53439e-05	0.0702039	0	0	1	8.8631e-06	0.0251088	eQTLGen_cis_eQTLs	-	Yes	Fetal_Cortex:Left_Ventricle:IMR90:Mesenchymal_Stem_Cell:Mesendoderm:hESC	4.31227e-12	rs1870634;rs589655:rs1870634:rs1870634;rs589655	17
	ENSG00000169740	ZNF32	10	44139307	44144304	-1	protein_coding	7580	ZNF32	0.276206	NA	0	0	0	NA	NA	NA	NA	Yes	Adult_Cortex:Fetal_Cortex:Left_Ventricle:Liver:Right_Ventricle:GM12878:IMR90:Mesenchymal_Stem_Cell:Mesendoderm:Neural_Progenitor_Cell:Trophoblast-like_Cell:hESC	4.31227e-12	rs589655:rs1870634	17
	ENSG00000107562	CXCL12	10	44793038	44881941	-1	protein_coding	6387	CXCL12	0.118588	NA	31	19.49	171	4.30228e-10	3.67046e-15	PsychENCODE_eQTLs:GTEx/v8/Adipose_Subcutaneous:GTEx/v8/Ovary:GTEx/v8/Pancreas:GTEx/v8/Cells_Cultured_fibroblasts:GTEx/v8/Testis	+	Yes	Fetal_Cortex:IMR90:Mesenchymal_Stem_Cell:Mesendoderm:hESC	4.31227e-12	rs589655;rs1870634;rs589655:rs1870634	17
	ENSG00000269515	AL137026.1	10	44873687	44878739	1	protein_coding	NA	NA	NA	NA	0	0	0	NA	NA	NA	NA	Yes	Promoter_anchored_loops:Fetal_Cortex:Left_Ventricle:Liver:Lung:Right_Ventricle:Spleen:IMR90:Mesenchymal_Stem_Cell:Mesendoderm:Trophoblast-like_Cell:hESC	4.31227e-12	rs1870634;rs589655:rs589655:rs1870634	17
	ENSG00000187783	TMEM72	10	45406648	45432450	1	protein_coding	643236	TMEM72	0.494531	1.76812	0	0	8	2.41627e-05	0.0350605	GTEx/v8/Colon_Transverse	-	Yes	Fetal_Cortex:Left_Ventricle:IMR90:Mesenchymal_Stem_Cell:Mesendoderm:Trophoblast-like_Cell:hESC	4.31227e-12	rs1870634;rs589655:rs1870634	17
	ENSG00000107551	RASSF4	10	45454855	45491339	1	protein_coding	83937	RASSF4	2.04595e-11	0.297552	0	0	3	2.50203e-05	0.00562732	GTEx/v8/Artery_Aorta:GTEx/v7/Thyroid	-	Yes	Left_Ventricle:IMR90:Mesenchymal_Stem_Cell:Mesendoderm	1.77993e-10	rs589655;rs589655:rs1870634	17
	ENSG00000165507	C10orf10	10	45466429	45474258	-1	protein_coding	11067	C10orf10	3.86909e-05	0.524653	0	0	3	0.000186589	0.0279353	GTEx/v8/Thyroid	-	Yes	Left_Ventricle:IMR90:Mesenchymal_Stem_Cell:Mesendoderm	1.77993e-10	rs589655;rs589655:rs1870634	17
	ENSG00000165511	C10orf25	10	45493146	45496336	-1	protein_coding	220979	C10orf25	0.0125673	-0.9292	0	0	0	NA	NA	NA	NA	Yes	Fetal_Cortex:Left_Ventricle:IMR90:Mesenchymal_Stem_Cell	4.31227e-12	rs589655:rs1870634:rs1870634;rs589655	17
	ENSG00000165512	ZNF22	10	45495923	45500774	1	protein_coding	7570	ZNF22	0.126684	-0.107262	0	0	5	1.57864e-05	0.0014509	GTEx/v8/Thyroid	-	Yes	Fetal_Cortex:Left_Ventricle:IMR90:Mesenchymal_Stem_Cell	4.31227e-12	rs589655;rs589655:rs1870634:rs1870634	17
	ENSG00000012779	ALOX5	10	45869661	45941561	1	protein_coding	240	ALOX5	0.00164439	NA	0	0	0	NA	NA	NA	NA	Yes	Left_Ventricle	3.51441e-09	rs1870634:rs589655:rs1870634;rs589655	17
	ENSG00000204174	NPY4R	10	47083534	47088320	1	protein_coding	5540	NPY4R	6.11597e-09	0.487893	0	0	0	NA	NA	NA	NA	Yes	IMR90:Mesenchymal_Stem_Cell:Mesendoderm:hESC	4.31227e-12	rs589655:rs1870634:rs1870634;rs589655	17
	ENSG00000171988	JMJD1C	10	64926981	65225722	-1	protein_coding	221037	JMJD1C	1	-0.552974	0	0	13	7.076e-16	0	eQTLGen_trans_eQTLs	-	No	NA	1.21398e-08	rs10774625	21
	ENSG00000156510	HKDC1	10	70980059	71027315	1	protein_coding	80201	HKDC1	1.84795e-12	0.104024	0	0	10	3.8238e-08	0.000499358	eQTLGen_trans_eQTLs	+	No	NA	1.21398e-08	rs10774625	21
	ENSG00000171224	C10orf35	10	71390007	71393352	1	protein_coding	219738	C10orf35	0.0683716	-0.0636213	0	0	12	1.3056e-13	0	eQTLGen_trans_eQTLs	+	No	NA	1.21398e-08	rs10774625	21
	ENSG00000168209	DDIT4	10	74033678	74035794	1	protein_coding	54541	DDIT4	0.0194955	-0.377546	0	0	10	5.1864e-08	0.00073164	eQTLGen_trans_eQTLs	+	No	NA	1.21398e-08	rs10774625	21
	ENSG00000156113	KCNMA1	10	78629359	79398353	-1	protein_coding	3778	KCNMA1	0.999217	NA	0	0	1	7.4994e-06	0.0458726	eQTLGen_trans_eQTLs	+	No	NA	4.56756e-05	rs10774625	21
	ENSG00000108175	ZMIZ1	10	80828792	81076276	1	protein_coding	57178	ZMIZ1	0.999744	-0.00362349	0	0	10	2.1322e-09	5.58451e-05	eQTLGen_trans_eQTLs	-	No	NA	1.21398e-08	rs10774625	21
	ENSG00000133661	SFTPD	10	81697496	81742370	-1	protein_coding	6441	SFTPD	0.240356	-0.213349	0	0	7	8.3673e-07	0.00708044	eQTLGen_trans_eQTLs	-	No	NA	1.21398e-08	rs10774625	21
	ENSG00000138190	EXOC6	10	94590935	94819250	1	protein_coding	54536	EXOC6	0.0281606	0.0138229	0	0	10	6.8914e-07	0.00596115	eQTLGen_trans_eQTLs	+	No	NA	1.21398e-08	rs10774625	21
	ENSG00000107438	PDLIM1	10	96997329	97050781	-1	protein_coding	9124	PDLIM1	1.38008e-05	NA	0	0	8	8.4803e-08	0.00103134	eQTLGen_trans_eQTLs	-	No	NA	1.21398e-08	rs10774625	21
	ENSG00000095585	BLNK	10	97951458	98031344	-1	protein_coding	29760	BLNK	0.990011	0.0634242	0	0	11	4.0161e-10	2.02881e-05	eQTLGen_trans_eQTLs	-	No	NA	1.21398e-08	rs10774625	21
	ENSG00000165879	FRAT1	10	99079022	99081672	1	protein_coding	10023	FRAT1	0.271481	-0.694137	0	0	12	2.1043e-08	0.000243457	eQTLGen_trans_eQTLs	-	No	NA	1.21398e-08	rs10774625	21
	ENSG00000052749	RRP12	10	99116115	99161127	-1	protein_coding	23223	RRP12	4.36448e-06	-0.568469	0	0	12	9.0827e-14	0	eQTLGen_trans_eQTLs	-	No	NA	1.21398e-08	rs10774625	21
	ENSG00000186862	PDZD7	10	102767440	102790890	-1	protein_coding	79955	PDZD7	0.72277	-0.505794	0	0	0	NA	NA	NA	NA	Yes	Fetal_Cortex	0.00347644	rs1004467	18
	ENSG00000107819	SFXN3	10	102790991	102800998	1	protein_coding	81855	SFXN3	1.26901e-11	-0.678673	0	0	0	NA	NA	NA	NA	Yes	Fetal_Cortex	0.00347644	rs1004467	18
	ENSG00000107821	KAZALD1	10	102821598	102827888	1	protein_coding	81621	KAZALD1	0.000335811	-0.934397	0	0	0	NA	NA	NA	NA	Yes	Promoter_anchored_loops	NA	rs1004467	18
	ENSG00000269259	HUG1	10	102882536	102883624	1	protein_coding	NA	NA	NA	NA	0	0	0	NA	NA	NA	NA	Yes	Promoter_anchored_loops	0.0416286	rs1004467	18
	ENSG00000107807	TLX1	10	102889257	102897545	1	protein_coding	3195	TLX1	0.463723	0.2968	0	0	0	NA	NA	NA	NA	Yes	Promoter_anchored_loops	0.0416286	rs1004467	18
	ENSG00000107829	FBXW4	10	103370423	103455052	-1	protein_coding	6468	FBXW4	0.00069101	NA	0	0	0	NA	NA	NA	NA	Yes	GM12878	0.0416286	rs1004467	18
	ENSG00000107831	FGF8	10	103529899	103535854	-1	protein_coding	2253	FGF8	0.927195	NA	0	0	0	NA	NA	NA	NA	Yes	GM12878	0.0416286	rs1004467	18
	ENSG00000107833	NPM3	10	103541082	103543170	-1	protein_coding	10360	NPM3	0.859176	-0.407072	0	0	6	1.5135e-11	0	eQTLGen_cis_eQTLs	+	Yes	GM12878	0.000247751	rs1004467	18
	ENSG00000198408	MGEA5	10	103544200	103578696	-1	protein_coding	10724	MGEA5	0.714104	-1.58404	0	0	3	NA	0.049	CMC_SVA_cis	-	Yes	Left_Ventricle:Liver:GM12878:IMR90:Mesenchymal_Stem_Cell:Mesendoderm:Trophoblast-like_Cell:hESC	4.40193e-08	rs1004467	18
	ENSG00000120049	KCNIP2	10	103585731	103603677	-1	protein_coding	30819	KCNIP2	0.0186882	NA	0	0	0	NA	NA	NA	NA	Yes	GM12878:IMR90:Mesenchymal_Stem_Cell:Mesendoderm	0.0416286	rs1004467	18
	ENSG00000120029	C10orf76	10	103605356	103815950	-1	protein_coding	79591	C10orf76	0.0553398	0.414157	2	8.216	2	0.00027522	2.62531e-09	BRAINEAC/HIPP:GTEx/v8/Adipose_Subcutaneous	+	No	NA	6.25359e-08	rs1004467	18
	ENSG00000166189	HPS6	10	103825147	103827792	1	protein_coding	79803	HPS6	0.301742	-0.08466	0	0	3	2.04428e-07	5.63327e-25	eQTLcatalogue/CEDAR_neutrophil_CD15:GTEx/v8/Whole_Blood	-	Yes	Adult_Cortex	0.00347644	rs1004467	18
	ENSG00000198728	LDB1	10	103867317	103880210	-1	protein_coding	8861	LDB1	0.879454	NA	0	0	0	NA	NA	NA	NA	Yes	Promoter_anchored_loops:Adult_Cortex:Fetal_Cortex:Left_Ventricle:Liver:GM12878:IMR90:Mesenchymal_Stem_Cell:Mesendoderm:Trophoblast-like_Cell:hESC	2.44088e-09	rs1004467	18
	ENSG00000148840	PPRC1	10	103892787	103910082	1	protein_coding	23082	PPRC1	0.999999	-0.46264	0	0	10	3.45401e-05	0.035458	GTEx/v8/Brain_Cortex:GTEx/v7/Heart_Atrial_Appendage	-	Yes	Adult_Cortex:Fetal_Cortex:Left_Ventricle:Liver:GM12878:IMR90:Mesenchymal_Stem_Cell:Trophoblast-like_Cell:hESC	2.58871e-06	rs1004467	18
	ENSG00000166197	NOLC1	10	103911933	103923627	1	protein_coding	9221	NOLC1	0.246823	-0.402926	0	0	12	4.15728e-05	0.000276571	DICE/T_CD4_TFH:GTEx/v8/Artery_Tibial	-	Yes	Promoter_anchored_loops:Left_Ventricle:Liver:GM12878:IMR90:Mesenchymal_Stem_Cell:Trophoblast-like_Cell:hESC	1.92187e-05	rs1004467	18
	ENSG00000119915	ELOVL3	10	103986085	103989346	1	protein_coding	83401	ELOVL3	0.0100894	-0.633403	0	0	0	NA	NA	NA	NA	Yes	Adult_Cortex:Fetal_Cortex:Aorta:Hippocampus:Left_Ventricle:Liver:GM12878:IMR90:Mesenchymal_Stem_Cell:Mesendoderm:Trophoblast-like_Cell:hESC	1.68576e-05	rs1004467	18
	ENSG00000107859	PITX3	10	103989943	104001231	-1	protein_coding	5309	PITX3	0.76836	-0.34108	0	0	0	NA	NA	NA	NA	Yes	Promoter_anchored_loops:Fetal_Cortex:IMR90:Mesenchymal_Stem_Cell:Mesendoderm:hESC	1.80161e-05	rs1004467	18
	ENSG00000107862	GBF1	10	104005289	104142656	1	protein_coding	8729	GBF1	4.12351e-07	-0.0780151	1	2.984	6	5.37684e-05	0.0314346	GTEx/v8/Pancreas:GTEx/v7/Cells_Transformed_fibroblasts	-	Yes	Promoter_anchored_loops:Fetal_Cortex:IMR90:Mesenchymal_Stem_Cell:Mesendoderm:hESC	2.58871e-06	rs1004467	18
	ENSG00000077150	NFKB2	10	104153867	104162281	1	protein_coding	4791	NFKB2	0.999696	-0.681517	0	0	0	NA	NA	NA	NA	Yes	Left_Ventricle:Liver:Lung:Spleen:GM12878:IMR90:Mesenchymal_Stem_Cell:Mesendoderm:Trophoblast-like_Cell:hESC	1.30428e-05	rs1004467	18
	ENSG00000059915	PSD	10	104162376	104181296	-1	protein_coding	5662	PSD	0.987334	NA	0	0	0	NA	NA	NA	NA	Yes	Promoter_anchored_loops	0.000538763	rs1004467	18
	ENSG00000107872	FBXL15	10	104178946	104182893	1	protein_coding	79176	FBXL15	0.00210112	-1.73975	0	0	0	NA	NA	NA	NA	Yes	Promoter_anchored_loops:Adult_Cortex:Fetal_Cortex	0.000538763	rs1004467	18
	ENSG00000107874	CUEDC2	10	104183002	104192418	-1	protein_coding	79004	CUEDC2	0.0719074	-0.180116	0	0	5	1.0224e-07	0.0005112	eQTLcatalogue/GENCORD_ge_fibroblast:eQTLGen_cis_eQTLs:GTEx/v8/Thyroid	-	Yes	Promoter_anchored_loops:Adult_Cortex:Fetal_Cortex	1.55989e-08	rs1004467	18
	ENSG00000120055	C10orf95	10	104209594	104211300	-1	protein_coding	79946	C10orf95	0.0113912	-0.659448	3	6.105	1	2.76406e-05	1.27668e-06	GTEx/v8/Skin_Sun_Exposed_Lower_leg	+	Yes	Fetal_Cortex:GM12878:IMR90:Mesenchymal_Stem_Cell:Mesendoderm:Trophoblast-like_Cell:hESC	6.25359e-08	rs1004467	18
	ENSG00000138111	TMEM180	10	104221149	104236802	1	protein_coding	79847	TMEM180	0.000178664	2.88275	9	9.004	513	3.27170000000001e-310	0	eQTLcatalogue/BLUEPRINT_ge_monocyte:eQTLcatalogue/BLUEPRINT_ge_T-cell:eQTLcatalogue/CEDAR_T-cell_CD4:eQTLcatalogue/CEDAR_T-cell_CD8:eQTLcatalogue/Fairfax_2012_B-cell_CD19:eQTLcatalogue/Fairfax_2014_IFN24:eQTLcatalogue/Fairfax_2014_LPS24:eQTLcatalogue/Fairfax_2014_LPS2:eQTLcatalogue/Fairfax_2014_naive:eQTLcatalogue/GENCORD_ge_T-cell:eQTLcatalogue/GEUVADIS_ge_LCL:eQTLcatalogue/HipSci_ge_iPSC:eQTLca…	+	Yes	Promoter_anchored_loops:Adult_Cortex:Fetal_Cortex:GM12878:IMR90:Mesenchymal_Stem_Cell:Mesendoderm:Trophoblast-like_Cell:hESC	2.28971e-09	rs1004467	18
	ENSG00000138107	ACTR1A	10	104238986	104262482	-1	protein_coding	10121	ACTR1A	0.941234	-0.272535	12	9.643	457	7.9865e-26	0	eQTLcatalogue/CEDAR_monocyte_CD14:eQTLcatalogue/Fairfax_2014_IFN24:eQTLcatalogue/Fairfax_2014_naive:eQTLcatalogue/GENCORD_ge_fibroblast:eQTLcatalogue/HipSci_ge_iPSC:eQTLcatalogue/Kasela_2017_T-cell_CD4:eQTLcatalogue/TwinsUK_ge_LCL:PsychENCODE_eQTLs:DICE/NK:DICE/T_CD4_naive_TREG:eQTLGen_cis_eQTLs:CMC_SVA_cis:GTEx/v8/Whole_Blood:GTEx/v8/Skin_Not_Sun_Exposed_Suprapubic:GTEx/v8/Testis	-	Yes	Promoter_anchored_loops:Adult_Cortex:Fetal_Cortex:Aorta:Left_Ventricle:Liver:Pancreas:Right_Ventricle:Spleen:GM12878:IMR90:Mesenchymal_Stem_Cell:Mesendoderm:Trophoblast-like_Cell:hESC	2.28971e-09	rs1004467	18
	ENSG00000107882	SUFU	10	104263744	104393292	1	protein_coding	51684	SUFU	0.999161	0.12486	57	18.75	253	2.75436e-09	4.12032e-10	eQTLcatalogue/Quach_2016_ge_monocyte_LPS:eQTLcatalogue/Quach_2016_ge_monocyte_Pam3CSK4:eQTLGen_cis_eQTLs:BIOSQTL/BIOS_eQTL_geneLevel:GTEx/v8/Artery_Tibial:GTEx/v8/Brain_Putamen_basal_ganglia:GTEx/v8/Esophagus_Mucosa:GTEx/v8/Cells_Cultured_fibroblasts:GTEx/v8/Skin_Sun_Exposed_Lower_leg:GTEx/v8/Testis:GTEx/v7/Esophagus_Mucosa:GTEx/v7/Cells_Transformed_fibroblasts:GTEx/v7/Skin_Sun_Exposed_Lower_leg:…	-	Yes	Promoter_anchored_loops:Adult_Cortex:Fetal_Cortex:Aorta:Left_Ventricle:Liver:Pancreas:Right_Ventricle:Spleen:GM12878:IMR90:Mesenchymal_Stem_Cell:Mesendoderm:Trophoblast-like_Cell:hESC	2.28971e-09	rs1004467	18
	ENSG00000171206	TRIM8	10	104404253	104418164	1	protein_coding	81603	TRIM8	0.992012	-0.52129	21	10.94	303	3.1908e-42	0	eQTLcatalogue/Fairfax_2014_LPS2:eQTLcatalogue/GEUVADIS_ge_LCL:eQTLcatalogue/HipSci_ge_iPSC:eQTLcatalogue/TwinsUK_ge_LCL:eQTLGen_cis_eQTLs:eQTLGen_trans_eQTLs:BIOSQTL/BIOS_eQTL_geneLevel:GTEx/v8/Adipose_Visceral_Omentum:GTEx/v8/Breast_Mammary_Tissue:GTEx/v8/Pancreas:GTEx/v8/Skin_Sun_Exposed_Lower_leg:GTEx/v8/Thyroid:GTEx/v7/Breast_Mammary_Tissue:GTEx/v7/Pancreas	+	Yes	Promoter_anchored_loops:GM12878:IMR90:Mesenchymal_Stem_Cell:Mesendoderm:Trophoblast-like_Cell	1.21398e-08	rs1004467;rs10774625	18:21:00
	ENSG00000138175	ARL3	10	104433488	104474164	-1	protein_coding	403	ARL3	0.716101	-0.600026	21	15.31	463	8.1965e-41	0	eQTLcatalogue/CEDAR_neutrophil_CD15:eQTLcatalogue/TwinsUK_ge_fat:eQTLGen_cis_eQTLs:BIOSQTL/BIOS_eQTL_geneLevel:xQTLServer_eQTLs:CMC_SVA_cis:CMC_NoSVA_cis:BRAINEAC/TCTX:GTEx/v8/Adipose_Subcutaneous:GTEx/v8/Adipose_Visceral_Omentum:GTEx/v8/Artery_Aorta:GTEx/v8/Artery_Coronary:GTEx/v8/Artery_Tibial:GTEx/v8/Brain_Cerebellar_Hemisphere:GTEx/v8/Brain_Cerebellum:GTEx/v8/Colon_Sigmoid:GTEx/v8/Colon_Trans…	+	Yes	Promoter_anchored_loops:Adult_Cortex:Fetal_Cortex:GM12878:IMR90:Mesenchymal_Stem_Cell:Trophoblast-like_Cell	2.28971e-09	rs1004467	18
	ENSG00000156398	SFXN2	10	104474295	104503249	1	protein_coding	118980	SFXN2	0.00108457	-0.837011	14	15.31	506	1.0123e-262	0	eQTLcatalogue/BLUEPRINT_ge_T-cell:eQTLcatalogue/BrainSeq_ge_brain:eQTLcatalogue/Fairfax_2012_B-cell_CD19:eQTLcatalogue/GENCORD_ge_LCL:eQTLcatalogue/GENCORD_ge_T-cell:eQTLcatalogue/GEUVADIS_ge_LCL:eQTLcatalogue/HipSci_ge_iPSC:eQTLcatalogue/Lepik_2017_ge_blood:eQTLcatalogue/Nedelec_2016_ge_macrophage_Listeria:eQTLcatalogue/Nedelec_2016_ge_macrophage_naive:eQTLcatalogue/Nedelec_2016_ge_macrophage_Sa…	+	Yes	Promoter_anchored_loops:Adult_Cortex:Fetal_Cortex:GM12878:IMR90:Mesenchymal_Stem_Cell:Trophoblast-like_Cell	2.28971e-09	rs1004467	18
	ENSG00000166272	WBP1L	10	104503727	104576021	1	protein_coding	54838	WBP1L	0.909387	0.61464	43	19.26	479	3.6963e-28	0	eQTLcatalogue/Lepik_2017_ge_blood:PsychENCODE_eQTLs:DICE/NK:eQTLGen_cis_eQTLs:BIOSQTL/BIOS_eQTL_geneLevel:CMC_SVA_cis:CMC_NoSVA_cis:GTEx/v8/Adipose_Subcutaneous:GTEx/v8/Adipose_Visceral_Omentum:GTEx/v8/Artery_Tibial:GTEx/v8/Brain_Cortex:GTEx/v8/Breast_Mammary_Tissue:GTEx/v8/Colon_Transverse:GTEx/v8/Esophagus_Mucosa:GTEx/v8/Esophagus_Muscularis:GTEx/v8/Muscle_Skeletal:GTEx/v8/Nerve_Tibial:GTEx/v8/…	+	Yes	Promoter_anchored_loops:Adult_Cortex:Fetal_Cortex:Adrenal:Aorta:Hippocampus:Left_Ventricle:Liver:Right_Ventricle:Spleen:GM12878:IMR90:Mesenchymal_Stem_Cell:Mesendoderm:Trophoblast-like_Cell:hESC	2.28971e-09	rs1004467	18
	ENSG00000148795	CYP17A1	10	104590288	104597290	-1	protein_coding	1586	CYP17A1	0.0350306	0.086682	25	9.785	388	1.18883e-28	0	eQTLcatalogue/BrainSeq_ge_brain:PsychENCODE_eQTLs:eQTLGen_cis_eQTLs:BIOSQTL/BIOS_eQTL_geneLevel:GTEx/v8/Adipose_Subcutaneous:GTEx/v8/Artery_Tibial:GTEx/v8/Brain_Cortex:GTEx/v8/Muscle_Skeletal:GTEx/v8/Nerve_Tibial:GTEx/v8/Thyroid:GTEx/v7/Nerve_Tibial:GTEx/v7/Thyroid:GTEx/v6/Muscle_Skeletal:GTEx/v6/Nerve_Tibial	-	Yes	Promoter_anchored_loops:Adult_Cortex:Adrenal:Aorta:Left_Ventricle:Liver:Spleen:GM12878:IMR90:Mesenchymal_Stem_Cell:Mesendoderm:Trophoblast-like_Cell:hESC	2.28971e-09	rs1004467	18
	ENSG00000166275	C10orf32	10	104613980	104624718	1	protein_coding	119032	C10orf32	0.0316379	0.490358	48	11.72	474	0	0	eQTLcatalogue/Alasoo_2018_ge_macrophage_IFNg_Salmonella:eQTLcatalogue/Alasoo_2018_ge_macrophage_IFNg:eQTLcatalogue/Alasoo_2018_ge_macrophage_naive:eQTLcatalogue/Alasoo_2018_ge_macrophage_Salmonella:eQTLcatalogue/BLUEPRINT_ge_monocyte:eQTLcatalogue/BLUEPRINT_ge_neutrophil:eQTLcatalogue/BLUEPRINT_ge_T-cell:eQTLcatalogue/BrainSeq_ge_brain:eQTLcatalogue/CEDAR_B-cell_CD19:eQTLcatalogue/CEDAR_ileum:eQT…	+	Yes	Promoter_anchored_loops:Left_Ventricle:Liver:GM12878:IMR90:Mesenchymal_Stem_Cell:Mesendoderm:Trophoblast-like_Cell:hESC	2.28971e-09	rs1004467	18
	ENSG00000270316	C10orf32-ASMT	10	104614029	104661656	1	protein_coding	100528007	C10orf32-ASMT	NA	NA	121	14.9	163	6.91264e-08	8.37002e-05	PsychENCODE_eQTLs:BRAINEAC/CRBL:BRAINEAC/FCTX:BRAINEAC/THAL:BRAINEAC/WHMT:BRAINEAC/aveALL	-	Yes	Promoter_anchored_loops:Left_Ventricle:Liver:GM12878:IMR90:Mesenchymal_Stem_Cell:Mesendoderm:Trophoblast-like_Cell:hESC	2.28971e-09	rs1004467	18
	ENSG00000214435	AS3MT	10	104629273	104661656	1	protein_coding	57412	AS3MT	5.09138e-07	0.726881	102	14.9	520	0	0	eQTLcatalogue/HipSci_ge_iPSC:eQTLcatalogue/Schwartzentruber_2018_ge_sensory_neuron:PsychENCODE_eQTLs:eQTLGen_cis_eQTLs:BIOSQTL/BIOS_eQTL_geneLevel:xQTLServer_eQTLs:CMC_SVA_cis:CMC_NoSVA_cis:BRAINEAC/CRBL:BRAINEAC/FCTX:BRAINEAC/THAL:BRAINEAC/WHMT:BRAINEAC/aveALL:GTEx/v8/Adipose_Subcutaneous:GTEx/v8/Adipose_Visceral_Omentum:GTEx/v8/Whole_Blood:GTEx/v8/Artery_Aorta:GTEx/v8/Artery_Coronary:GTEx/v8/Ar…	+	Yes	Promoter_anchored_loops:Adult_Cortex:Fetal_Cortex:Left_Ventricle:Liver:GM12878:IMR90:Mesenchymal_Stem_Cell:Mesendoderm:Trophoblast-like_Cell:hESC	2.28971e-09	rs1004467	18
	ENSG00000148842	CNNM2	10	104678050	104849978	1	protein_coding	54805	CNNM2	0.994106	-0.511524	167	18.07	450	1.12934e-10	0	eQTLcatalogue/BrainSeq_ge_brain:eQTLcatalogue/CEDAR_rectum:eQTLcatalogue/Nedelec_2016_ge_macrophage_Salmonella:eQTLcatalogue/TwinsUK_ge_fat:PsychENCODE_eQTLs:DICE/T_CD4_TH17:DICE/T_CD4_memory_TREG:eQTLGen_cis_eQTLs:BIOSQTL/BIOS_eQTL_geneLevel:CMC_SVA_cis:CMC_NoSVA_cis:GTEx/v8/Whole_Blood:GTEx/v8/Artery_Tibial:GTEx/v8/Brain_Caudate_basal_ganglia:GTEx/v8/Brain_Cerebellum:GTEx/v8/Brain_Frontal_Corte…	+	Yes	Promoter_anchored_loops:Left_Ventricle:Liver:GM12878:IMR90:Mesenchymal_Stem_Cell:Mesendoderm:Trophoblast-like_Cell:hESC	2.28971e-09	rs1004467	18
	ENSG00000076685	NT5C2	10	104845940	104953056	-1	protein_coding	22978	NT5C2	0.0521979	0.0483286	119	17.87	508	3.27170000000001e-310	0	eQTLcatalogue/BLUEPRINT_ge_neutrophil:eQTLcatalogue/BLUEPRINT_ge_T-cell:eQTLcatalogue/CEDAR_neutrophil_CD15:eQTLcatalogue/Fairfax_2014_naive:eQTLcatalogue/Lepik_2017_ge_blood:eQTLcatalogue/Naranbhai_2015_neutrophil_CD16:eQTLcatalogue/TwinsUK_ge_blood:eQTLcatalogue/TwinsUK_ge_fat:PsychENCODE_eQTLs:DICE/T_CD4_naive_activated:DICE/T_CD8_naive_activated:eQTLGen_cis_eQTLs:BIOSQTL/BIOS_eQTL_geneLevel:C…	-	Yes	Promoter_anchored_loops:Adult_Cortex:Fetal_Cortex:IMR90:Mesenchymal_Stem_Cell	2.28971e-09	rs1004467	18
	ENSG00000235376	RPEL1	10	105005644	105007773	1	protein_coding	729020	RPEL1	0.00239907	NA	3	0.963	0	NA	NA	NA	NA	Yes	Promoter_anchored_loops:Adult_Cortex:Aorta:Left_Ventricle:Liver:Right_Ventricle:Spleen:GM12878:IMR90:Mesenchymal_Stem_Cell:Mesendoderm:Neural_Progenitor_Cell:Trophoblast-like_Cell:hESC	2.28971e-09	rs1004467	18
	ENSG00000148798	INA	10	105036920	105050108	1	protein_coding	9118	INA	0.292917	-0.860661	9	9.917	135	5.10016e-35	6.34692e-32	PsychENCODE_eQTLs:CMC_SVA_cis:CMC_NoSVA_cis:GTEx/v8/Brain_Frontal_Cortex_BA9:GTEx/v8/Testis:GTEx/v7/Brain_Cerebellar_Hemisphere:GTEx/v7/Testis	-	Yes	EP_correlation_cell_type_oneway:Adult_Cortex:Fetal_Cortex:Aorta:Left_Ventricle:Liver:Right_Ventricle:Spleen:GM12878:IMR90:Mesenchymal_Stem_Cell:Mesendoderm:Neural_Progenitor_Cell:Trophoblast-like_Cell:hESC	2.28971e-09	rs1004467	18
	ENSG00000156374	PCGF6	10	105062553	105110891	-1	protein_coding	84108	PCGF6	0.000251716	-0.491785	12	9.917	85	5.4682e-24	0	eQTLGen_cis_eQTLs:BIOSQTL/BIOS_eQTL_geneLevel:GTEx/v8/Muscle_Skeletal	-	Yes	Adult_Cortex:Fetal_Cortex:IMR90:Mesenchymal_Stem_Cell	2.28971e-09	rs1004467	18
	ENSG00000148835	TAF5	10	105127724	105148822	1	protein_coding	6877	TAF5	0.999555	-0.333196	4	16.95	0	NA	NA	NA	NA	Yes	Promoter_anchored_loops:IMR90:Mesenchymal_Stem_Cell:Mesendoderm:hESC	2.92574e-09	rs1004467	18
	ENSG00000173915	USMG5	10	105148798	105156223	-1	protein_coding	84833	USMG5	0.243352	-0.219458	1	16.95	460	3.27167000000001e-310	0	eQTLcatalogue/CEDAR_B-cell_CD19:eQTLcatalogue/CEDAR_ileum:eQTLcatalogue/CEDAR_monocyte_CD14:eQTLcatalogue/CEDAR_neutrophil_CD15:eQTLcatalogue/CEDAR_platelet:eQTLcatalogue/CEDAR_rectum:eQTLcatalogue/CEDAR_T-cell_CD4:eQTLcatalogue/CEDAR_T-cell_CD8:eQTLcatalogue/CEDAR_transverse_colon:eQTLcatalogue/Fairfax_2012_B-cell_CD19:eQTLcatalogue/Fairfax_2014_IFN24:eQTLcatalogue/Fairfax_2014_LPS24:eQTLcatalog…	+	Yes	Adult_Cortex:Fetal_Cortex:IMR90:Mesenchymal_Stem_Cell:Mesendoderm:hESC	2.28971e-09	rs1004467	18
	ENSG00000148843	PDCD11	10	105156405	105206049	1	protein_coding	22984	PDCD11	0.468449	-0.805378	2	16.95	161	4.06878e-20	5.91888e-20	eQTLcatalogue/Quach_2016_ge_monocyte_Pam3CSK4:eQTLGen_cis_eQTLs:BIOSQTL/BIOS_eQTL_geneLevel:GTEx/v8/Adipose_Subcutaneous:GTEx/v8/Adipose_Visceral_Omentum:GTEx/v8/Whole_Blood:GTEx/v8/Artery_Tibial:GTEx/v8/Brain_Cerebellar_Hemisphere:GTEx/v8/Brain_Cerebellum:GTEx/v8/Breast_Mammary_Tissue:GTEx/v8/Esophagus_Muscularis:GTEx/v8/Lung:GTEx/v8/Nerve_Tibial:GTEx/v8/Skin_Not_Sun_Exposed_Suprapubic:GTEx/v8/T…	+	Yes	Adult_Cortex:Fetal_Cortex:IMR90:Mesenchymal_Stem_Cell:Mesendoderm:hESC	4.41762e-09	rs1004467	18
	ENSG00000138172	CALHM2	10	105206543	105212660	-1	protein_coding	51063	CALHM2	5.29268e-07	-0.689941	0	0	433	3.7845e-29	0	eQTLcatalogue/Fairfax_2014_IFN24:eQTLcatalogue/Fairfax_2014_LPS2:eQTLcatalogue/GENCORD_ge_fibroblast:PsychENCODE_eQTLs:eQTLGen_cis_eQTLs:eQTLGen_trans_eQTLs:GTEx/v8/Adipose_Subcutaneous:GTEx/v8/Cells_EBV-transformed_lymphocytes:GTEx/v8/Whole_Blood:GTEx/v8/Artery_Aorta:GTEx/v8/Artery_Tibial:GTEx/v8/Brain_Putamen_basal_ganglia:GTEx/v8/Breast_Mammary_Tissue:GTEx/v8/Colon_Sigmoid:GTEx/v8/Colon_Transv…	-	Yes	Adult_Cortex:Fetal_Cortex:Spleen:GM12878:IMR90:Mesenchymal_Stem_Cell:Mesendoderm:hESC	2.28971e-09	rs1004467;rs10774625	18:21:00
	ENSG00000185933	CALHM1	10	105213144	105218645	-1	protein_coding	255022	CALHM1	9.35702e-05	0.209561	0	0	15	7.73515e-08	6.17007e-05	PsychENCODE_eQTLs:BIOSQTL/BIOS_eQTL_geneLevel	+	Yes	Adult_Cortex:Fetal_Cortex:Spleen:GM12878:IMR90:Mesenchymal_Stem_Cell:Mesendoderm:hESC	2.28971e-09	rs1004467	18
	ENSG00000183128	CALHM3	10	105232561	105238997	-1	protein_coding	119395	CALHM3	NA	-0.0520148	0	0	0	NA	NA	NA	NA	Yes	Promoter_anchored_loops:Adult_Cortex:Spleen:GM12878:IMR90:Mesenchymal_Stem_Cell:Mesendoderm:hESC	1.24681e-08	rs1004467	18
	ENSG00000107954	NEURL1	10	105253736	105352309	1	protein_coding	9148	NEURL1	0.53757	0.420609	0	0	69	3.8238e-08	7.88415e-07	eQTLGen_cis_eQTLs:GTEx/v8/Lung:GTEx/v8/Pancreas:GTEx/v8/Prostate:GTEx/v8/Thyroid:GTEx/v7/Prostate	+	Yes	EP_correlation_cell_type_oneway:Adult_Cortex:Fetal_Cortex:IMR90:Mesenchymal_Stem_Cell	4.41762e-09	rs1004467	18
	ENSG00000107957	SH3PXD2A	10	105348285	105615301	-1	protein_coding	9644	SH3PXD2A	0.232738	-1.21155	3	10.04	327	2.0411e-34	0	eQTLGen_cis_eQTLs:GTEx/v8/Cells_Cultured_fibroblasts	+	Yes	Promoter_anchored_loops:Left_Ventricle:Spleen:GM12878:IMR90:Mesenchymal_Stem_Cell:Mesendoderm:Neural_Progenitor_Cell:Trophoblast-like_Cell:hESC	2.28971e-09	rs1004467	18
	ENSG00000107960	OBFC1	10	105642300	105677963	-1	protein_coding	79991	OBFC1	1.3253e-05	NA	0	0	12	2.7826e-25	0	eQTLGen_trans_eQTLs	+	Yes	Left_Ventricle:Liver:GM12878:IMR90:Mesenchymal_Stem_Cell:Mesendoderm:Neural_Progenitor_Cell:Trophoblast-like_Cell:hESC	1.21398e-08	rs10774625;rs1004467	18:21:00
	ENSG00000065613	SLK	10	105726959	105788991	1	protein_coding	9748	SLK	0.428398	-0.261974	0	0	2	5.8928e-06	0.0378688	eQTLGen_trans_eQTLs	+	Yes	IMR90:Mesenchymal_Stem_Cell:Mesendoderm:Trophoblast-like_Cell	4.69507e-08	rs10774625;rs1004467	18:21:00
	ENSG00000065618	COL17A1	10	105791044	105845760	-1	protein_coding	1308	COL17A1	5.82447e-11	-0.457013	0	0	1	3.66487e-05	0.0201323	GTEx/v8/Heart_Atrial_Appendage	NA	Yes	IMR90:Mesenchymal_Stem_Cell:Trophoblast-like_Cell	0.0256201	rs1004467	18
	ENSG00000156384	SFR1	10	105881816	105886143	1	protein_coding	119392	SFR1	0.000222755	0.0546284	0	0	0	NA	NA	NA	NA	Yes	GM12878:IMR90:Mesenchymal_Stem_Cell:Mesendoderm:Trophoblast-like_Cell	0.0256201	rs1004467	18
	ENSG00000197748	WDR96	10	105889646	105992120	-1	protein_coding	80217	WDR96	1.11043e-14	-0.15501	0	0	0	NA	NA	NA	NA	Yes	GM12878:IMR90:Mesenchymal_Stem_Cell:Mesendoderm:Trophoblast-like_Cell	0.0256201	rs1004467	18
	ENSG00000148834	GSTO1	10	105995114	106027217	1	protein_coding	9446	GSTO1	0.0150378	0.556924	0	0	3	8.3684e-19	0	eQTLGen_cis_eQTLs:GTEx/v8/Artery_Tibial:GTEx/v8/Muscle_Skeletal:GTEx/v8/Skin_Sun_Exposed_Lower_leg:GTEx/v7/Artery_Tibial	+	Yes	GM12878:IMR90:Mesenchymal_Stem_Cell:Mesendoderm:Trophoblast-like_Cell	0.0256201	rs1004467	18
	ENSG00000065621	GSTO2	10	106028631	106064703	1	protein_coding	119391	GSTO2	1.66971e-07	0.0298912	0	0	3	2.2473e-06	4.25538e-25	GTEx/v8/Whole_Blood:GTEx/v8/Muscle_Skeletal:GTEx/v8/Cells_Cultured_fibroblasts	-	Yes	Liver:GM12878:IMR90:Mesenchymal_Stem_Cell:Mesendoderm:Trophoblast-like_Cell:hESC	0.0256201	rs1004467	18
	ENSG00000119950	MXI1	10	111967363	112047123	1	protein_coding	4601	MXI1	0.70774	-0.185888	0	0	0	NA	NA	NA	NA	Yes	IMR90	2.19912e-09	rs34872471	19
	ENSG00000119953	SMNDC1	10	112050488	112064709	-1	protein_coding	10285	SMNDC1	0.275798	-0.89432	0	0	0	NA	NA	NA	NA	Yes	IMR90	2.19912e-09	rs34872471	19
	ENSG00000108055	SMC3	10	112327449	112364394	1	protein_coding	9126	SMC3	1	-0.438874	0	0	0	NA	NA	NA	NA	Yes	IMR90:Mesendoderm	2.19912e-09	rs34872471	19
	ENSG00000150593	PDCD4	10	112631565	112659764	1	protein_coding	27250	PDCD4	0.000577684	0.343355	0	0	0	NA	NA	NA	NA	Yes	Mesenchymal_Stem_Cell:Mesendoderm	2.19912e-09	rs34872471	19
	ENSG00000214413	BBIP1	10	112658488	112679032	-1	protein_coding	92482	BBIP1	NA	0.391522	0	0	0	NA	NA	NA	NA	Yes	IMR90:Trophoblast-like_Cell	2.19912e-09	rs34872471	19
	ENSG00000108061	SHOC2	10	112679301	112773425	1	protein_coding	8036	SHOC2	0.991705	-0.0401785	0	0	0	NA	NA	NA	NA	Yes	IMR90:Trophoblast-like_Cell	2.19912e-09	rs34872471	19
	ENSG00000119913	TECTB	10	114043493	114064793	1	protein_coding	6975	TECTB	5.94967e-09	0.707836	0	0	0	NA	NA	NA	NA	Yes	Left_Ventricle:IMR90:Mesendoderm	2.19912e-09	rs34872471	19
	ENSG00000023041	ZDHHC6	10	114190058	114206672	-1	protein_coding	64429	ZDHHC6	0.00067586	0.16713	0	0	1	2.78945e-05	4.45506e-05	GTEx/v8/Brain_Caudate_basal_ganglia	-	Yes	Liver:IMR90:Mesenchymal_Stem_Cell:Mesendoderm:Trophoblast-like_Cell:hESC	2.19912e-09	rs34872471	19
	ENSG00000151532	VTI1A	10	114206756	114578503	1	protein_coding	143187	VTI1A	0.413424	-1.59457	0	0	0	NA	NA	NA	NA	Yes	Liver:IMR90:Mesenchymal_Stem_Cell:Mesendoderm:Trophoblast-like_Cell:hESC	2.19912e-09	rs34872471	19
	ENSG00000148737	TCF7L2	10	114710009	114927437	1	protein_coding	6934	TCF7L2	0.989605	0.260678	133	21.7	97	2.7305e-39	0	eQTLGen_cis_eQTLs:BIOSQTL/BIOS_eQTL_geneLevel:GTEx/v8/Artery_Aorta:GTEx/v8/Cells_Cultured_fibroblasts:GTEx/v7/Artery_Aorta:GTEx/v6/Artery_Aorta	-	Yes	Promoter_anchored_loops:Adult_Cortex:IMR90:Mesenchymal_Stem_Cell:Trophoblast-like_Cell:hESC	2.19912e-09	rs34872471	19
	ENSG00000148702	HABP2	10	115310596	115349361	1	protein_coding	3026	HABP2	1.17395e-14	-0.127699	0	0	0	NA	NA	NA	NA	Yes	Fetal_Cortex:Mesenchymal_Stem_Cell:Mesendoderm:Neural_Progenitor_Cell:Trophoblast-like_Cell:hESC	2.19912e-09	rs34872471	19
	ENSG00000099204	ABLIM1	10	116190872	116444762	-1	protein_coding	3983	ABLIM1	0.951992	0.0641885	0	0	0	NA	NA	NA	NA	Yes	IMR90	2.19912e-09	rs34872471	19
	ENSG00000166033	HTRA1	10	124221041	124274424	1	protein_coding	5654	HTRA1	0.0169475	NA	0	0	4	1.2648e-09	5.82977e-05	eQTLGen_trans_eQTLs	-	No	NA	2.84262e-06	rs6694817	3
	ENSG00000182022	CHST15	10	125767184	125853206	-1	protein_coding	51363	CHST15	0.177822	-1.08889	0	0	1	7.3947e-06	0.0452599	eQTLGen_trans_eQTLs	-	No	NA	0.000158154	rs10774625	21
	ENSG00000189319	FAM53B	10	126307861	126432838	-1	protein_coding	9679	FAM53B	0.40048	-1.16077	0	0	11	3.8573e-09	0.000106007	eQTLGen_trans_eQTLs	-	No	NA	1.21398e-08	rs10774625	21
	ENSG00000182208	MOB2	11	1490687	1522477	-1	protein_coding	81532	MOB2	0.641499	0.199982	0	0	4	6.4577e-07	0.0056666	eQTLGen_trans_eQTLs	-	No	NA	0.000158154	rs10774625	21
	ENSG00000132109	TRIM21	11	4406127	4414926	-1	protein_coding	6737	TRIM21	0.0930518	1.03426	0	0	12	1.263e-13	0	eQTLGen_trans_eQTLs	+	No	NA	1.21398e-08	rs10774625	21
	ENSG00000166483	WEE1	11	9595228	9615004	1	protein_coding	7465	WEE1	0.997106	NA	0	0	9	4.5772e-08	0.000631579	eQTLGen_trans_eQTLs	-	No	NA	1.21398e-08	rs10774625	21
	ENSG00000133789	SWAP70	11	9685624	9774538	1	protein_coding	23075	SWAP70	0.348844	-0.389633	0	0	9	1.4359e-07	0.00154056	eQTLGen_trans_eQTLs	-	No	NA	1.21398e-08	rs10774625	21
	ENSG00000110315	RNF141	11	10533225	10562777	-1	protein_coding	50862	RNF141	0.000702153	-0.118241	0	0	6	7.1825e-09	0.000133914	eQTLGen_trans_eQTLs	-	No	NA	1.28453e-08	rs10774625	21
	ENSG00000072952	MRVI1	11	10594638	10715535	-1	protein_coding	10335	MRVI1	0.00184122	-0.67004	0	0	9	4.859e-07	0.00429152	eQTLGen_trans_eQTLs	-	No	NA	1.21398e-08	rs10774625	21
	ENSG00000110422	HIPK3	11	33278218	33378569	1	protein_coding	10114	HIPK3	0.893187	-1.55551	0	0	11	2.5201e-07	0.00244922	eQTLGen_trans_eQTLs	-	No	NA	1.21398e-08	rs10774625	21
	ENSG00000110455	ACCS	11	44087475	44105772	1	protein_coding	84680	ACCS	0.000171666	-0.629897	0	0	5	2.3701e-06	0.0176585	eQTLGen_trans_eQTLs	+	No	NA	1.61723e-08	rs10774625	21
	ENSG00000157570	TSPAN18	11	44748015	44953972	1	protein_coding	90139	TSPAN18	0.16186	2.12296	0	0	7	2.539e-07	0.00248116	eQTLGen_trans_eQTLs	+	No	NA	1.21398e-08	rs10774625	21
	ENSG00000025434	NR1H3	11	47269851	47290396	1	protein_coding	10062	NR1H3	0.856186	0.657584	0	0	12	6e-08	0.000806341	eQTLGen_trans_eQTLs	+	No	NA	1.21398e-08	rs10774625	21
	ENSG00000134809	TIMM10	11	57295936	57298276	-1	protein_coding	26519	TIMM10	0.00949476	0.000100078	0	0	5	2.8576e-06	0.0208037	eQTLGen_trans_eQTLs	+	No	NA	1.21398e-08	rs10774625	21
	ENSG00000156587	UBE2L6	11	57319129	57335757	-1	protein_coding	9246	UBE2L6	0.0140103	NA	0	0	19	3.6867e-32	0	eQTLGen_trans_eQTLs	+	No	NA	1.21398e-08	rs10774625	21
	ENSG00000149131	SERPING1	11	57364860	57382326	1	protein_coding	710	SERPING1	0.972837	-0.519499	0	0	18	5.8333e-23	0	eQTLGen_trans_eQTLs	+	No	NA	1.21398e-08	rs10774625	21
	ENSG00000110077	MS4A6A	11	59939081	59952139	-1	protein_coding	64231	MS4A6A	1.49232e-09	0.437293	0	0	10	5.5427e-09	0.000119679	eQTLGen_trans_eQTLs	-	No	NA	1.21398e-08	rs10774625	21
	ENSG00000110079	MS4A4A	11	60048014	60076445	1	protein_coding	51338	MS4A4A	0.000743082	-0.23827	0	0	6	5.3392e-06	0.0347756	eQTLGen_trans_eQTLs	-	No	NA	1.21398e-08	rs6694817;rs10774625	03:21:00
	ENSG00000166927	MS4A7	11	60145955	60163424	1	protein_coding	58475	MS4A7	9.27325e-06	0.410095	0	0	11	1.6045e-08	0.000203093	eQTLGen_trans_eQTLs	-	No	NA	1.21398e-08	rs10774625	21
	ENSG00000156738	MS4A1	11	60223225	60238233	1	protein_coding	931	MS4A1	0.0153882	0.269177	0	0	12	3.2096e-08	0.000422064	eQTLGen_trans_eQTLs	-	No	NA	1.21398e-08	rs10774625	21
	ENSG00000013725	CD6	11	60739115	60787849	1	protein_coding	923	CD6	0.00430466	-0.77189	0	0	6	2.2652e-06	0.017127	eQTLGen_trans_eQTLs	+	No	NA	1.21398e-08	rs10774625	21
	ENSG00000167987	VPS37C	11	60897728	60929089	-1	protein_coding	55048	VPS37C	0.197171	-0.999412	0	0	7	1.7971e-06	0.0140041	eQTLGen_trans_eQTLs	-	No	NA	1.21398e-08	rs10774625	21
	ENSG00000149532	CPSF7	11	61170121	61197503	-1	protein_coding	79869	CPSF7	0.99133	-1.55329	0	0	1	6.9374e-06	0.0431078	eQTLGen_trans_eQTLs	-	No	NA	1.32123e-07	rs10774625	21
	ENSG00000167995	BEST1	11	61717293	61732987	1	protein_coding	7439	BEST1	4.88562e-08	0.261397	0	0	1	8.2343e-06	0.0495417	eQTLGen_trans_eQTLs	-	No	NA	1.32793e-07	rs10774625	21
	ENSG00000124942	AHNAK	11	62201016	62323707	-1	protein_coding	79026	AHNAK	0.344567	-0.479742	0	0	12	1.7535e-12	0	eQTLGen_trans_eQTLs	-	No	NA	1.21398e-08	rs10774625	21
	ENSG00000133317	LGALS12	11	63273556	63284246	1	protein_coding	85329	LGALS12	2.68574e-09	0.865647	0	0	5	9.3618e-07	0.00775837	eQTLGen_trans_eQTLs	+	No	NA	1.61723e-08	rs10774625	21
	ENSG00000133321	RARRES3	11	63304281	63313934	1	protein_coding	5920	RARRES3	0.000504117	-0.0612309	0	0	11	1.1988e-09	3.90396e-05	eQTLGen_trans_eQTLs	+	No	NA	1.21398e-08	rs10774625	21
	ENSG00000110047	EHD1	11	64619114	64655768	-1	protein_coding	10938	EHD1	0.894832	-0.0395511	0	0	12	1.8302e-09	5.64865e-05	eQTLGen_trans_eQTLs	+	No	NA	1.21398e-08	rs10774625	21
	ENSG00000168062	BATF2	11	64755415	64764517	-1	protein_coding	116071	BATF2	0.0295319	0.262741	0	0	15	2.2938e-27	0	eQTLGen_trans_eQTLs	+	No	NA	1.21398e-08	rs10774625	21
	ENSG00000204710	SPDYC	11	64937625	64940715	1	protein_coding	387778	SPDYC	0.00185515	0.11629	0	0	1	8.1578e-06	0.0492291	eQTLGen_trans_eQTLs	-	No	NA	0.0453907	rs10774625	21
	ENSG00000014138	POLA2	11	65029233	65073060	1	protein_coding	23649	POLA2	0.000215959	-1.30172	0	0	3	3.0982e-06	0.0222527	eQTLGen_trans_eQTLs	+	No	NA	3.83808e-08	rs10774625	21
	ENSG00000168056	LTBP3	11	65306276	65326401	-1	protein_coding	4054	LTBP3	0.996034	NA	0	0	11	5.6354e-08	0.00079758	eQTLGen_trans_eQTLs	+	No	NA	1.21398e-08	rs10774625	21
	ENSG00000173715	C11orf80	11	66511922	66610987	1	protein_coding	79703	C11orf80	0.0084626	NA	0	0	10	7.6497e-09	0.000149031	eQTLGen_trans_eQTLs	-	No	NA	1.21398e-08	rs10774625	21
	ENSG00000173120	KDM2A	11	66886740	67025558	1	protein_coding	22992	KDM2A	1	-1.43384	0	0	4	3.0952e-06	0.0222482	eQTLGen_trans_eQTLs	+	No	NA	1.28453e-08	rs10774625	21
	ENSG00000172508	CARNS1	11	67182439	67193078	1	protein_coding	57571	CARNS1	0.022129	0.291848	0	0	6	2.0748e-06	0.015982	eQTLGen_trans_eQTLs	-	No	NA	1.21398e-08	rs10774625	21
	ENSG00000171067	C11orf24	11	68028803	68039469	-1	protein_coding	53838	C11orf24	0.0307663	NA	0	0	1	4.7987e-06	0.0318527	eQTLGen_trans_eQTLs	-	No	NA	3.83754e-06	rs10774625	21
	ENSG00000137496	IL18BP	11	71709587	71716761	1	protein_coding	10068	IL18BP	3.32666e-06	-0.379059	0	0	11	9.0948e-09	0.000162602	eQTLGen_trans_eQTLs	+	No	NA	1.21398e-08	rs10774625	21
	ENSG00000137497	NUMA1	11	71713910	71791739	-1	protein_coding	4926	NUMA1	0.999999	0.143888	0	0	1	6.495e-06	0.0409506	eQTLGen_trans_eQTLs	+	No	NA	1.14958e-06	rs10774625	21
	ENSG00000021300	PLEKHB1	11	73357223	73373864	1	protein_coding	58473	PLEKHB1	0.000703307	0.0592852	0	0	8	8.4615e-08	0.00103147	eQTLGen_trans_eQTLs	+	No	NA	1.21398e-08	rs10774625	21
	ENSG00000175567	UCP2	11	73685712	73694352	-1	protein_coding	7351	UCP2	1.91977e-08	0.0488261	0	0	9	4.7775e-08	0.000629547	eQTLGen_trans_eQTLs	-	No	NA	1.21398e-08	rs10774625	21
	ENSG00000077514	POLD3	11	74204896	74380162	1	protein_coding	10714	POLD3	0.991394	-0.780531	0	0	12	1.2594e-10	0	eQTLGen_trans_eQTLs	-	No	NA	1.21398e-08	rs10774625	21
	ENSG00000150687	PRSS23	11	86502101	86663952	1	protein_coding	11098	PRSS23	1.26863e-06	-0.643504	0	0	12	3.3531e-13	0	eQTLGen_trans_eQTLs	-	No	NA	1.21398e-08	rs10774625	21
	ENSG00000166670	MMP10	11	102641234	102651359	-1	protein_coding	4319	MMP10	1.98053e-13	0.348142	0	0	1	3.18768e-05	0.00676412	GTEx/v8/Stomach	+	No	NA	0.000894263	rs2128739	20
	ENSG00000149968	MMP3	11	102706532	102714534	-1	protein_coding	4314	MMP3	3.5044e-08	0.141446	0	0	17	4.17202e-05	0.00868064	GTEx/v8/Cells_Cultured_fibroblasts	-	No	NA	0.000466276	rs2128739	20
	ENSG00000137745	MMP13	11	102813724	102826463	-1	protein_coding	4322	MMP13	2.16778e-05	-0.281154	0	0	0	NA	NA	NA	NA	Yes	hESC	5.60927e-09	rs2128739	20
	ENSG00000137692	DCUN1D5	11	102932805	102962944	-1	protein_coding	84259	DCUN1D5	0.971995	-0.752372	0	0	1	2.06547e-05	0.047353	GTEx/v6/Nerve_Tibial	NA	Yes	IMR90:Mesenchymal_Stem_Cell:Mesendoderm:hESC	1.56663e-09	rs2128739	20
	ENSG00000187240	DYNC2H1	11	102980160	103350591	1	protein_coding	79659	DYNC2H1	2.17854e-21	-0.394701	0	0	0	NA	NA	NA	NA	Yes	IMR90:Mesenchymal_Stem_Cell:Mesendoderm:hESC	1.56663e-09	rs2128739	20
	ENSG00000170962	PDGFD	11	103777914	104035107	-1	protein_coding	80310	PDGFD	0.0159483	1.29511	1	0.75	207	3.011e-60	0	eQTLcatalogue/Lepik_2017_ge_blood:eQTLGen_cis_eQTLs:BIOSQTL/BIOS_eQTL_geneLevel:CMC_SVA_cis:GTEx/v8/Adipose_Visceral_Omentum:GTEx/v8/Artery_Aorta:GTEx/v8/Colon_Sigmoid:GTEx/v8/Lung:GTEx/v8/Pituitary:GTEx/v8/Skin_Not_Sun_Exposed_Suprapubic:GTEx/v7/Artery_Aorta:GTEx/v7/Lung:GTEx/v7/Pituitary:GTEx/v6/Lung	+	Yes	Fetal_Cortex:Aorta:Left_Ventricle:Liver:GM12878:IMR90:Mesenchymal_Stem_Cell:Mesendoderm:Neural_Progenitor_Cell:Trophoblast-like_Cell:hESC	1.56663e-09	rs2128739	20
	ENSG00000170967	DDI1	11	103907308	103909922	1	protein_coding	414301	DDI1	5.48152e-06	0.397628	0	0	0	NA	NA	NA	NA	Yes	Aorta:Left_Ventricle:Liver:GM12878:IMR90:Mesenchymal_Stem_Cell:Mesendoderm:Neural_Progenitor_Cell:Trophoblast-like_Cell:hESC	1.56663e-09	rs2128739	20
	ENSG00000204403	CASP12	11	104756445	104769397	-1	protein_coding	100506742	CASP12	0.0877125	-0.127888	0	0	0	NA	NA	NA	NA	Yes	Aorta:Left_Ventricle:IMR90:Mesenchymal_Stem_Cell:Mesendoderm	1.56663e-09	rs2128739	20
	ENSG00000196954	CASP4	11	104813593	104840163	-1	protein_coding	837	CASP4	8.20827e-07	0.227585	0	0	0	NA	NA	NA	NA	Yes	Left_Ventricle:IMR90:Mesenchymal_Stem_Cell:Mesendoderm:hESC	1.56663e-09	rs2128739	20
	ENSG00000137757	CASP5	11	104864962	104893895	-1	protein_coding	838	CASP5	8.10675e-09	0.260137	0	0	0	NA	NA	NA	NA	Yes	Aorta:Left_Ventricle:IMR90:Mesenchymal_Stem_Cell:Mesendoderm:hESC	1.56663e-09	rs2128739	20
	ENSG00000137752	CASP1	11	104896170	104972158	-1	protein_coding	834	CASP1	0.136798	1.15479	0	0	10	2.5855e-07	0.00251274	eQTLGen_trans_eQTLs	+	Yes	Left_Ventricle:IMR90:Mesenchymal_Stem_Cell:Mesendoderm:hESC	1.56663e-09	rs10774625;rs2128739	20:21:00
	ENSG00000204397	CARD16	11	104912053	104972158	-1	protein_coding	114769	CARD16	0.0401643	-0.174322	0	0	0	NA	NA	NA	NA	Yes	Left_Ventricle:IMR90:Mesenchymal_Stem_Cell:Mesendoderm:hESC	1.56663e-09	rs2128739	20
	ENSG00000255221	CARD17	11	104963196	104972158	-1	protein_coding	440068	CARD17	0.000301792	0.461791	0	0	0	NA	NA	NA	NA	Yes	Left_Ventricle:IMR90:Mesenchymal_Stem_Cell:Mesendoderm:hESC	1.56663e-09	rs2128739	20
	ENSG00000255501	CARD18	11	105008448	105010453	-1	protein_coding	59082	CARD18	0.0487537	-0.348488	0	0	0	NA	NA	NA	NA	Yes	IMR90:Mesenchymal_Stem_Cell:Mesendoderm:hESC	1.56663e-09	rs2128739	20
	ENSG00000152578	GRIA4	11	105480721	105852819	1	protein_coding	2893	GRIA4	0.988749	-0.809002	0	0	0	NA	NA	NA	NA	Yes	IMR90:Mesenchymal_Stem_Cell:Mesendoderm:Neural_Progenitor_Cell:Trophoblast-like_Cell:hESC	1.56663e-09	rs2128739	20
	ENSG00000170903	MSANTD4	11	105866350	105893130	-1	protein_coding	84437	MSANTD4	0.00546195	-0.743699	0	0	0	NA	NA	NA	NA	Yes	Left_Ventricle:IMR90:Mesenchymal_Stem_Cell:Mesendoderm:Trophoblast-like_Cell:hESC	1.56663e-09	rs2128739	20
	ENSG00000182359	KBTBD3	11	105921825	105948492	-1	protein_coding	143879	KBTBD3	2.59761e-05	0.499796	0	0	0	NA	NA	NA	NA	Yes	IMR90:Mesenchymal_Stem_Cell:Mesendoderm:Trophoblast-like_Cell:hESC	1.56663e-09	rs2128739	20
	ENSG00000149313	AASDHPPT	11	105946228	105969437	1	protein_coding	60496	AASDHPPT	0.0839417	-0.525706	0	0	0	NA	NA	NA	NA	Yes	IMR90:Mesenchymal_Stem_Cell:Mesendoderm:Trophoblast-like_Cell:hESC	1.56663e-09	rs2128739	20
	ENSG00000149294	NCAM1	11	112831997	113149158	1	protein_coding	4684	NCAM1	NA	NA	0	0	12	1.6914e-07	0.0016819	eQTLGen_trans_eQTLs	+	No	NA	1.21398e-08	rs10774625	21
	ENSG00000160593	AMICA1	11	118064455	118095809	-1	protein_coding	120425	AMICA1	0.00405909	0.46209	0	0	11	1.1048e-08	0.000176963	eQTLGen_trans_eQTLs	+	No	NA	1.21398e-08	rs10774625	21
	ENSG00000160683	CXCR5	11	118754475	118768508	1	protein_coding	643	CXCR5	0.160254	-0.86613	0	0	10	3.2687e-08	0.000421144	eQTLGen_trans_eQTLs	-	No	NA	1.21398e-08	rs10774625	21
	ENSG00000149328	GLB1L2	11	134201768	134248235	1	protein_coding	89944	GLB1L2	1.44692e-16	0.183323	0	0	12	1.2185e-11	0	eQTLGen_trans_eQTLs	-	No	NA	1.21398e-08	rs10774625	21
	ENSG00000109956	B3GAT1	11	134248398	134281812	-1	protein_coding	27087	B3GAT1	0.789153	2.20282	0	0	1	3.7787e-06	0.0263039	eQTLGen_trans_eQTLs	-	No	NA	0.0114232	rs3731239	14
	ENSG00000118971	CCND2	12	4382938	4414516	1	protein_coding	894	CCND2	0.949001	-1.76461	0	0	12	6.6078e-09	0.000134771	eQTLGen_trans_eQTLs	+	No	NA	1.21398e-08	rs10774625	21
	ENSG00000139192	TAPBPL	12	6560856	6575683	1	protein_coding	55080	TAPBPL	3.28514e-07	0.220309	0	0	10	1.4737e-08	0.000188917	eQTLGen_trans_eQTLs	+	No	NA	1.21398e-08	rs10774625	21
	ENSG00000139190	VAMP1	12	6571403	6580153	-1	protein_coding	6843	VAMP1	0.673787	0.110856	0	0	3	1.0848e-06	0.00875598	eQTLGen_trans_eQTLs	+	No	NA	1.56663e-09	rs2128739	20
	ENSG00000089692	LAG3	12	6881678	6887621	1	protein_coding	3902	LAG3	0.109617	-0.223326	0	0	9	2.4358e-08	0.000329489	eQTLGen_trans_eQTLs	-	No	NA	1.21398e-08	rs10774625	21
	ENSG00000250510	GPR162	12	6930711	6939136	1	protein_coding	27239	GPR162	0.0171344	NA	0	0	10	1.8235e-09	5.64865e-05	eQTLGen_trans_eQTLs	-	No	NA	1.21398e-08	rs10774625	21
	ENSG00000111796	KLRB1	12	9747147	9760482	-1	protein_coding	3820	KLRB1	4.43125e-06	1.09034	0	0	9	1.9048e-07	0.00190808	eQTLGen_trans_eQTLs	+	No	NA	1.21398e-08	rs10774625	21
	ENSG00000110848	CD69	12	9905082	9913497	-1	protein_coding	969	CD69	0.0188834	0.760407	0	0	5	4.3192e-06	0.0292221	eQTLGen_trans_eQTLs	+	No	NA	1.21398e-08	rs10774625	21
	ENSG00000150045	KLRF1	12	9980077	9997606	1	protein_coding	51348	KLRF1	0.00436476	-0.0185029	0	0	1	5.4107e-06	0.035067	eQTLGen_trans_eQTLs	+	No	NA	0.000914652	rs10774625	21
	ENSG00000139112	GABARAPL1	12	10365057	10375727	1	protein_coding	23710	GABARAPL1	0.782335	-0.0300026	0	0	6	2.5857e-08	0.000358423	eQTLGen_trans_eQTLs	-	No	NA	1.21398e-08	rs10774625	21
	ENSG00000183150	GPR19	12	12813825	12849141	-1	protein_coding	2842	GPR19	0.34859	-0.214831	0	0	1	4.7935e-07	0.00424301	eQTLGen_trans_eQTLs	-	No	NA	4.56756e-05	rs10774625	21
	ENSG00000134531	EMP1	12	13349650	13369708	1	protein_coding	2012	EMP1	0.411004	-0.318537	0	0	12	1.2661e-14	0	eQTLGen_trans_eQTLs	-	No	NA	1.21398e-08	rs10774625	21
	ENSG00000171681	ATF7IP	12	14518610	14651697	1	protein_coding	55729	ATF7IP	0.999741	-0.642882	0	0	8	1.0728e-06	0.00866398	eQTLGen_trans_eQTLs	-	No	NA	1.21398e-08	rs10774625	21
	ENSG00000111716	LDHB	12	21788276	21910791	-1	protein_coding	3945	LDHB	2.0275e-05	0.592299	0	0	12	1.6785e-10	0	eQTLGen_trans_eQTLs	+	No	NA	1.21398e-08	rs10774625	21
	ENSG00000133703	KRAS	12	25357723	25403870	-1	protein_coding	3845	KRAS	0.00106119	NA	0	0	13	3.2828e-10	2.16497e-05	eQTLGen_trans_eQTLs	-	No	NA	1.21398e-08	rs10774625	21
	ENSG00000064763	FAR2	12	29302036	29493913	1	protein_coding	55711	FAR2	0.922174	0.39598	0	0	12	3.5201e-14	0	eQTLGen_trans_eQTLs	-	No	NA	1.21398e-08	rs10774625	21
	ENSG00000184613	NELL2	12	44902058	45315631	-1	protein_coding	4753	NELL2	0.999854	-0.422219	0	0	6	2.4675e-06	0.0182177	eQTLGen_trans_eQTLs	+	No	NA	1.21398e-08	rs10774625	21
	ENSG00000179715	PCED1B	12	47473386	47630443	1	protein_coding	91523	PCED1B	0.00826613	-0.701179	0	0	7	1.666e-07	0.00164996	eQTLGen_trans_eQTLs	+	No	NA	1.21398e-08	rs10774625	21
	ENSG00000167552	TUBA1A	12	49578579	49583107	-1	protein_coding	7846	TUBA1A	0.836536	-0.472903	0	0	8	3.2697e-07	0.00295008	eQTLGen_trans_eQTLs	-	No	NA	1.21398e-08	rs10774625	21
	ENSG00000139644	TMBIM6	12	50101508	50158717	1	protein_coding	7009	TMBIM6	0.0161697	-0.476462	0	0	1	7.8146e-06	0.0475279	eQTLGen_trans_eQTLs	-	No	NA	0.000910678	rs10774625	21
	ENSG00000170442	KRT86	12	52643084	52702947	1	protein_coding	3892	KRT86	3.63965e-05	0.802667	0	0	1	3.2054e-06	0.0228828	eQTLGen_trans_eQTLs	+	No	NA	8.45035e-08	rs28451064	24
	ENSG00000161638	ITGA5	12	54789045	54813244	-1	protein_coding	3678	ITGA5	0.999798	-0.832049	0	0	13	2.286e-22	0	eQTLGen_trans_eQTLs	-	No	NA	1.21398e-08	rs10774625	21
	ENSG00000135426	TESPA1	12	55341802	55378530	-1	protein_coding	9840	TESPA1	1.91516e-05	1.27595	0	0	10	1.6422e-08	0.000218443	eQTLGen_trans_eQTLs	+	No	NA	1.21398e-08	rs10774625	21
	ENSG00000070961	ATP2B1	12	89981828	90103077	-1	protein_coding	490	ATP2B1	0.999998	-1.81744	0	0	15	8.0999e-24	0	eQTLGen_trans_eQTLs	-	No	NA	1.21398e-08	rs10774625	21
	ENSG00000185046	ANKS1B	12	99120235	100378432	-1	protein_coding	56899	ANKS1B	0.992772	NA	0	0	159	0	0	xQTLServer_eQTLs	NA	No	NA	4.99689e-10	rs2133189	4
	ENSG00000235162	C12orf75	12	105629068	105789875	1	protein_coding	387882	C12orf75	NA	-0.0224105	0	0	18	1.0781e-09	3.93546e-05	eQTLGen_trans_eQTLs	-	No	NA	1.21398e-08	rs10774625	21
	ENSG00000074590	NUAK1	12	106457118	106533811	-1	protein_coding	9891	NUAK1	0.18903	0.541314	0	0	9	1.5971e-07	0.00162043	eQTLGen_trans_eQTLs	-	No	NA	1.21398e-08	rs10774625	21
	ENSG00000166046	TCP11L2	12	106695707	106740793	1	protein_coding	255394	TCP11L2	7.48809e-07	0.842388	0	0	11	8.2046e-09	0.000148982	eQTLGen_trans_eQTLs	-	No	NA	1.21398e-08	rs10774625	21
	ENSG00000075035	WSCD2	12	108523248	108644314	1	protein_coding	9671	WSCD2	0.494026	1.17162	0	0	0	NA	NA	NA	NA	Yes	IMR90:Mesenchymal_Stem_Cell	0.0130161	rs10774625	21
	ENSG00000174600	CMKLR1	12	108681821	108733118	-1	protein_coding	1240	CMKLR1	0.068527	0.847161	0	0	0	NA	NA	NA	NA	Yes	IMR90	0.0130161	rs10774625	21
	ENSG00000139445	FOXN4	12	109715784	109747025	-1	protein_coding	121643	FOXN4	0.133061	-0.465357	0	0	0	NA	NA	NA	NA	Yes	IMR90	0.0130161	rs10774625	21
	ENSG00000110906	KCTD10	12	109886461	109915349	-1	protein_coding	83892	KCTD10	0.17267	0.585873	0	0	0	NA	NA	NA	NA	Yes	Liver	0.0130161	rs10774625	21
	ENSG00000151148	UBE3B	12	109915207	109974507	1	protein_coding	89910	UBE3B	0.00938771	0.786226	0	0	0	NA	NA	NA	NA	Yes	Liver	0.0130161	rs10774625	21
	ENSG00000139438	FAM222A	12	110152033	110208312	1	protein_coding	84915	FAM222A	0.400389	NA	0	0	0	NA	NA	NA	NA	Yes	Adult_Cortex:Fetal_Cortex	3.0281e-05	rs10774625	21
	ENSG00000174456	C12orf76	12	110465872	110511491	-1	protein_coding	400073	C12orf76	0.000101301	-0.549718	0	0	5	5.4935e-06	0.015726	eQTLGen_cis_eQTLs	+	No	NA	0.00998165	rs10774625	21
	ENSG00000196510	ANAPC7	12	110810705	110841535	-1	protein_coding	51434	ANAPC7	0.999258	-0.621643	0	0	5	3.49379e-05	0.0378573	GTEx/v8/Spleen	-	Yes	Promoter_anchored_loops	0.00102594	rs10774625	21
	ENSG00000111229	ARPC3	12	110872630	110888227	-1	protein_coding	10094	ARPC3	0.931507	-0.463583	0	0	1	0.000442512	0.0298875	PsychENCODE_eQTLs	+	Yes	Promoter_anchored_loops	0.00122283	rs10774625	21
	ENSG00000111231	GPN3	12	110890289	110907073	-1	protein_coding	51184	GPN3	0.000100472	-0.618749	0	0	74	2.3803e-108	0	eQTLcatalogue/CEDAR_neutrophil_CD15:eQTLcatalogue/Fairfax_2014_IFN24:eQTLcatalogue/Fairfax_2014_LPS24:eQTLcatalogue/Fairfax_2014_LPS2:eQTLcatalogue/Fairfax_2014_naive:eQTLGen_cis_eQTLs:GTEx/v8/Whole_Blood	+	Yes	Adult_Cortex:Fetal_Cortex	4.69507e-08	rs10774625	21
	ENSG00000204856	FAM216A	12	110906169	110928190	1	protein_coding	29902	FAM216A	0.0011163	-0.85449	0	0	80	2.9341e-28	0	eQTLcatalogue/Fairfax_2014_IFN24:eQTLGen_cis_eQTLs:GTEx/v7/Esophagus_Mucosa:GTEx/v7/Skin_Sun_Exposed_Lower_leg	+	Yes	Adult_Cortex:Fetal_Cortex	1.21398e-08	rs10774625	21
	ENSG00000111237	VPS29	12	110928902	110939922	-1	protein_coding	51699	VPS29	0.934744	-0.696583	0	0	74	2.4163e-17	0	eQTLGen_cis_eQTLs:GTEx/v8/Muscle_Skeletal:GTEx/v7/Esophagus_Muscularis:GTEx/v7/Skin_Sun_Exposed_Lower_leg	-	Yes	Adult_Cortex:Fetal_Cortex:Mesendoderm:Trophoblast-like_Cell	1.21398e-08	rs10774625	21
	ENSG00000151164	RAD9B	12	110939460	110969891	1	protein_coding	144715	RAD9B	3.62699e-05	-0.761697	0	0	0	NA	NA	NA	NA	Yes	Adult_Cortex:Fetal_Cortex:Mesendoderm:Trophoblast-like_Cell	1.17171e-05	rs10774625	21
	ENSG00000196850	PPTC7	12	110969120	111021125	-1	protein_coding	160760	PPTC7	0.354852	-2.6034	0	0	7	6.927e-07	0.00216416	eQTLGen_cis_eQTLs:GTEx/v7/Pituitary	-	Yes	Adult_Cortex:Mesendoderm	1.21398e-08	rs10774625	21
	ENSG00000204852	TCTN1	12	111051832	111087235	1	protein_coding	79600	TCTN1	1.86861e-09	-0.456703	0	0	165	8.126e-15	0	eQTLGen_cis_eQTLs:GTEx/v6/Ovary	-	Yes	Promoter_anchored_loops	1.21398e-08	rs10774625	21
	ENSG00000122986	HVCN1	12	111065646	111142755	-1	protein_coding	84329	HVCN1	0.750491	-0.518136	0	0	18	2.88e-06	0.00839284	eQTLGen_cis_eQTLs:GTEx/v8/Artery_Tibial	+	Yes	Promoter_anchored_loops:Mesendoderm:Trophoblast-like_Cell	1.28453e-08	rs10774625	21
	ENSG00000186298	PPP1CC	12	111157485	111180744	-1	protein_coding	5501	PPP1CC	0.944905	NA	0	0	0	NA	NA	NA	NA	Yes	Promoter_anchored_loops:Adult_Cortex:Fetal_Cortex:GM12878:IMR90:Mesenchymal_Stem_Cell:Mesendoderm:Trophoblast-like_Cell:hESC	3.83808e-08	rs10774625	21
	ENSG00000111245	MYL2	12	111348623	111358526	-1	protein_coding	4633	MYL2	0.0168131	-0.496132	20	14.65	6	2.75444e-05	0.0217172	GTEx/v8/Heart_Atrial_Appendage	-	Yes	Promoter_anchored_loops	0.000140043	rs10774625	21
	ENSG00000111249	CUX2	12	111471828	111788358	1	protein_coding	23316	CUX2	0.999656	-1.06059	83	17.49	85	1.46778e-11	6.11257e-08	eQTLcatalogue/Quach_2016_ge_monocyte_naive:DICE/Monocyte_classical:GTEx/v8/Muscle_Skeletal:GTEx/v8/Testis:GTEx/v7/Muscle_Skeletal:GTEx/v6/Muscle_Skeletal	-	Yes	Left_Ventricle:Liver:Spleen:IMR90:Mesenchymal_Stem_Cell:Mesendoderm:Trophoblast-like_Cell:hESC	4.56756e-05	rs10774625	21
	ENSG00000198324	FAM109A	12	111798455	111806925	-1	protein_coding	144717	FAM109A	0.00514983	-0.607261	22	17.49	614	9.1237e-60	0	eQTLcatalogue/Fairfax_2012_B-cell_CD19:eQTLcatalogue/GEUVADIS_ge_LCL:eQTLcatalogue/Quach_2016_ge_monocyte_IAV:eQTLcatalogue/Quach_2016_ge_monocyte_Pam3CSK4:PsychENCODE_eQTLs:eQTLGen_cis_eQTLs:BIOSQTL/BIOS_eQTL_geneLevel:CMC_SVA_cis:GTEx/v8/Whole_Blood:GTEx/v8/Lung:GTEx/v8/Pituitary:GTEx/v8/Skin_Not_Sun_Exposed_Suprapubic:GTEx/v8/Spleen:GTEx/v8/Testis:GTEx/v7/Whole_Blood:GTEx/v7/Lung:GTEx/v6/Arter…	-	Yes	Promoter_anchored_loops	1.21398e-08	rs10774625	21
	ENSG00000111252	SH2B3	12	111843752	111889427	1	protein_coding	10019	SH2B3	0.00592219	-0.243854	43	21.4	622	5.8159e-126	0	eQTLcatalogue/BLUEPRINT_ge_neutrophil:eQTLcatalogue/GEUVADIS_ge_LCL:eQTLcatalogue/Lepik_2017_ge_blood:eQTLGen_cis_eQTLs:BIOSQTL/BIOS_eQTL_geneLevel:GTEx/v8/Whole_Blood:GTEx/v8/Pancreas:GTEx/v8/Spleen	+	Yes	Promoter_anchored_loops	1.21398e-08	rs10774625	21
	ENSG00000204842	ATXN2	12	111890018	112037480	-1	protein_coding	6311	ATXN2	0.999862	-0.359942	117	18.59	488	1.8106e-07	0.000612041	eQTLcatalogue/Naranbhai_2015_neutrophil_CD16:DICE/B_cell_naive:DICE/T_CD4_TH1:DICE/T_CD4_TH17:DICE/T_CD4_TH2:eQTLGen_cis_eQTLs:BIOSQTL/BIOS_eQTL_geneLevel:CMC_SVA_cis:CMC_NoSVA_cis:GTEx/v8/Cells_Cultured_fibroblasts	-	Yes	Liver:IMR90:Mesenchymal_Stem_Cell:Trophoblast-like_Cell	1.21398e-08	rs10774625	21
	ENSG00000089234	BRAP	12	112079950	112123790	-1	protein_coding	8315	BRAP	0.0157033	-0.900035	32	11.71	535	2.33283e-08	4.40544e-05	GTEx/v8/Testis:GTEx/v8/Thyroid:GTEx/v7/Artery_Tibial:GTEx/v7/Testis:GTEx/v6/Testis	-	Yes	Promoter_anchored_loops:Adult_Cortex:Fetal_Cortex:GM12878:IMR90:Mesenchymal_Stem_Cell:Mesendoderm:Trophoblast-like_Cell:hESC	1.21398e-08	rs10774625	21
	ENSG00000111271	ACAD10	12	112123857	112194903	1	protein_coding	80724	ACAD10	4.01457e-20	-0.311041	72	11.71	570	1.0524e-23	0	eQTLGen_cis_eQTLs:GTEx/v8/Heart_Atrial_Appendage:GTEx/v8/Heart_Left_Ventricle:GTEx/v8/Muscle_Skeletal:GTEx/v8/Cells_Cultured_fibroblasts:GTEx/v8/Stomach:GTEx/v8/Testis:GTEx/v7/Heart_Atrial_Appendage:GTEx/v7/Testis	-	Yes	Promoter_anchored_loops:Adult_Cortex:Fetal_Cortex:GM12878:IMR90:Mesenchymal_Stem_Cell:Mesendoderm:Trophoblast-like_Cell:hESC	1.21398e-08	rs10774625	21
	ENSG00000257767	RP11-162P23.2	12	112191694	112229222	1	protein_coding	NA	NA	NA	NA	36	14.56	32	2.91981e-32	0	BIOSQTL/BIOS_eQTL_geneLevel	-	Yes	Promoter_anchored_loops:Liver:GM12878:IMR90:Mesenchymal_Stem_Cell:Mesendoderm:Trophoblast-like_Cell:hESC	1.61723e-08	rs10774625	21
	ENSG00000111275	ALDH2	12	112204691	112247782	1	protein_coding	217	ALDH2	1.73245e-06	NA	34	14.56	711	1.0112e-228	0	eQTLcatalogue/BLUEPRINT_ge_monocyte:eQTLcatalogue/BLUEPRINT_ge_neutrophil:eQTLcatalogue/BrainSeq_ge_brain:eQTLcatalogue/CEDAR_ileum:eQTLcatalogue/CEDAR_rectum:eQTLcatalogue/CEDAR_transverse_colon:eQTLcatalogue/Fairfax_2014_naive:eQTLcatalogue/HipSci_ge_iPSC:eQTLcatalogue/TwinsUK_ge_fat:eQTLcatalogue/TwinsUK_ge_skin:PsychENCODE_eQTLs:eQTLGen_cis_eQTLs:BIOSQTL/BIOS_eQTL_geneLevel:xQTLServer_eQTLs:C…	+	Yes	Promoter_anchored_loops:Adult_Cortex:Fetal_Cortex:Liver:GM12878:IMR90:Mesenchymal_Stem_Cell:Mesendoderm:Trophoblast-like_Cell:hESC	1.21398e-08	rs10774625	21
	ENSG00000089022	MAPKAPK5	12	112279782	112334343	1	protein_coding	8550	MAPKAPK5	0.0234226	NA	131	15.93	648	3.3465e-88	0	eQTLcatalogue/BLUEPRINT_ge_neutrophil:eQTLcatalogue/BLUEPRINT_ge_T-cell:eQTLcatalogue/BrainSeq_ge_brain:eQTLcatalogue/Fairfax_2014_naive:eQTLcatalogue/GENCORD_ge_T-cell:eQTLcatalogue/Quach_2016_ge_monocyte_LPS:eQTLcatalogue/Quach_2016_ge_monocyte_naive:eQTLcatalogue/Quach_2016_ge_monocyte_Pam3CSK4:eQTLcatalogue/Quach_2016_ge_monocyte_R848:eQTLcatalogue/TwinsUK_ge_skin:PsychENCODE_eQTLs:DICE/B_cel…	+	Yes	Promoter_anchored_loops:GM12878:IMR90:Mesenchymal_Stem_Cell	1.21398e-08	rs10774625	21
	ENSG00000198270	TMEM116	12	112369086	112450970	-1	protein_coding	89894	TMEM116	1.14999e-09	-0.62084	84	17.1	671	3.27170000000001e-310	0	eQTLcatalogue/Alasoo_2018_ge_macrophage_IFNg:eQTLcatalogue/Alasoo_2018_ge_macrophage_naive:eQTLcatalogue/Alasoo_2018_ge_macrophage_Salmonella:eQTLcatalogue/BLUEPRINT_ge_monocyte:eQTLcatalogue/BLUEPRINT_ge_T-cell:eQTLcatalogue/BrainSeq_ge_brain:eQTLcatalogue/CEDAR_monocyte_CD14:eQTLcatalogue/Fairfax_2014_IFN24:eQTLcatalogue/Fairfax_2014_LPS24:eQTLcatalogue/Fairfax_2014_naive:eQTLcatalogue/GEUVADIS…	-	Yes	Promoter_anchored_loops:Adult_Cortex:Fetal_Cortex:IMR90:Mesenchymal_Stem_Cell	1.21398e-08	rs10774625	21
	ENSG00000089248	ERP29	12	112451120	112461255	1	protein_coding	10961	ERP29	0.470649	-0.618385	2	3.103	513	1.6582e-18	0	eQTLcatalogue/Fairfax_2012_B-cell_CD19:eQTLcatalogue/Lepik_2017_ge_blood:DICE/T_CD4_naive:eQTLGen_cis_eQTLs:BIOSQTL/BIOS_eQTL_geneLevel:GTEx/v8/Skin_Sun_Exposed_Lower_leg:GTEx/v7/Artery_Tibial	+	Yes	Promoter_anchored_loops:Adult_Cortex:Fetal_Cortex:IMR90:Mesenchymal_Stem_Cell	1.38126e-06	rs10774625	21
	ENSG00000111300	NAA25	12	112464500	112546826	-1	protein_coding	80018	NAA25	0.99999	-1.15626	20	10.51	590	2.275e-67	0	eQTLcatalogue/BLUEPRINT_ge_monocyte:eQTLcatalogue/BLUEPRINT_ge_T-cell:eQTLcatalogue/BrainSeq_ge_brain:eQTLcatalogue/Quach_2016_ge_monocyte_naive:eQTLcatalogue/Quach_2016_ge_monocyte_Pam3CSK4:eQTLcatalogue/Quach_2016_ge_monocyte_R848:eQTLcatalogue/TwinsUK_ge_blood:eQTLcatalogue/TwinsUK_ge_LCL:PsychENCODE_eQTLs:eQTLGen_cis_eQTLs:BIOSQTL/BIOS_eQTL_geneLevel:CMC_SVA_cis:GTEx/v8/Adipose_Subcutaneous:G…	-	Yes	Adult_Cortex:Fetal_Cortex	1.21398e-08	rs10774625	21
	ENSG00000135148	TRAFD1	12	112563305	112591407	1	protein_coding	10906	TRAFD1	1.82692e-05	-1.37633	4	14.81	28	2.3352e-18	0	eQTLGen_cis_eQTLs:BIOSQTL/BIOS_eQTL_geneLevel	+	Yes	Adult_Cortex:Fetal_Cortex:Left_Ventricle:Liver:GM12878:IMR90:Mesenchymal_Stem_Cell:Mesendoderm:hESC	1.21398e-08	rs10774625	21
	ENSG00000173064	HECTD4	12	112597992	112819896	-1	protein_coding	283450	HECTD4	1	NA	34	21	520	1.7849e-37	0	PsychENCODE_eQTLs:DICE/B_cell_naive:DICE/T_CD4_naive:DICE/T_CD8_naive:DICE/Monocyte_classical:DICE/Monocyte_non_classical:DICE/NK:DICE/T_CD4_TFH:DICE/T_CD4_TH1:DICE/T_CD4_TH17:DICE/T_CD4_TH1_17:DICE/T_CD4_TH2:DICE/T_CD4_memory_TREG:DICE/T_CD4_naive_TREG:eQTLGen_cis_eQTLs:BIOSQTL/BIOS_eQTL_geneLevel:CMC_SVA_cis:CMC_NoSVA_cis:GTEx/v8/Adipose_Subcutaneous:GTEx/v8/Artery_Aorta:GTEx/v8/Brain_Cerebellu…	+	Yes	Promoter_anchored_loops:IMR90:Mesenchymal_Stem_Cell	1.61723e-08	rs10774625	21
	ENSG00000089009	RPL6	12	112842994	112856642	-1	protein_coding	6128	RPL6	0.988288	0.0267551	13	10.48	3	1.69139e-05	0.0147823	GTEx/v7/Cells_Transformed_fibroblasts	+	Yes	Promoter_anchored_loops:IMR90	3.40145e-06	rs10774625	21
	ENSG00000179295	PTPN11	12	112856155	112947717	1	protein_coding	5781	PTPN11	0.999877	-2.25304	15	9.917	408	1.0289e-16	0	eQTLGen_cis_eQTLs:BIOSQTL/BIOS_eQTL_geneLevel:GTEx/v8/Muscle_Skeletal	-	Yes	Promoter_anchored_loops:IMR90	2.56084e-06	rs10774625	21
	ENSG00000089127	OAS1	12	113344582	113369990	1	protein_coding	4938	OAS1	0.00123924	-0.362759	0	0	18	2.3532e-08	0.000114723	eQTLGen_cis_eQTLs	-	Yes	Promoter_anchored_loops	5.97392e-05	rs10774625	21
	ENSG00000111335	OAS2	12	113416200	113449528	1	protein_coding	4939	OAS2	1.89092e-14	-0.406421	0	0	10	3.6337e-10	0	eQTLGen_cis_eQTLs	-	Yes	IMR90	6.41199e-07	rs10774625	21
	ENSG00000111344	RASAL1	12	113536624	113574044	-1	protein_coding	8437	RASAL1	4.85979e-08	1.58604	0	0	0	NA	NA	NA	NA	Yes	Adult_Cortex:Fetal_Cortex	0.0432829	rs10774625	21
	ENSG00000139405	RITA1	12	113623331	113630173	1	protein_coding	84934	RITA1	0.00060807	0.0475683	0	0	8	3.30237e-06	0.0165118	eQTLcatalogue/Lepik_2017_ge_blood	-	No	NA	0.0039936	rs10774625	21
	ENSG00000089060	SLC8B1	12	113736564	113797298	-1	protein_coding	80024	SLC8B1	5.47605e-10	-0.177241	0	0	0	NA	NA	NA	NA	Yes	Adult_Cortex:Fetal_Cortex	0.0432829	rs10774625	21
	ENSG00000151176	PLBD2	12	113796371	113827203	1	protein_coding	196463	PLBD2	7.18473e-08	0.0648502	0	0	1	0.000166986	7.10707e-06	GTEx/v8/Thyroid	-	Yes	Adult_Cortex:Fetal_Cortex	0.0432829	rs10774625	21
	ENSG00000139410	SDSL	12	113860042	113876081	1	protein_coding	113675	SDSL	2.99136e-09	0.17536	0	0	1	4.458e-06	0.0128258	eQTLGen_cis_eQTLs	+	No	NA	3.8156e-06	rs10774625	21
	ENSG00000135116	HRK	12	117293949	117319246	-1	protein_coding	8739	HRK	NA	0.578	0	0	8	2.1279e-07	0.00209616	eQTLGen_trans_eQTLs	-	No	NA	1.21398e-08	rs10774625	21
	ENSG00000176871	WSB2	12	118470712	118500235	-1	protein_coding	55884	WSB2	0.503215	-0.405006	0	0	19	2.4593e-14	0	eQTLGen_trans_eQTLs	+	No	NA	1.21398e-08	rs10774625	21
	ENSG00000176834	VSIG10	12	118501398	118573831	-1	protein_coding	54621	VSIG10	5.54755e-07	0.165325	0	0	14	2.4974e-22	0	eQTLGen_trans_eQTLs	+	No	NA	1.21398e-08	rs10774625	21
	ENSG00000139370	SLC15A4	12	129277739	129308528	-1	protein_coding	121260	SLC15A4	2.99439e-09	0.534952	0	0	5	1.8114e-06	0.0140991	eQTLGen_trans_eQTLs	-	No	NA	1.61723e-08	rs10774625	21
	ENSG00000133104	SPG20	13	36875775	36944317	-1	protein_coding	23111	SPG20	0.000159489	-0.0396526	0	0	9	2.438e-07	0.00234402	eQTLGen_trans_eQTLs	+	No	NA	1.21398e-08	rs10774625	21
	ENSG00000133106	EPSTI1	13	43460524	43566407	-1	protein_coding	94240	EPSTI1	1.35092e-18	1.26349	0	0	11	2.7834e-11	0	eQTLGen_trans_eQTLs	+	No	NA	1.21398e-08	rs10774625	21
	ENSG00000102804	TSC22D1	13	45007655	45151283	-1	protein_coding	8848	TSC22D1	0.941152	-0.0783322	0	0	3	9.5593e-10	3.8994e-05	eQTLGen_trans_eQTLs	-	No	NA	0.000158154	rs10774625	21
	ENSG00000102445	KIAA0226L	13	46916139	47012325	-1	protein_coding	80183	KIAA0226L	2.0228e-11	-0.613834	0	0	12	2.7951e-09	7.28996e-05	eQTLGen_trans_eQTLs	-	No	NA	1.21398e-08	rs10774625	21
	ENSG00000139668	WDFY2	13	52158644	52336171	1	protein_coding	115825	WDFY2	0.003595	-0.77094	0	0	8	1.112e-07	0.00126728	eQTLGen_trans_eQTLs	-	No	NA	1.21398e-08	rs10774625	21
	ENSG00000136158	SPRY2	13	80910111	80915086	-1	protein_coding	10253	SPRY2	0.930517	-0.791672	0	0	4	1.9983e-06	0.0153766	eQTLGen_trans_eQTLs	+	No	NA	2.84262e-06	rs6694817	3
	ENSG00000125249	RAP2A	13	98086476	98121382	1	protein_coding	5911	RAP2A	0.71734	-1.15639	0	0	12	3.9071e-08	0.000527141	eQTLGen_trans_eQTLs	-	No	NA	1.21398e-08	rs10774625	21
	ENSG00000088387	DOCK9	13	99445741	99738879	-1	protein_coding	23348	DOCK9	0.999999	-0.43441	0	0	5	2.2101e-06	0.0167138	eQTLGen_trans_eQTLs	+	No	NA	1.21398e-08	rs10774625	21
	ENSG00000139832	RAB20	13	111175417	111214080	-1	protein_coding	55647	RAB20	0.697709	NA	0	0	18	4.5794e-19	0	eQTLGen_trans_eQTLs	+	No	NA	1.21398e-08	rs10774625	21
	ENSG00000214274	ANG	14	21152336	21167130	1	protein_coding	283	ANG	0.224577	3.11693	0	0	11	1.3903e-09	5.61167e-05	eQTLGen_trans_eQTLs	-	No	NA	1.21398e-08	rs10774625	21
	ENSG00000165801	ARHGEF40	14	21538429	21558399	1	protein_coding	55701	ARHGEF40	7.18568e-05	-0.609283	0	0	13	1.2144e-19	0	eQTLGen_trans_eQTLs	-	No	NA	1.21398e-08	rs10774625	21
	ENSG00000092067	CEBPE	14	23586513	23588825	-1	protein_coding	1053	CEBPE	0.00239238	0.497174	0	0	2	1.4057e-06	0.0110917	eQTLGen_trans_eQTLs	+	No	NA	3.83754e-06	rs10774625	21
	ENSG00000092096	SLC22A17	14	23815515	23822121	-1	protein_coding	51310	SLC22A17	0.772287	-0.404608	0	0	10	1.8302e-09	5.64016e-05	eQTLGen_trans_eQTLs	+	No	NA	1.21398e-08	rs10774625	21
	ENSG00000092010	PSME1	14	24605367	24608176	1	protein_coding	5720	PSME1	0.0508808	NA	0	0	11	2.268e-10	0	eQTLGen_trans_eQTLs	+	No	NA	1.21398e-08	rs10774625	21
	ENSG00000100911	PSME2	14	24612574	24616779	-1	protein_coding	5721	PSME2	0.108796	-0.280266	0	0	12	5.9773e-13	0	eQTLGen_trans_eQTLs	+	No	NA	1.21398e-08	rs10774625	21
	ENSG00000100918	REC8	14	24641062	24649463	1	protein_coding	9985	REC8	0.526978	-0.260433	0	0	4	5.3421e-07	0.00470054	eQTLGen_trans_eQTLs	+	No	NA	1.61723e-08	rs10774625	21
	ENSG00000100448	CTSG	14	25042728	25045466	-1	protein_coding	1511	CTSG	0.202073	0.435366	0	0	6	2.346e-07	0.00222561	eQTLGen_trans_eQTLs	-	No	NA	6.95603e-11	rs532436	15
	ENSG00000100450	GZMH	14	25075686	25078905	-1	protein_coding	2999	GZMH	0.000213178	0.226992	0	0	12	4.1438e-14	0	eQTLGen_trans_eQTLs	-	No	NA	1.21398e-08	rs10774625	21
	ENSG00000100473	COCH	14	31343720	31364271	1	protein_coding	1690	COCH	0.000262849	-0.0296523	0	0	12	3.7712e-11	0	eQTLGen_trans_eQTLs	-	No	NA	1.21398e-08	rs10774625	21
	ENSG00000054654	SYNE2	14	64319683	64693165	1	protein_coding	23224	SYNE2	1.85335e-11	0.553679	0	0	15	5.9406e-10	2.02922e-05	eQTLGen_trans_eQTLs	+	No	NA	1.21398e-08	rs10774625	21
	ENSG00000133961	NUMB	14	73741815	73930348	-1	protein_coding	8650	NUMB	0.0243992	-0.0164953	0	0	8	6.9987e-07	0.00605937	eQTLGen_trans_eQTLs	-	No	NA	1.21398e-08	rs10774625	21
	ENSG00000170345	FOS	14	75745477	75748933	1	protein_coding	2353	FOS	0.435711	-0.546699	0	0	18	3.6485e-24	0	eQTLGen_trans_eQTLs	-	No	NA	1.21398e-08	rs10774625	21
	ENSG00000119686	FLVCR2	14	76044960	76129557	1	protein_coding	55640	FLVCR2	0.000368276	-0.101891	0	0	3	3.7427e-07	0.00338815	eQTLGen_trans_eQTLs	-	No	NA	2.84262e-06	rs6694817	3
	ENSG00000054983	GALC	14	88304164	88460009	-1	protein_coding	2581	GALC	6.28347e-07	1.01402	0	0	6	9.248e-07	0.00771563	eQTLGen_trans_eQTLs	+	No	NA	1.21398e-08	rs10774625	21
	ENSG00000140030	GPR65	14	88471468	88478419	1	protein_coding	8477	GPR65	0.505441	-0.382022	0	0	10	1.6676e-10	0	eQTLGen_trans_eQTLs	+	No	NA	1.21398e-08	rs10774625	21
	ENSG00000140092	FBLN5	14	92335756	92414331	-1	protein_coding	10516	FBLN5	0.995791	NA	0	0	7	1.2046e-07	0.0013313	eQTLGen_trans_eQTLs	+	No	NA	1.21398e-08	rs10774625	21
	ENSG00000213231	TCL1B	14	96152754	96158980	1	protein_coding	9623	TCL1B	0.00468673	0.408778	0	0	8	7.5599e-07	0.00644122	eQTLGen_trans_eQTLs	-	No	NA	1.21398e-08	rs10774625	21
	ENSG00000100721	TCL1A	14	96176304	96180533	-1	protein_coding	8115	TCL1A	0.0012233	-0.519151	0	0	10	6.2814e-08	0.000817105	eQTLGen_trans_eQTLs	-	No	NA	1.21398e-08	rs10774625	21
	ENSG00000127152	BCL11B	14	99635624	99737861	-1	protein_coding	64919	BCL11B	0.929785	-2.62425	0	0	9	4.3265e-07	0.00389033	eQTLGen_trans_eQTLs	+	No	NA	1.21398e-08	rs10774625	21
	ENSG00000205476	CCDC85C	14	99977603	100070363	-1	protein_coding	317762	CCDC85C	NA	-1.74548	0	0	11	2.3343e-08	0.000317221	eQTLGen_trans_eQTLs	+	No	NA	1.21398e-08	rs10774625	21
	ENSG00000140105	WARS	14	100800125	100843142	-1	protein_coding	7453	WARS	0.994701	-0.614375	0	0	13	2.8384e-16	0	eQTLGen_trans_eQTLs	+	No	NA	1.21398e-08	rs10774625	21
	ENSG00000166165	CKB	14	103985996	103989448	-1	protein_coding	1152	CKB	0.850845	NA	0	0	10	2.5581e-07	0.00250319	eQTLGen_trans_eQTLs	-	No	NA	1.21398e-08	rs10774625	21
	ENSG00000213145	CRIP1	14	105952654	105955284	1	protein_coding	1396	CRIP1	0.00135796	-0.676257	0	0	12	1.3105e-14	0	eQTLGen_trans_eQTLs	-	No	NA	1.21398e-08	rs10774625	21
	ENSG00000185347	C14orf80	14	105956192	105965912	1	protein_coding	283643	C14orf80	0.00122228	-0.185442	0	0	9	8.8194e-09	0.000164853	eQTLGen_trans_eQTLs	-	No	NA	1.21398e-08	rs10774625	21
	ENSG00000226777	KIAA0125	14	106383838	106391825	1	protein_coding	9834	KIAA0125	NA	NA	0	0	11	6.5507e-11	0	eQTLGen_trans_eQTLs	-	No	NA	1.21398e-08	rs10774625	21
	ENSG00000034053	APBA2	15	29129629	29410518	1	protein_coding	321	APBA2	0.073527	0.266786	0	0	11	1.4377e-09	5.7659e-05	eQTLGen_trans_eQTLs	+	No	NA	1.21398e-08	rs10774625	21
	ENSG00000166912	MTMR10	15	31231144	31283810	-1	protein_coding	54893	MTMR10	0.0350498	0.783718	0	0	5	1.175e-06	0.00937618	eQTLGen_trans_eQTLs	-	No	NA	1.21398e-08	rs10774625	21
	ENSG00000140199	SLC12A6	15	34525460	34630261	-1	protein_coding	9990	SLC12A6	0.97818	-0.556365	0	0	6	4.0926e-07	0.0036447	eQTLGen_trans_eQTLs	-	No	NA	1.61723e-08	rs10774625	21
	ENSG00000137824	RMDN3	15	41028082	41048049	-1	protein_coding	55177	RMDN3	0.0237796	-0.742079	0	0	5	3.9077e-07	0.00344638	eQTLGen_trans_eQTLs	+	No	NA	1.28453e-08	rs10774625	21
	ENSG00000137767	SQRDL	15	45923346	45983492	1	protein_coding	58472	SQRDL	1.09953e-05	-0.755421	0	0	4	5.8705e-06	0.0377114	eQTLGen_trans_eQTLs	+	No	NA	4.69507e-08	rs10774625	21
	ENSG00000069943	PIGB	15	55611158	55647846	1	protein_coding	9488	PIGB	0.000232192	0.339669	0	0	12	4.1151e-10	2.02347e-05	eQTLGen_trans_eQTLs	-	No	NA	1.21398e-08	rs10774625	21
	ENSG00000182718	ANXA2	15	60639333	60695082	-1	protein_coding	302	ANXA2	0.00984346	NA	0	0	7	4.7985e-07	0.00424255	eQTLGen_trans_eQTLs	-	No	NA	1.21398e-08	rs10774625	21
	ENSG00000103769	RAB11A	15	66018392	66184329	1	protein_coding	8766	RAB11A	0.983221	-0.895837	0	0	15	4.4274e-07	0.00397666	eQTLGen_trans_eQTLs	-	No	NA	1.21398e-08	rs10774625	21
	ENSG00000167202	TBC1D2B	15	78276378	78370066	-1	protein_coding	23102	TBC1D2B	6.50997e-05	-0.109963	0	0	15	1.2539e-09	5.61167e-05	eQTLGen_trans_eQTLs:CMC_SVA_cis:GTEx/v6/Breast_Mammary_Tissue	+	Yes	Promoter_anchored_loops:Spleen:IMR90:Mesenchymal_Stem_Cell	9.39351e-11	rs10774625;rs2869862;rs7173743;rs2869862:rs7173743:rs7173743	21:22:00
	ENSG00000183476	SH2D7	15	78370150	78397251	1	protein_coding	646892	SH2D7	0.00142098	-0.975172	0	0	0	NA	NA	NA	NA	Yes	Promoter_anchored_loops:Spleen:IMR90:Mesenchymal_Stem_Cell	1.0053e-07	rs2869862:rs7173743:rs7173743;rs2869862	22
	ENSG00000136425	CIB2	15	78396948	78423886	-1	protein_coding	10518	CIB2	0.000468493	NA	0	0	0	NA	NA	NA	NA	Yes	Spleen:IMR90:Mesenchymal_Stem_Cell	NA	rs7173743	22
	ENSG00000166411	IDH3A	15	78423840	78464291	1	protein_coding	3419	IDH3A	0.230948	-0.15445	0	0	0	NA	NA	NA	NA	Yes	Spleen:IMR90:Mesenchymal_Stem_Cell	NA	rs7173743	22
	ENSG00000103740	ACSBG1	15	78459810	78538030	-1	protein_coding	23205	ACSBG1	0.0067003	-0.9276	0	0	0	NA	NA	NA	NA	Yes	Promoter_anchored_loops:IMR90:Mesenchymal_Stem_Cell:Mesendoderm:hESC	3.59603e-12	rs7173743;rs2869862:rs2869862:rs7173743	22
	ENSG00000140403	DNAJA4	15	78556428	78574538	1	protein_coding	55466	DNAJA4	3.56777e-05	0.400342	0	0	62	1.9157e-09	1.95835e-05	eQTLGen_cis_eQTLs:CMC_SVA_cis	-	Yes	EP_correlation_organ_oneway:IMR90:Mesenchymal_Stem_Cell:Mesendoderm:hESC	4.23714e-12	rs7173743;rs2869862;rs2869862:rs7173743	22
	ENSG00000140395	WDR61	15	78570177	78592136	-1	protein_coding	80349	WDR61	0.0897746	-0.301819	0	0	33	NA	0.009	CMC_SVA_cis	+	Yes	Liver:GM12878:IMR90:Mesenchymal_Stem_Cell:Mesendoderm:Trophoblast-like_Cell:hESC	1.30495e-09	rs7173743;rs2869862;rs7173743:rs2869862:rs7173743	22
	ENSG00000166426	CRABP1	15	78632666	78640572	1	protein_coding	1381	CRABP1	0.125505	NA	0	0	4	0.000530081	0.0346655	PsychENCODE_eQTLs	+	Yes	Mesenchymal_Stem_Cell:hESC	5.56481e-06	rs7173743;rs7173743:rs2869862	22
	ENSG00000136381	IREB2	15	78729773	78793798	1	protein_coding	3658	IREB2	1	0.131406	0	0	596	3.27170000000001e-310	0	eQTLcatalogue/BLUEPRINT_ge_monocyte:eQTLcatalogue/BLUEPRINT_ge_neutrophil:eQTLcatalogue/BLUEPRINT_ge_T-cell:eQTLcatalogue/CEDAR_B-cell_CD19:eQTLcatalogue/CEDAR_monocyte_CD14:eQTLcatalogue/CEDAR_neutrophil_CD15:eQTLcatalogue/CEDAR_T-cell_CD4:eQTLcatalogue/CEDAR_T-cell_CD8:eQTLcatalogue/Fairfax_2012_B-cell_CD19:eQTLcatalogue/Fairfax_2014_IFN24:eQTLcatalogue/Fairfax_2014_LPS24:eQTLcatalogue/Fairfax_…	-	Yes	Promoter_anchored_loops:Adult_Cortex:Fetal_Cortex:IMR90:Mesenchymal_Stem_Cell:Mesendoderm:hESC	2.90046e-14	rs7173743;rs2869862;rs7173743:rs2869862:rs7173743	22
	ENSG00000188266	HYKK	15	78799906	78829714	1	protein_coding	123688	HYKK	0.000214856	-0.450544	0	0	26	9.5755e-08	3.50651e-05	PsychENCODE_eQTLs:eQTLGen_cis_eQTLs:BIOSQTL/BIOS_eQTL_geneLevel:GTEx/v8/Brain_Hypothalamus:GTEx/v8/Brain_Putamen_basal_ganglia:GTEx/v8/Heart_Left_Ventricle	+	Yes	Promoter_anchored_loops:GM12878:IMR90:Mesenchymal_Stem_Cell:Mesendoderm:Trophoblast-like_Cell:hESC	5.56481e-06	rs2869862;rs7173743;rs7173743:rs2869862	22
	ENSG00000268838	AC027228.1	15	78830023	78831288	1	protein_coding	NA	NA	NA	NA	0	0	47	1.84848e-07	4.78547e-09	GTEx/v7/Testis:GTEx/v6/Testis	-	Yes	Promoter_anchored_loops	2.33551e-07	rs2869862;rs7173743	22
	ENSG00000041357	PSMA4	15	78832747	78841604	1	protein_coding	5685	PSMA4	0.620424	0.678455	1	0.828	577	4.6665e-99	0	eQTLcatalogue/BLUEPRINT_ge_T-cell:eQTLcatalogue/HipSci_ge_iPSC:eQTLcatalogue/Kasela_2017_T-cell_CD4:eQTLcatalogue/Quach_2016_ge_monocyte_LPS:eQTLcatalogue/Quach_2016_ge_monocyte_Pam3CSK4:eQTLcatalogue/Quach_2016_ge_monocyte_R848:eQTLcatalogue/TwinsUK_ge_LCL:eQTLGen_cis_eQTLs:BIOSQTL/BIOS_eQTL_geneLevel:CMC_SVA_cis:GTEx/v8/Adipose_Subcutaneous:GTEx/v8/Adipose_Visceral_Omentum:GTEx/v8/Adrenal_Gland…	-	Yes	EP_correlation_organ_oneway	2.90046e-14	rs7173743;rs2869862	22
	ENSG00000169684	CHRNA5	15	78857862	78887611	1	protein_coding	1138	CHRNA5	2.40947e-06	0.421142	9	14.97	504	5.13154e-56	0	eQTLcatalogue/Alasoo_2018_ge_macrophage_IFNg_Salmonella:eQTLcatalogue/BLUEPRINT_ge_monocyte:eQTLcatalogue/BrainSeq_ge_brain:eQTLcatalogue/Fairfax_2014_IFN24:eQTLcatalogue/Fairfax_2014_naive:eQTLcatalogue/GENCORD_ge_fibroblast:eQTLcatalogue/Quach_2016_ge_monocyte_IAV:eQTLcatalogue/TwinsUK_ge_LCL:PsychENCODE_eQTLs:BIOSQTL/BIOS_eQTL_geneLevel:BRAINEAC/FCTX:BRAINEAC/HIPP:BRAINEAC/OCTX:BRAINEAC/PUTM:B…	+	Yes	IMR90:Mesenchymal_Stem_Cell:Mesendoderm:Trophoblast-like_Cell:hESC	2.90046e-14	rs7173743;rs2869862;rs7173743:rs2869862:rs7173743	22
	ENSG00000080644	CHRNA3	15	78885394	78913637	-1	protein_coding	1136	CHRNA3	0.00706164	0.0115733	26	15.25	482	4.23577e-24	0	eQTLcatalogue/Alasoo_2018_ge_macrophage_naive:eQTLcatalogue/Alasoo_2018_ge_macrophage_Salmonella:eQTLcatalogue/HipSci_ge_iPSC:BIOSQTL/BIOS_eQTL_geneLevel:BRAINEAC/PUTM:GTEx/v8/Brain_Caudate_basal_ganglia:GTEx/v8/Brain_Cerebellum:GTEx/v8/Brain_Nucleus_accumbens_basal_ganglia:GTEx/v8/Brain_Putamen_basal_ganglia:GTEx/v8/Colon_Sigmoid:GTEx/v8/Colon_Transverse:GTEx/v8/Esophagus_Mucosa:GTEx/v8/Esophagu…	+	Yes	Promoter_anchored_loops:IMR90:Mesenchymal_Stem_Cell:Mesendoderm:hESC	2.90046e-14	rs7173743;rs2869862;rs7173743:rs2869862:rs7173743	22
	ENSG00000117971	CHRNB4	15	78916461	79020096	-1	protein_coding	1143	CHRNB4	0.0186266	-0.177327	216	15.25	374	5.20095e-27	1.77735e-21	PsychENCODE_eQTLs:GTEx/v8/Esophagus_Mucosa:GTEx/v8/Testis:GTEx/v8/Thyroid:GTEx/v7/Esophagus_Mucosa:GTEx/v7/Testis:GTEx/v7/Thyroid:GTEx/v6/Esophagus_Mucosa:GTEx/v6/Testis	-	Yes	Promoter_anchored_loops:Mesenchymal_Stem_Cell:Mesendoderm	2.90046e-14	rs7173743;rs2869862;rs7173743:rs2869862:rs7173743	22
	ENSG00000136378	ADAMTS7	15	79051545	79103773	-1	protein_coding	11173	ADAMTS7	2.98949e-07	NA	220	17.55	671	1.30559e-55	6.52795e-52	eQTLcatalogue/GENCORD_ge_LCL:eQTLcatalogue/GENCORD_ge_T-cell:eQTLcatalogue/GEUVADIS_ge_LCL:eQTLcatalogue/Quach_2016_ge_monocyte_naive:eQTLcatalogue/Quach_2016_ge_monocyte_Pam3CSK4:eQTLcatalogue/TwinsUK_ge_LCL:PsychENCODE_eQTLs:BIOSQTL/BIOS_eQTL_geneLevel:BRAINEAC/OCTX:GTEx/v8/Adipose_Subcutaneous:GTEx/v8/Adipose_Visceral_Omentum:GTEx/v8/Cells_EBV-transformed_lymphocytes:GTEx/v8/Artery_Aorta:GTEx/…	-	Yes	Promoter_anchored_loops	2.90046e-14	rs2869862;rs7173743	22
	ENSG00000185787	MORF4L1	15	79102829	79190475	1	protein_coding	10933	MORF4L1	0.802941	0.19137	266	15.2	429	1.19591e-21	0	eQTLcatalogue/BrainSeq_ge_brain:eQTLcatalogue/Kasela_2017_T-cell_CD4:eQTLcatalogue/Lepik_2017_ge_blood:eQTLcatalogue/TwinsUK_ge_LCL:PsychENCODE_eQTLs:BIOSQTL/BIOS_eQTL_geneLevel:GTEx/v8/Cells_EBV-transformed_lymphocytes:GTEx/v8/Whole_Blood:GTEx/v8/Artery_Aorta:GTEx/v8/Artery_Tibial:GTEx/v8/Brain_Cortex:GTEx/v8/Muscle_Skeletal:GTEx/v8/Pancreas:GTEx/v8/Cells_Cultured_fibroblasts:GTEx/v8/Testis:GTEx…	-	Yes	Promoter_anchored_loops	2.90046e-14	rs7173743;rs2869862	22
	ENSG00000103811	CTSH	15	79213400	79241916	-1	protein_coding	1512	CTSH	3.17315e-06	0.548948	18	14.59	525	3.27170000000001e-310	0	eQTLcatalogue/Alasoo_2018_ge_macrophage_IFNg_Salmonella:eQTLcatalogue/Alasoo_2018_ge_macrophage_IFNg:eQTLcatalogue/Alasoo_2018_ge_macrophage_naive:eQTLcatalogue/Alasoo_2018_ge_macrophage_Salmonella:eQTLcatalogue/BLUEPRINT_ge_monocyte:eQTLcatalogue/CEDAR_B-cell_CD19:eQTLcatalogue/CEDAR_ileum:eQTLcatalogue/CEDAR_monocyte_CD14:eQTLcatalogue/CEDAR_T-cell_CD8:eQTLcatalogue/CEDAR_transverse_colon:eQTLc…	-	No	NA	2.90046e-14	rs7173743;rs2869862	22
	ENSG00000058335	RASGRF1	15	79252289	79383115	-1	protein_coding	5923	RASGRF1	0.999614	-0.13404	2	7.991	4	1.47988e-05	0.00707766	PsychENCODE_eQTLs:GTEx/v7/Adipose_Visceral_Omentum	-	Yes	EP_correlation_cell_type_oneway	1.12994e-10	rs7173743;rs2869862;rs2869862:rs7173743	22
	ENSG00000235711	ANKRD34C	15	79575146	79590580	1	protein_coding	390616	ANKRD34C	NA	-0.515071	0	0	0	NA	NA	NA	NA	Yes	IMR90	0.0331783	rs7173743	22
	ENSG00000166557	TMED3	15	79603404	79704334	1	protein_coding	23423	TMED3	0.00265674	-0.361704	0	0	193	0.000134563	0.0483884	BRAINEAC/OCTX	NA	Yes	Fetal_Cortex	2.90046e-14	rs7173743;rs2869862;rs7173743:rs2869862	22
	ENSG00000169330	KIAA1024	15	79724858	79764632	1	protein_coding	23251	KIAA1024	0.000865676	-1.16945	0	0	1	5.76278e-06	0.0272189	GTEx/v7/Brain_Caudate_basal_ganglia	+	No	NA	0.00904874	rs2869862	22
	ENSG00000180953	ST20	15	80191182	80216044	-1	protein_coding	400410	ST20	0.113592	0.0531387	0	0	1	0.000105391	1.60949e-108	GTEx/v8/Thyroid	NA	No	NA	NA	rs7173743	22
	ENSG00000140511	HAPLN3	15	89420519	89438857	-1	protein_coding	145864	HAPLN3	3.91722e-06	-0.101409	0	0	11	1.8964e-08	0.000246343	eQTLGen_trans_eQTLs	+	No	NA	1.21398e-08	rs10774625	21
	ENSG00000131871	VIMP	15	101811022	101817705	-1	protein_coding	55829	VIMP	4.99881e-11	0.48561	0	0	2	2.5687e-06	0.0188313	eQTLGen_trans_eQTLs	-	No	NA	1.61723e-08	rs10774625	21
	ENSG00000206177	HBM	16	203891	216767	1	protein_coding	3042	HBM	0.00684675	-0.261104	0	0	1	3.2147e-06	0.0229359	eQTLGen_trans_eQTLs	+	No	NA	0.000850127	rs10774625	21
	ENSG00000086506	HBQ1	16	230452	231180	1	protein_coding	3049	HBQ1	0.00582839	NA	0	0	3	4.7079e-06	0.0313613	eQTLGen_trans_eQTLs	+	No	NA	1.32257e-10	rs532436	15
	ENSG00000005513	SOX8	16	1031808	1036979	1	protein_coding	30812	SOX8	0.873708	0.408802	0	0	8	1.0891e-07	0.00123172	eQTLGen_trans_eQTLs	+	No	NA	1.21398e-08	rs10774625	21
	ENSG00000007516	BAIAP3	16	1383602	1399439	1	protein_coding	8938	BAIAP3	2.2093e-19	-0.532997	0	0	11	2.7445e-08	0.000380618	eQTLGen_trans_eQTLs	-	No	NA	1.21398e-08	rs10774625	21
	ENSG00000131634	TMEM204	16	1578689	1605581	1	protein_coding	79652	TMEM204	0.902171	0.0450074	0	0	10	1.6055e-10	0	eQTLGen_trans_eQTLs	+	No	NA	1.21398e-08	rs10774625	21
	ENSG00000103355	PRSS33	16	2833954	2837949	-1	protein_coding	260429	PRSS33	0.000160244	-0.238344	0	0	8	1.0051e-07	0.00112797	eQTLGen_trans_eQTLs	+	No	NA	1.61723e-08	rs10774625	21
	ENSG00000162078	ZG16B	16	2880170	2888967	1	protein_coding	124220	ZG16B	0.00409471	0.280977	0	0	1	1.0724e-07	0.00120869	eQTLGen_trans_eQTLs	+	No	NA	4.56756e-05	rs10774625	21
	ENSG00000103351	CLUAP1	16	3550924	3589048	1	protein_coding	23059	CLUAP1	0.00021954	-0.0235219	0	0	12	6.5419e-11	0	eQTLGen_trans_eQTLs	+	No	NA	1.21398e-08	rs10774625	21
	ENSG00000048462	TNFRSF17	16	12058964	12061925	1	protein_coding	608	TNFRSF17	0.00310442	0.664135	0	0	11	3.9472e-08	0.00052654	eQTLGen_trans_eQTLs	-	No	NA	1.21398e-08	rs10774625	21
	ENSG00000103381	CPPED1	16	12756919	12897874	-1	protein_coding	55313	CPPED1	3.25892e-10	-0.0659245	0	0	11	1.3485e-08	0.000174326	eQTLGen_trans_eQTLs	-	No	NA	1.21398e-08	rs10774625	21
	ENSG00000103528	SYT17	16	19179293	19279652	1	protein_coding	51760	SYT17	0.0236363	0.919044	0	0	4	6.8725e-06	0.042753	eQTLGen_trans_eQTLs	-	No	NA	1.21398e-08	rs10774625	21
	ENSG00000167208	SNX20	16	50700211	50715264	-1	protein_coding	124460	SNX20	4.12728e-05	0.0669794	0	0	1	1.9168e-06	0.0147208	eQTLGen_trans_eQTLs	+	No	NA	4.56756e-05	rs10774625	21
	ENSG00000167207	NOD2	16	50727514	50766988	1	protein_coding	64127	NOD2	5.52077e-19	0.20794	0	0	12	9.1657e-14	0	eQTLGen_trans_eQTLs	+	No	NA	1.21398e-08	rs10774625	21
	ENSG00000087253	LPCAT2	16	55542910	55620582	1	protein_coding	54947	LPCAT2	1.12519e-06	1.04294	0	0	12	1.5497e-10	0	eQTLGen_trans_eQTLs	+	No	NA	1.21398e-08	rs10774625	21
	ENSG00000051108	HERPUD1	16	56965960	56977798	1	protein_coding	9709	HERPUD1	0.821043	-0.272869	0	0	3	2.4554e-06	0.0181108	eQTLGen_trans_eQTLs	-	No	NA	1.61723e-08	rs10774625	21
	ENSG00000140853	NLRC5	16	57023397	57117443	1	protein_coding	84166	NLRC5	6.71794e-05	0.253522	0	0	12	1.9087e-12	0	eQTLGen_trans_eQTLs	+	No	NA	1.21398e-08	rs10774625	21
	ENSG00000159713	TPPP3	16	67423712	67427438	-1	protein_coding	51673	TPPP3	0.311517	0.0216755	0	0	12	8.6818e-18	0	eQTLGen_trans_eQTLs	-	No	NA	1.21398e-08	rs10774625	21
	ENSG00000159714	ZDHHC1	16	67428322	67450736	-1	protein_coding	29800	ZDHHC1	5.10929e-06	NA	0	0	11	1.7016e-09	5.69152e-05	eQTLGen_trans_eQTLs	-	No	NA	1.21398e-08	rs10774625	21
	ENSG00000038358	EDC4	16	67906926	67918406	1	protein_coding	23644	EDC4	0.995196	-0.559325	0	0	1	5.6254e-06	0.0363538	eQTLGen_trans_eQTLs	+	No	NA	3.83808e-08	rs10774625	21
	ENSG00000205220	PSMB10	16	67968405	67970990	-1	protein_coding	5699	PSMB10	2.33998e-05	-0.21892	0	0	16	3.4167e-20	0	eQTLGen_trans_eQTLs	+	No	NA	1.21398e-08	rs10774625	21
	ENSG00000103064	SLC7A6	16	68298433	68335722	1	protein_coding	9057	SLC7A6	0.0224285	-2.22129	0	0	12	3.6801e-07	0.00336283	eQTLGen_trans_eQTLs	+	No	NA	1.21398e-08	rs10774625	21
	ENSG00000103056	SMPD3	16	68392231	68482591	-1	protein_coding	55512	SMPD3	0.659196	-0.537754	0	0	11	7.1723e-08	0.000900054	eQTLGen_trans_eQTLs	+	No	NA	1.21398e-08	rs10774625	21
	ENSG00000140836	ZFHX3	16	72816784	73093597	-1	protein_coding	463	ZFHX3	1	-0.743235	0	0	3	9.8706e-07	0.00804375	eQTLGen_trans_eQTLs	-	No	NA	4.69507e-08	rs10774625	21
	ENSG00000168404	MLKL	16	74705753	74734858	-1	protein_coding	197259	MLKL	7.47866e-14	0.620284	0	0	11	7.234e-09	0.000150577	eQTLGen_trans_eQTLs	+	No	NA	1.21398e-08	rs10774625	21
	ENSG00000065427	KARS	16	75661622	75682541	-1	protein_coding	3735	KARS	0.0859078	0.429041	0	0	11	4.6822e-10	2.10084e-05	eQTLGen_trans_eQTLs	+	No	NA	1.21398e-08	rs10774625	21
	ENSG00000140968	IRF8	16	85932409	85956215	1	protein_coding	3394	IRF8	0.92654	-0.298039	0	0	10	1.0538e-07	0.00119845	eQTLGen_trans_eQTLs	-	No	NA	1.21398e-08	rs10774625	21
	ENSG00000140948	ZCCHC14	16	87439852	87525651	-1	protein_coding	23174	ZCCHC14	0.948836	-1.8302	0	0	11	8.8614e-11	0	eQTLGen_trans_eQTLs	+	No	NA	1.21398e-08	rs10774625	21
	ENSG00000075399	VPS9D1	16	89773542	89787394	-1	protein_coding	9605	VPS9D1	0.00176648	NA	0	0	10	2.8797e-08	0.000383198	eQTLGen_trans_eQTLs	+	No	NA	1.21398e-08	rs10774625	21
	ENSG00000187741	FANCA	16	89803957	89883065	-1	protein_coding	2175	FANCA	2.08125e-34	NA	0	0	3	2.6923e-06	0.0198348	eQTLGen_trans_eQTLs	+	No	NA	3.83808e-08	rs10774625	21
	ENSG00000074660	SCARF1	17	1537152	1549041	-1	protein_coding	8578	SCARF1	0.000660074	-0.450123	0	0	6	2.9098e-07	0.00273723	eQTLGen_trans_eQTLs	+	No	NA	1.21398e-08	rs10774625	21
	ENSG00000161944	ASGR2	17	7004641	7019019	-1	protein_coding	433	ASGR2	6.63908e-06	0.792383	0	0	4	6.5946e-11	0	eQTLGen_trans_eQTLs	-	No	NA	2.84262e-06	rs6694817	3
	ENSG00000007237	GAS7	17	9813926	10101868	-1	protein_coding	8522	GAS7	0.0255296	1.16226	0	0	11	2.8084e-10	0	eQTLGen_trans_eQTLs	-	No	NA	1.21398e-08	rs10774625	21
	ENSG00000109099	PMP22	17	15133095	15168643	-1	protein_coding	5376	PMP22	0.83315	-0.0520654	0	0	12	2.1296e-09	5.58451e-05	eQTLGen_trans_eQTLs	+	No	NA	1.21398e-08	rs10774625	21
	ENSG00000240505	TNFRSF13B	17	16832849	16875432	-1	protein_coding	23495	TNFRSF13B	6.72185e-13	0.175953	0	0	11	6.2996e-07	0.00553372	eQTLGen_trans_eQTLs	-	No	NA	1.21398e-08	rs10774625	21
	ENSG00000072310	SREBF1	17	17713713	17740325	-1	protein_coding	6720	SREBF1	0.985658	-0.309371	0	0	4	1.7582e-06	0.0136679	eQTLGen_trans_eQTLs	+	No	NA	1.61723e-08	rs10774625	21
	ENSG00000178307	TMEM11	17	21100593	21117937	-1	protein_coding	8834	TMEM11	0.784308	-0.43075	0	0	11	2.284e-07	0.00220839	eQTLGen_trans_eQTLs	+	No	NA	1.21398e-08	rs10774625	21
	ENSG00000108294	PSMB3	17	36908989	36920484	1	protein_coding	5691	PSMB3	0.69759	0.0283348	0	0	8	3.9615e-07	0.00349436	eQTLGen_trans_eQTLs	+	No	NA	1.21398e-08	rs10774625	21
	ENSG00000126561	STAT5A	17	40439565	40463961	1	protein_coding	6776	STAT5A	0.999866	-0.759016	0	0	1	8.1047e-06	0.0489396	eQTLGen_trans_eQTLs	+	No	NA	6.23634e-08	rs10774625	21
	ENSG00000108861	DUSP3	17	41843489	41856356	-1	protein_coding	1845	DUSP3	0.736745	0.986547	0	0	6	3.012e-06	0.021649	eQTLGen_trans_eQTLs	+	No	NA	1.61723e-08	rs10774625	21
	ENSG00000108424	KPNB1	17	45726842	45762871	1	protein_coding	3837	KPNB1	0.999994	-0.517927	0	0	1	7.7564e-06	0.0472761	eQTLGen_trans_eQTLs	+	No	NA	1.32123e-07	rs10774625	21
	ENSG00000173868	PHOSPHO1	17	47300724	47308128	-1	protein_coding	162466	PHOSPHO1	0.631109	-0.624653	0	0	9	4.6311e-07	0.00409677	eQTLGen_trans_eQTLs	-	No	NA	1.21398e-08	rs10774625	21
	ENSG00000108960	MMD	17	53469974	53499353	-1	protein_coding	23531	MMD	0.0136447	0.26329	0	0	3	1.727e-09	5.67967e-05	eQTLGen_trans_eQTLs	-	No	NA	0.000158154	rs10774625	21
	ENSG00000180891	CUEDC1	17	55938604	56032684	-1	protein_coding	404093	CUEDC1	6.38269e-05	-0.77347	0	0	7	2.7857e-08	0.000385185	eQTLGen_trans_eQTLs	-	No	NA	1.21398e-08	rs10774625	21
	ENSG00000008283	CYB561	17	61509665	61523739	-1	protein_coding	1534	CYB561	0.698896	-1.33024	0	0	5	7.4596e-07	0.00637547	eQTLGen_trans_eQTLs	+	No	NA	1.21398e-08	rs10774625	21
	ENSG00000007312	CD79B	17	62006100	62009714	-1	protein_coding	974	CD79B	0.950003	0.195857	0	0	12	5.986e-10	2.06398e-05	eQTLGen_trans_eQTLs	-	No	NA	1.21398e-08	rs10774625	21
	ENSG00000108622	ICAM2	17	62079954	62097994	-1	protein_coding	3384	ICAM2	0.0232669	-0.155095	0	0	8	1.8702e-07	0.00185252	eQTLGen_trans_eQTLs	+	No	NA	1.21398e-08	rs10774625	21
	ENSG00000108370	RGS9	17	63133549	63223821	1	protein_coding	8787	RGS9	2.03911e-10	0.774805	0	0	2	2.6497e-07	0.0025647	eQTLGen_trans_eQTLs	-	No	NA	1.61723e-08	rs10774625	21
	ENSG00000168646	AXIN2	17	63524681	63557765	-1	protein_coding	8313	AXIN2	0.119052	-0.429549	0	0	12	1.7609e-13	0	eQTLGen_trans_eQTLs	+	No	NA	1.21398e-08	rs10774625	21
	ENSG00000154229	PRKCA	17	64298754	64806861	1	protein_coding	5578	PRKCA	0.952136	0.587035	0	0	12	8.3157e-12	0	eQTLGen_trans_eQTLs	+	No	NA	1.21398e-08	rs10774625	21
	ENSG00000070540	WIPI1	17	66417089	66453654	-1	protein_coding	55062	WIPI1	0.5235	NA	0	0	6	2.2298e-06	0.0168148	eQTLGen_trans_eQTLs	+	No	NA	1.21398e-08	rs10774625	21
	ENSG00000108479	GALK1	17	73747675	73761792	-1	protein_coding	2584	GALK1	0.000940521	0.270557	0	0	8	2.3559e-08	0.00031679	eQTLGen_trans_eQTLs	-	No	NA	1.21398e-08	rs10774625	21
	ENSG00000141524	TMC6	17	76106539	76128488	-1	protein_coding	11322	TMC6	5.07749e-08	-0.190966	0	0	1	7.8146e-06	0.0475279	eQTLGen_trans_eQTLs	+	No	NA	3.83808e-08	rs10774625	21
	ENSG00000087157	PGS1	17	76374721	76421195	1	protein_coding	9489	PGS1	0.000957082	0.272725	0	0	3	4.5442e-06	0.0303635	eQTLGen_trans_eQTLs	+	No	NA	1.21398e-08	rs10774625	21
	ENSG00000108669	CYTH1	17	76670130	76778379	-1	protein_coding	9267	CYTH1	0.994541	0.18368	0	0	1	7.0359e-06	0.0435853	eQTLGen_trans_eQTLs	-	No	NA	1.14958e-06	rs10774625	21
	ENSG00000108679	LGALS3BP	17	76967320	76976191	-1	protein_coding	3959	LGALS3BP	3.92643e-07	-0.0688765	0	0	19	3.3001e-24	0	eQTLGen_trans_eQTLs	+	No	NA	1.21398e-08	rs10774625	21
	ENSG00000175866	BAIAP2	17	79008948	79091232	1	protein_coding	10458	BAIAP2	0.464202	0.183175	0	0	2	2.5637e-06	0.0188058	eQTLGen_trans_eQTLs	-	No	NA	4.69507e-08	rs10774625	21
	ENSG00000173762	CD7	17	80272744	80275478	-1	protein_coding	924	CD7	0.445278	-0.388232	0	0	12	1.1394e-10	0	eQTLGen_trans_eQTLs	+	No	NA	1.21398e-08	rs10774625	21
	ENSG00000141574	SECTM1	17	80278900	80291950	-1	protein_coding	6398	SECTM1	0.172404	NA	0	0	8	1.6966e-08	0.000233173	eQTLGen_trans_eQTLs	+	No	NA	1.21398e-08	rs10774625	21
	ENSG00000177426	TGIF1	18	3411606	3458409	1	protein_coding	7050	TGIF1	0.0907592	-0.339252	0	0	6	2.8997e-06	0.0210728	eQTLGen_trans_eQTLs	-	No	NA	1.61723e-08	rs10774625	21
	ENSG00000082397	EPB41L3	18	5392383	5630699	-1	protein_coding	23136	EPB41L3	0.0292784	-0.487681	0	0	2	5.8816e-06	0.0377767	eQTLGen_trans_eQTLs	+	No	NA	1.21398e-08	rs10774625	21
	ENSG00000173482	PTPRM	18	7566780	8406859	1	protein_coding	5797	PTPRM	0.999958	NA	0	0	1	2.687e-06	0.0197836	eQTLGen_trans_eQTLs	+	No	NA	2.34859e-09	rs112374545	23
	ENSG00000154845	PPP4R1	18	9546789	9615238	-1	protein_coding	9989	PPP4R1	0.998558	-0.66963	0	0	11	5.2515e-09	0.000120316	eQTLGen_trans_eQTLs	-	No	NA	1.21398e-08	rs10774625	21
	ENSG00000154856	APCDD1	18	10454625	10489945	1	protein_coding	147495	APCDD1	0.000654608	NA	0	0	8	7.9659e-07	0.00674393	eQTLGen_trans_eQTLs	-	No	NA	1.21398e-08	rs10774625	21
	ENSG00000176014	TUBB6	18	12307668	12344319	1	protein_coding	84617	TUBB6	0.000511267	NA	0	0	17	1.8594e-27	0	eQTLGen_trans_eQTLs	-	No	NA	1.21398e-08	rs10774625	21
	ENSG00000101773	RBBP8	18	20378224	20606451	1	protein_coding	5932	RBBP8	0.000108379	-0.338766	0	0	11	1.4363e-08	0.000189304	eQTLGen_trans_eQTLs	-	No	NA	1.21398e-08	rs10774625	21
	ENSG00000197705	KLHL14	18	30252634	30353025	-1	protein_coding	57565	KLHL14	0.0827222	-1.04042	0	0	12	6.5497e-10	2.05128e-05	eQTLGen_trans_eQTLs	-	No	NA	1.21398e-08	rs10774625	21
	ENSG00000152217	SETBP1	18	42260138	42648475	1	protein_coding	26040	SETBP1	0.999003	-2.18535	0	0	9	4.671e-08	0.000631048	eQTLGen_trans_eQTLs	-	No	NA	1.21398e-08	rs10774625	21
	ENSG00000152223	EPG5	18	43427574	43547240	-1	protein_coding	57724	EPG5	6.93637e-07	-1.00199	0	0	11	1.2169e-09	3.89864e-05	eQTLGen_trans_eQTLs	+	No	NA	1.21398e-08	rs10774625	21
	ENSG00000141622	RNF165	18	43906772	44043103	1	protein_coding	494470	RNF165	0.971099	1.23587	0	0	12	5.4093e-12	0	eQTLGen_trans_eQTLs	+	No	NA	1.21398e-08	rs10774625	21
	ENSG00000196628	TCF4	18	52889562	53332018	-1	protein_coding	6925	TCF4	0.999867	0.443466	0	0	14	4.3011e-21	0	eQTLGen_trans_eQTLs	-	No	NA	1.21398e-08	rs532436;rs10774625	15:21:00
	ENSG00000171791	BCL2	18	60790579	60987361	-1	protein_coding	596	BCL2	0.337856	-0.996553	0	0	16	6.5795e-18	0	eQTLGen_trans_eQTLs	+	No	NA	1.21398e-08	rs10774625	21
	ENSG00000060069	CTDP1	18	77439801	77514510	1	protein_coding	9150	CTDP1	0.924155	-0.131002	0	0	1	2.7589e-06	0.0202171	eQTLGen_trans_eQTLs	+	No	NA	0.000186116	rs10455872	11
	ENSG00000071564	TCF3	19	1609291	1652604	-1	protein_coding	6929	TCF3	0.185647	-0.531698	0	0	8	3.9249e-08	0.000527066	eQTLGen_trans_eQTLs	-	No	NA	1.21398e-08	rs10774625	21
	ENSG00000099860	GADD45B	19	2476120	2478257	1	protein_coding	4616	GADD45B	0.185427	-0.920558	0	0	13	1.2811e-10	0	eQTLGen_trans_eQTLs	+	No	NA	1.21398e-08	rs10774625	21
	ENSG00000087903	RFX2	19	5993175	6199583	-1	protein_coding	5990	RFX2	0.989509	-0.501512	0	0	9	8.3335e-30	0	eQTLGen_trans_eQTLs	-	No	NA	1.61723e-08	rs10774625	21
	ENSG00000174837	EMR1	19	6887577	6940470	1	protein_coding	2015	EMR1	5.77895e-14	1.73513	0	0	4	2.5712e-06	0.0188531	eQTLGen_trans_eQTLs	+	No	NA	0.000158154	rs10774625	21
	ENSG00000032444	PNPLA6	19	7598890	7626650	1	protein_coding	10908	PNPLA6	1.58992e-08	-0.040591	0	0	6	7.1885e-07	0.00615994	eQTLGen_trans_eQTLs	+	No	NA	1.21398e-08	rs10774625	21
	ENSG00000104921	FCER2	19	7753644	7767032	-1	protein_coding	2208	FCER2	1.50208e-09	-0.208315	0	0	11	1.2743e-09	5.82977e-05	eQTLGen_trans_eQTLs	-	No	NA	1.21398e-08	rs10774625	21
	ENSG00000105088	OLFM2	19	9964394	10047228	-1	protein_coding	93145	OLFM2	0.964592	NA	0	0	0	NA	NA	NA	NA	Yes	Adult_Cortex	1.57735e-08	rs112374545	23
	ENSG00000130812	ANGPTL6	19	10203014	10213472	-1	protein_coding	83854	ANGPTL6	2.76981e-08	-0.292124	0	0	2	1.28279e-05	0.0147866	GTEx/v8/Adipose_Subcutaneous:GTEx/v7/Stomach	-	No	NA	2.25491e-07	rs112374545	23
	ENSG00000130810	PPAN	19	10216965	10225414	1	protein_coding	56342	PPAN	1.16704e-08	0.0197129	0	0	2	NA	0.049	CMC_SVA_cis	-	No	NA	3.82905e-06	rs112374545	23
	ENSG00000244165	P2RY11	19	10222214	10226048	1	protein_coding	5032	P2RY11	9.07591e-08	0.748298	0	0	7	1.33789e-05	3.22087e-27	GTEx/v8/Cells_Cultured_fibroblasts:GTEx/v7/Heart_Atrial_Appendage	+	No	NA	2.07841e-11	rs112374545	23
	ENSG00000130811	EIF3G	19	10225693	10230596	-1	protein_coding	8666	EIF3G	0.983422	-0.245797	0	0	9	8.70749e-06	6.68631e-05	GTEx/v8/Muscle_Skeletal	-	No	NA	2.48518e-07	rs112374545	23
	ENSG00000130816	DNMT1	19	10244021	10341962	-1	protein_coding	1786	DNMT1	1	-0.642121	0	0	6	0.000189936	0.0146561	PsychENCODE_eQTLs	-	No	NA	6.09895e-07	rs112374545	23
	ENSG00000090339	ICAM1	19	10381511	10397291	1	protein_coding	3383	ICAM1	0.117797	-0.071896	0	0	70	4.1318e-12	0	DICE/T_CD4_naive_TREG:eQTLGen_cis_eQTLs:eQTLGen_trans_eQTLs:GTEx/v7/Stomach	-	No	NA	1.73115e-11	rs112374545;rs10774625	21:23:00
	ENSG00000105371	ICAM4	19	10397643	10399198	1	protein_coding	3386	ICAM4	1.53445e-05	-0.2872	0	0	0	NA	NA	NA	NA	Yes	Adult_Cortex	4.22734e-07	rs112374545	23
	ENSG00000220201	ZGLP1	19	10415479	10420556	-1	protein_coding	100125288	ZGLP1	0.437505	-0.724182	0	0	13	1.01537e-05	0.0402906	DICE/B_cell_naive:CMC_SVA_cis:BRAINEAC/THAL	-	No	NA	4.22664e-08	rs112374545	23
	ENSG00000267673	FDX1L	19	10416103	10426691	-1	protein_coding	112812	FDX1L	0.00318935	-0.349449	0	0	59	0.000290554	0.009	CMC_NoSVA_cis:BRAINEAC/THAL	+	No	NA	1.30686e-08	rs112374545	23
	ENSG00000167807	CTD-2369P2.10	19	10416103	10426685	-1	protein_coding	NA	NA	NA	NA	0	0	7	0.000290554	0.0402906	BRAINEAC/THAL	NA	No	NA	0.00537822	rs112374545	23
	ENSG00000161847	RAVER1	19	10426888	10444316	-1	protein_coding	125950	RAVER1	0.98234	-0.936312	0	0	0	NA	NA	NA	NA	Yes	Promoter_anchored_loops	1.82909e-09	rs112374545	23
	ENSG00000076662	ICAM3	19	10444452	10450499	-1	protein_coding	3385	ICAM3	2.07708e-22	-0.380121	0	0	8	5.4675e-06	0.0156499	eQTLGen_cis_eQTLs	+	Yes	Promoter_anchored_loops	1.82909e-09	rs112374545	23
	ENSG00000105397	TYK2	19	10461209	10491352	-1	protein_coding	7297	TYK2	0.00431448	0.691128	0	0	81	4.9039e-09	3.23206e-05	eQTLGen_cis_eQTLs	-	No	NA	1.82909e-09	rs112374545	23
	ENSG00000065989	PDE4A	19	10527449	10580305	1	protein_coding	5141	PDE4A	0.976418	NA	0	0	20	6.85908e-05	0.0166984	CMC_NoSVA_cis:BRAINEAC/THAL	-	No	NA	4.27311e-07	rs112374545	23
	ENSG00000079999	KEAP1	19	10596796	10614417	-1	protein_coding	9817	KEAP1	0.251629	-0.0493458	0	0	41	7.0078e-06	0.00160539	BRAINEAC/THAL:GTEx/v8/Heart_Left_Ventricle	+	Yes	Promoter_anchored_loops:GM12878:IMR90:Mesenchymal_Stem_Cell:Trophoblast-like_Cell	1.10619e-08	rs112374545	23
	ENSG00000180739	S1PR5	19	10623623	10628607	-1	protein_coding	53637	S1PR5	0.0574133	-0.598101	0	0	216	2.3638e-09	6.42051e-18	PsychENCODE_eQTLs:eQTLGen_cis_eQTLs:BRAINEAC/FCTX:BRAINEAC/MEDU:BRAINEAC/aveALL:GTEx/v8/Skin_Sun_Exposed_Lower_leg	-	Yes	Adult_Cortex:Fetal_Cortex:GM12878:IMR90:Mesenchymal_Stem_Cell:Trophoblast-like_Cell	1.73115e-11	rs112374545	23
	ENSG00000130734	ATG4D	19	10654571	10664094	1	protein_coding	84971	ATG4D	0.000323904	NA	0	0	67	3.27923e-06	0.00188897	eQTLcatalogue/Kasela_2017_T-cell_CD8:BIOSQTL/BIOS_eQTL_geneLevel:CMC_NoSVA_cis:BRAINEAC/THAL	+	Yes	Liver:GM12878:IMR90:Mesenchymal_Stem_Cell:Mesendoderm:Trophoblast-like_Cell:hESC	1.30686e-08	rs112374545	23
	ENSG00000129347	KRI1	19	10663761	10676713	-1	protein_coding	65095	KRI1	8.4034e-09	-0.684288	0	0	18	4.22333e-09	1.63459e-77	PsychENCODE_eQTLs:eQTLGen_cis_eQTLs:BIOSQTL/BIOS_eQTL_geneLevel:GTEx/v8/Nerve_Tibial	-	Yes	Adult_Cortex:Liver:GM12878:IMR90:Mesenchymal_Stem_Cell:Mesendoderm:Trophoblast-like_Cell:hESC	1.57735e-08	rs112374545	23
	ENSG00000129355	CDKN2D	19	10677138	10679735	-1	protein_coding	1032	CDKN2D	0.147287	NA	0	0	99	NA	0.009	CMC_NoSVA_cis	+	Yes	Adult_Cortex:Liver:GM12878:IMR90:Mesenchymal_Stem_Cell:Mesendoderm:Trophoblast-like_Cell:hESC	1.10619e-08	rs112374545	23
	ENSG00000129354	AP1M2	19	10683347	10697991	-1	protein_coding	10053	AP1M2	0.00134595	-0.0437483	0	0	59	2.70985e-33	0	eQTLGen_cis_eQTLs:BIOSQTL/BIOS_eQTL_geneLevel	+	Yes	Left_Ventricle:Liver:GM12878:IMR90:Mesenchymal_Stem_Cell	4.75402e-08	rs112374545	23
	ENSG00000129353	SLC44A2	19	10713133	10755235	1	protein_coding	57153	SLC44A2	0.0414646	-0.378861	0	0	226	4.0222e-39	0	eQTLGen_cis_eQTLs:BIOSQTL/BIOS_eQTL_geneLevel:GTEx/v8/Adrenal_Gland:GTEx/v8/Artery_Tibial:GTEx/v8/Esophagus_Mucosa:GTEx/v8/Muscle_Skeletal:GTEx/v8/Skin_Not_Sun_Exposed_Suprapubic:GTEx/v8/Skin_Sun_Exposed_Lower_leg:GTEx/v7/Muscle_Skeletal:GTEx/v7/Skin_Sun_Exposed_Lower_leg:GTEx/v6/Muscle_Skeletal	+	Yes	Adult_Cortex:Fetal_Cortex:Left_Ventricle:Liver:GM12878:IMR90:Mesenchymal_Stem_Cell	1.73115e-11	rs112374545	23
	ENSG00000226104	AC011475.1	19	10751715	10752093	1	protein_coding	NA	NA	NA	NA	0	0	0	NA	NA	NA	NA	Yes	Adult_Cortex:IMR90:Mesenchymal_Stem_Cell:hESC	6.18062e-09	rs112374545	23
	ENSG00000129351	ILF3	19	10764937	10803093	1	protein_coding	3609	ILF3	0.999997	-0.897293	3	1.629	86	5.4701e-09	3.87772e-05	eQTLGen_cis_eQTLs:GTEx/v7/Thyroid	-	Yes	Left_Ventricle:Mesenchymal_Stem_Cell	1.10619e-08	rs112374545	23
	ENSG00000213339	QTRT1	19	10812106	10824113	1	protein_coding	81890	QTRT1	0.00022325	-0.342791	1	0.618	24	0.000121546	0.0357102	BRAINEAC/THAL	NA	No	NA	4.22734e-07	rs112374545	23
	ENSG00000079805	DNM2	19	10828755	10944164	1	protein_coding	1785	DNM2	0.999969	-0.475524	35	10.77	175	2.8783e-17	0	eQTLcatalogue/BLUEPRINT_ge_monocyte:eQTLGen_cis_eQTLs:BIOSQTL/BIOS_eQTL_geneLevel:CMC_SVA_cis:GTEx/v8/Adipose_Subcutaneous:GTEx/v8/Adipose_Visceral_Omentum:GTEx/v8/Muscle_Skeletal:GTEx/v8/Nerve_Tibial:GTEx/v8/Cells_Cultured_fibroblasts:GTEx/v7/Nerve_Tibial	+	No	NA	4.11498e-09	rs112374545	23
	ENSG00000099203	TMED1	19	10943114	10946994	-1	protein_coding	11018	TMED1	0.000162417	-0.379917	15	10.77	9	4.48466e-12	0	eQTLGen_cis_eQTLs:BIOSQTL/BIOS_eQTL_geneLevel:GTEx/v8/Whole_Blood	+	Yes	Adult_Cortex:Fetal_Cortex:Mesenchymal_Stem_Cell	2.00016e-10	rs112374545	23
	ENSG00000214212	C19orf38	19	10947251	10980466	1	protein_coding	255809	C19orf38	NA	0.100778	33	12.44	12	7.75523e-06	0.000274925	eQTLGen_cis_eQTLs:BIOSQTL/BIOS_eQTL_geneLevel:GTEx/v8/Lung	+	Yes	Adult_Cortex:Fetal_Cortex:Mesenchymal_Stem_Cell	1.57735e-08	rs112374545	23
	ENSG00000142453	CARM1	19	10982189	11033453	1	protein_coding	10498	CARM1	0.999358	NA	45	12.44	193	2.8427e-61	0	eQTLcatalogue/GEUVADIS_ge_LCL:PsychENCODE_eQTLs:eQTLGen_cis_eQTLs:BIOSQTL/BIOS_eQTL_geneLevel:BRAINEAC/THAL:GTEx/v8/Adipose_Subcutaneous:GTEx/v8/Artery_Tibial:GTEx/v8/Muscle_Skeletal:GTEx/v8/Cells_Cultured_fibroblasts:GTEx/v8/Thyroid:GTEx/v7/Muscle_Skeletal:GTEx/v7/Cells_Transformed_fibroblasts:GTEx/v7/Thyroid:GTEx/v6/Cells_Transformed_fibroblasts:GTEx/v6/Thyroid	-	Yes	Adult_Cortex:Left_Ventricle:IMR90:Mesenchymal_Stem_Cell:Mesendoderm:Trophoblast-like_Cell:hESC	1.73115e-11	rs112374545	23
	ENSG00000130733	YIPF2	19	11033444	11039357	-1	protein_coding	78992	YIPF2	0.00109917	NA	25	12.04	154	1.79189e-13	0	eQTLGen_cis_eQTLs:BIOSQTL/BIOS_eQTL_geneLevel:BRAINEAC/THAL:GTEx/v8/Esophagus_Mucosa:GTEx/v8/Cells_Cultured_fibroblasts:GTEx/v8/Skin_Not_Sun_Exposed_Suprapubic:GTEx/v8/Skin_Sun_Exposed_Lower_leg:GTEx/v8/Thyroid:GTEx/v7/Lung:GTEx/v7/Skin_Not_Sun_Exposed_Suprapubic:GTEx/v7/Skin_Sun_Exposed_Lower_leg:GTEx/v7/Thyroid:GTEx/v6/Skin_Sun_Exposed_Lower_leg	+	Yes	Adult_Cortex:Fetal_Cortex:IMR90:Mesenchymal_Stem_Cell:Mesendoderm:Trophoblast-like_Cell:hESC	1.73115e-11	rs112374545	23
	ENSG00000142444	C19orf52	19	11039409	11044211	1	protein_coding	90580	C19orf52	0.00198992	-0.0960337	27	12.04	205	1.949e-54	0	eQTLcatalogue/Lepik_2017_ge_blood:eQTLGen_cis_eQTLs:GTEx/v8/Esophagus_Muscularis:GTEx/v8/Nerve_Tibial:GTEx/v8/Pancreas:GTEx/v8/Cells_Cultured_fibroblasts:GTEx/v8/Skin_Not_Sun_Exposed_Suprapubic:GTEx/v8/Skin_Sun_Exposed_Lower_leg:GTEx/v8/Thyroid:GTEx/v7/Adipose_Visceral_Omentum:GTEx/v7/Esophagus_Muscularis:GTEx/v7/Pancreas:GTEx/v7/Skin_Sun_Exposed_Lower_leg:GTEx/v7/Stomach:GTEx/v7/Thyroid:GTEx/v6/…	+	Yes	Adult_Cortex:Fetal_Cortex:IMR90:Mesenchymal_Stem_Cell:Mesendoderm:Trophoblast-like_Cell:hESC	1.73115e-11	rs112374545	23
	ENSG00000127616	SMARCA4	19	11071598	11176071	1	protein_coding	6597	SMARCA4	1	NA	95	10.17	278	2.0366e-82	0	eQTLcatalogue/BrainSeq_ge_brain:eQTLcatalogue/GEUVADIS_ge_LCL:eQTLcatalogue/TwinsUK_ge_fat:eQTLcatalogue/TwinsUK_ge_LCL:PsychENCODE_eQTLs:eQTLGen_cis_eQTLs:BIOSQTL/BIOS_eQTL_geneLevel:BRAINEAC/THAL:GTEx/v8/Adipose_Subcutaneous:GTEx/v8/Adipose_Visceral_Omentum:GTEx/v8/Whole_Blood:GTEx/v8/Artery_Tibial:GTEx/v8/Breast_Mammary_Tissue:GTEx/v8/Colon_Transverse:GTEx/v8/Esophagus_Gastroesophageal_Junctio…	+	Yes	Adult_Cortex	1.73115e-11	rs112374545	23
	ENSG00000130164	LDLR	19	11200038	11244492	1	protein_coding	3949	LDLR	2.59266e-16	0.415051	57	13.85	2	0.000130765	0.0301729	GTEx/v8/Artery_Tibial	-	Yes	Adult_Cortex:IMR90:Mesenchymal_Stem_Cell:Mesendoderm:Trophoblast-like_Cell:hESC	4.18174e-11	rs112374545	23
	ENSG00000161888	SPC24	19	11242196	11266484	-1	protein_coding	147841	SPC24	0.00627554	3.99789	1	0.427	2	2.2756e-06	0.00139866	eQTLcatalogue/Quach_2016_ge_monocyte_IAV:GTEx/v8/Artery_Aorta	-	No	NA	4.26943e-05	rs112374545	23
	ENSG00000197256	KANK2	19	11274943	11308467	-1	protein_coding	25959	KANK2	0.981512	1.10891	1	0.989	12	1.4399e-06	7.22586e-11	eQTLGen_cis_eQTLs:GTEx/v8/Artery_Tibial	+	No	NA	4.07271e-07	rs112374545	23
	ENSG00000130158	DOCK6	19	11309971	11373157	-1	protein_coding	57572	DOCK6	2.8309e-19	NA	0	0	1	6.67624e-06	0.0333812	eQTLcatalogue/Alasoo_2018_ge_macrophage_IFNg_Salmonella	NA	No	NA	NA	rs112374545	23
	ENSG00000130173	C19orf80	19	11348178	11352619	1	protein_coding	55908	C19orf80	2.61107e-06	-0.0192281	0	0	0	NA	NA	NA	NA	Yes	Promoter_anchored_loops	1.31003e-07	rs112374545	23
	ENSG00000130167	TSPAN16	19	11406824	11437672	1	protein_coding	26526	TSPAN16	0.000252238	0.747582	0	0	8	2.97991e-06	0.00225232	eQTLGen_cis_eQTLs:BIOSQTL/BIOS_eQTL_geneLevel	+	No	NA	1.53272e-06	rs112374545	23
	ENSG00000105518	TMEM205	19	11453452	11457194	-1	protein_coding	374882	TMEM205	0.394574	-0.471674	0	0	9	3.1103e-06	0.00895134	eQTLGen_cis_eQTLs:BRAINEAC/THAL	-	Yes	EP_correlation_cell_type_oneway	2.54814e-10	rs112374545	23
	ENSG00000105520	DKFZP761J1410	19	11466062	11476374	1	protein_coding	64748	PLPPR2	0.990016	NA	0	0	32	3.86927e-07	0.000641913	BRAINEAC/THAL:GTEx/v8/Esophagus_Mucosa	-	No	NA	4.22734e-07	rs112374545	23
	ENSG00000173928	SWSAP1	19	11485361	11487627	1	protein_coding	126074	SWSAP1	0.00013467	-0.594214	0	0	0	NA	NA	NA	NA	Yes	Adult_Cortex:Fetal_Cortex	4.18174e-11	rs112374545	23
	ENSG00000205517	RGL3	19	11495017	11530018	-1	protein_coding	57139	RGL3	4.36379e-21	NA	0	0	19	6.70212e-05	2.36079e-09	GTEx/v8/Colon_Sigmoid	-	Yes	Adult_Cortex	2.07841e-11	rs112374545	23
	ENSG00000130175	PRKCSH	19	11546109	11561783	1	protein_coding	5589	PRKCSH	0.140789	-0.138498	0	0	1	0.000133552	3.79207e-08	GTEx/v8/Adipose_Visceral_Omentum	-	No	NA	1.18899e-05	rs112374545	23
	ENSG00000196361	ELAVL3	19	11562141	11591861	-1	protein_coding	1995	ELAVL3	0.822603	NA	0	0	136	0.000110899	0.0100699	BRAINEAC/THAL	NA	No	NA	1.10619e-08	rs112374545	23
	ENSG00000267477	CTC-398G3.6	19	11577055	11616513	-1	protein_coding	NA	NA	NA	NA	0	0	0	NA	NA	NA	NA	Yes	Promoter_anchored_loops	NA	rs112374545	23
	ENSG00000161914	ZNF653	19	11594242	11616738	-1	protein_coding	115950	ZNF653	0.142112	NA	0	0	0	NA	NA	NA	NA	Yes	Promoter_anchored_loops	NA	rs112374545	23
	ENSG00000130159	ECSIT	19	11616731	11639989	-1	protein_coding	51295	ECSIT	0.0156466	0.20762	0	0	39	0.000219414	0.0316942	BRAINEAC/THAL	NA	No	NA	1.08703e-07	rs112374545	23
	ENSG00000130165	ELOF1	19	11661962	11670051	-1	protein_coding	84337	ELOF1	0.403136	0.0657048	0	0	1	NA	0.009	CMC_NoSVA_cis	+	No	NA	0.0185917	rs112374545	23
	ENSG00000102575	ACP5	19	11685475	11689823	-1	protein_coding	54	ACP5	0.123568	-0.166465	0	0	8	7.0638e-07	0.00608005	eQTLGen_cis_eQTLs:eQTLGen_trans_eQTLs	+	Yes	Adult_Cortex	4.18174e-11	rs112374545;rs10774625	21:23:00
	ENSG00000171291	ZNF439	19	11959541	11994565	1	protein_coding	90594	ZNF439	3.214e-08	0.642917	0	0	0	NA	NA	NA	NA	Yes	Left_Ventricle	6.18062e-09	rs112374545	23
	ENSG00000198429	ZNF69	19	11998599	12025144	1	protein_coding	7620	ZNF69	7.35112e-05	-0.549691	0	0	17	NA	0.049	CMC_NoSVA_cis	-	Yes	Left_Ventricle	6.18062e-09	rs112374545	23
	ENSG00000132026	RTBDN	19	12936292	12946242	-1	protein_coding	83546	RTBDN	3.27851e-07	0.0682605	0	0	0	NA	NA	NA	NA	Yes	Adult_Cortex	1.57735e-08	rs112374545	23
	ENSG00000105613	MAST1	19	12944765	12985765	1	protein_coding	22983	MAST1	0.999999	NA	0	0	0	NA	NA	NA	NA	Yes	Adult_Cortex	1.57735e-08	rs112374545	23
	ENSG00000008441	NFIX	19	13106422	13209610	1	protein_coding	4784	NFIX	0.989066	NA	0	0	2	4.632e-06	0.0307894	eQTLGen_trans_eQTLs	+	No	NA	1.21398e-08	rs10774625	21
	ENSG00000123146	CD97	19	14491313	14519537	1	protein_coding	976	CD97	0.457714	0.115684	0	0	12	8.81e-10	4.0024e-05	eQTLGen_trans_eQTLs	-	No	NA	1.21398e-08	rs10774625	21
	ENSG00000130518	KIAA1683	19	18367908	18385319	-1	protein_coding	80726	KIAA1683	8.28482e-06	-0.117608	0	0	11	3.2273e-09	0.000104877	eQTLGen_trans_eQTLs	-	No	NA	1.21398e-08	rs10774625	21
	ENSG00000130522	JUND	19	18390563	18392432	-1	protein_coding	3727	JUND	0.560887	NA	0	0	8	3.1301e-08	0.000408401	eQTLGen_trans_eQTLs	-	No	NA	1.21398e-08	rs10774625	21
	ENSG00000012124	CD22	19	35810164	35838258	1	protein_coding	933	CD22	0.0308499	0.50401	0	0	11	3.2934e-12	0	eQTLGen_trans_eQTLs	-	No	NA	1.21398e-08	rs10774625	21
	ENSG00000104814	MAP4K1	19	39078281	39109522	-1	protein_coding	11184	MAP4K1	0.991409	-0.0694783	0	0	1	5.7093e-07	0.00496803	eQTLGen_trans_eQTLs	-	No	NA	4.56756e-05	rs10774625	21
	ENSG00000105205	CLC	19	40221890	40228668	-1	protein_coding	1178	CLC	3.41778e-05	0.1858	0	0	17	3.6541e-08	0.000502008	eQTLGen_trans_eQTLs	+	No	NA	1.21398e-08	rs10774625	21
	ENSG00000105204	DYRK1B	19	40315990	40324841	-1	protein_coding	9149	DYRK1B	0.915927	-0.597356	0	0	11	5.3052e-10	2.0842e-05	eQTLGen_trans_eQTLs	-	No	NA	1.21398e-08	rs10774625	21
	ENSG00000167600	CYP2S1	19	41698954	41713444	1	protein_coding	29785	CYP2S1	0.000914984	-0.0367791	0	0	9	2.8995e-08	0.000382916	eQTLGen_trans_eQTLs	-	No	NA	1.21398e-08	rs10774625	21
	ENSG00000142039	CCDC97	19	41816094	41830788	1	protein_coding	90324	CCDC97	2.83817e-08	-0.171306	0	0	1	5.9714e-06	0.0383192	eQTLGen_trans_eQTLs	+	No	NA	6.23634e-08	rs10774625	21
	ENSG00000105369	CD79A	19	42381190	42385439	1	protein_coding	973	CD79A	0.948568	-0.557347	0	0	13	1.2879e-19	0	eQTLGen_trans_eQTLs	-	No	NA	1.21398e-08	rs10774625	21
	ENSG00000105404	RABAC1	19	42460833	42463542	-1	protein_coding	10567	RABAC1	0.0765471	-0.429757	0	0	11	1.2695e-07	0.0013747	eQTLGen_trans_eQTLs	-	No	NA	1.21398e-08	rs10774625	21
	ENSG00000170684	ZNF296	19	45574758	45579846	-1	protein_coding	162979	ZNF296	0.973289	NA	0	0	8	2.7886e-07	0.00266116	eQTLGen_trans_eQTLs	-	No	NA	1.21398e-08	rs10774625	21
	ENSG00000125740	FOSB	19	45971253	45978437	1	protein_coding	2354	FOSB	0.852916	-1.20539	0	0	13	3.037e-12	0	eQTLGen_trans_eQTLs	-	No	NA	1.21398e-08	rs10774625	21
	ENSG00000008438	PGLYRP1	19	46522411	46526323	-1	protein_coding	8993	PGLYRP1	0.167201	0.289085	0	0	3	2.0463e-06	0.0157165	eQTLGen_trans_eQTLs	+	No	NA	1.61723e-08	rs10774625	21
	ENSG00000134815	DHX34	19	47852538	47885961	1	protein_coding	9704	DHX34	2.87825e-08	0.238632	0	0	10	2.7886e-07	0.00266116	eQTLGen_trans_eQTLs	-	No	NA	1.21398e-08	rs10774625	21
	ENSG00000142227	EMP3	19	48824766	48833810	1	protein_coding	2014	EMP3	0.000573648	-0.192671	0	0	12	3.2407e-13	0	eQTLGen_trans_eQTLs	-	No	NA	1.21398e-08	rs10774625	21
	ENSG00000010361	FUZ	19	50310126	50320633	-1	protein_coding	80199	FUZ	0.00208816	-0.0293475	0	0	12	1.7769e-15	0	eQTLGen_trans_eQTLs	-	No	NA	1.21398e-08	rs10774625	21
	ENSG00000104973	MED25	19	50321539	50342073	1	protein_coding	81857	MED25	0.00112988	0.222965	0	0	10	8.5016e-09	0.00014876	eQTLGen_trans_eQTLs	-	No	NA	1.21398e-08	rs10774625	21
	ENSG00000105492	SIGLEC6	19	52022779	52035110	-1	protein_coding	946	SIGLEC6	0.0247245	1.42134	0	0	8	9.0317e-08	0.00105097	eQTLGen_trans_eQTLs	-	No	NA	1.21398e-08	rs10774625	21
	ENSG00000089012	SIRPG	20	1609798	1638425	-1	protein_coding	55423	SIRPG	5.20923e-08	0.797674	0	0	2	7.2853e-07	0.00622722	eQTLGen_trans_eQTLs	+	No	NA	6.41199e-07	rs10774625	21
	ENSG00000125827	TMX4	20	7957995	8000476	-1	protein_coding	56255	TMX4	0.0106622	-0.0925495	0	0	10	6.0879e-08	0.000805131	eQTLGen_trans_eQTLs	-	No	NA	1.21398e-08	rs10774625	21
	ENSG00000101230	ISM1	20	13202418	13281298	1	protein_coding	140862	ISM1	0.0542222	-0.449721	0	0	12	7.2429e-17	0	eQTLGen_trans_eQTLs	+	No	NA	1.21398e-08	rs10774625	21
	ENSG00000125864	BFSP1	20	17474550	17549865	-1	protein_coding	631	BFSP1	0.000105944	0.345849	0	0	6	3.3822e-07	0.00310892	eQTLGen_trans_eQTLs	-	No	NA	1.61723e-08	rs10774625	21
	ENSG00000125868	DSTN	20	17550508	17590564	1	protein_coding	11034	DSTN	0.759201	-0.705783	0	0	7	6.1388e-07	0.00539699	eQTLGen_trans_eQTLs	-	No	NA	1.21398e-08	rs10774625	21
	ENSG00000130684	ZNF337	20	25654851	25677477	-1	protein_coding	26152	ZNF337	2.29239e-09	0.34633	0	0	1	2.8326e-06	0.0206549	eQTLGen_trans_eQTLs	+	No	NA	1.32793e-07	rs10774625	21
	ENSG00000101337	TM9SF4	20	30697309	30755061	1	protein_coding	9777	TM9SF4	0.999971	-0.454322	0	0	8	8.3518e-09	0.000148859	eQTLGen_trans_eQTLs	-	No	NA	1.21398e-08	rs10774625	21
	ENSG00000101350	KIF3B	20	30865467	30922814	1	protein_coding	9371	KIF3B	0.299149	1.21603	0	0	3	3.2556e-06	0.0231949	eQTLGen_trans_eQTLs	-	No	NA	6.41199e-07	rs10774625	21
	ENSG00000197183	C20orf112	20	31030862	31172876	-1	protein_coding	140688	C20orf112	0.973021	-1.22105	0	0	3	3.969e-06	0.0272931	eQTLGen_trans_eQTLs	-	No	NA	1.21398e-08	rs10774625	21
	ENSG00000078804	TP53INP2	20	33292094	33301243	1	protein_coding	58476	TP53INP2	0.341454	-2.2091	0	0	12	3.147e-12	0	eQTLGen_trans_eQTLs	-	No	NA	1.21398e-08	rs10774625	21
	ENSG00000197122	SRC	20	35973088	36034453	1	protein_coding	6714	SRC	0.988983	-1.26992	0	0	9	5.8345e-08	0.000805021	eQTLGen_trans_eQTLs	+	No	NA	1.21398e-08	rs10774625	21
	ENSG00000101425	BPI	20	36888551	36965907	1	protein_coding	671	BPI	8.85643e-09	0.38601	0	0	3	2.6479e-06	0.0195158	eQTLGen_trans_eQTLs	-	No	NA	6.95603e-11	rs532436	15
	ENSG00000124181	PLCG1	20	39765600	39811629	1	protein_coding	5335	PLCG1	0.763352	NA	0	0	11	9.1164e-09	0.000164204	eQTLGen_trans_eQTLs	+	No	NA	1.21398e-08	rs10774625	21
	ENSG00000124191	TOX2	20	42543504	42698256	1	protein_coding	84969	TOX2	0.674075	-0.450101	0	0	8	5.9599e-08	0.000806672	eQTLGen_trans_eQTLs	-	No	NA	1.21398e-08	rs10774625	21
	ENSG00000064601	CTSA	20	44518783	44527459	1	protein_coding	5476	CTSA	4.23468e-05	-0.321842	0	0	13	1.4296e-08	0.000189304	eQTLGen_trans_eQTLs	+	No	NA	1.21398e-08	rs6694817;rs10774625	03:21:00
	ENSG00000100985	MMP9	20	44637547	44645200	1	protein_coding	4318	MMP9	2.7877e-08	0.142851	0	0	12	3.4874e-07	0.00321898	eQTLGen_trans_eQTLs	+	No	NA	6.95603e-11	rs532436;rs10774625	15:21:00
	ENSG00000196562	SULF2	20	46285092	46415360	-1	protein_coding	55959	SULF2	0.878046	0.398737	0	0	12	4.3687e-11	0	eQTLGen_trans_eQTLs	-	No	NA	1.21398e-08	rs10774625	21
	ENSG00000124225	PMEPA1	20	56223448	56286592	-1	protein_coding	56937	PMEPA1	0.416595	2.57911	0	0	8	2.3997e-08	0.000331126	eQTLGen_trans_eQTLs	-	No	NA	1.61723e-08	rs10774625	21
	ENSG00000130702	LAMA5	20	60883011	60942368	-1	protein_coding	3911	LAMA5	0.943038	NA	0	0	13	1.4738e-09	5.63486e-05	eQTLGen_trans_eQTLs	-	No	NA	1.21398e-08	rs10774625	21
	ENSG00000101152	DNAJC5	20	62526518	62567384	1	protein_coding	80331	DNAJC5	0.858492	-0.234437	0	0	4	3.5044e-06	0.0246726	eQTLGen_trans_eQTLs	+	No	NA	1.21398e-08	rs10774625	21
	ENSG00000125510	OPRL1	20	62711526	62731996	1	protein_coding	4987	OPRL1	0.602076	-0.965765	0	0	1	7.4225e-06	0.0454371	eQTLGen_trans_eQTLs	-	No	NA	1.28453e-08	rs10774625	21
	ENSG00000243646	IL10RB	21	34638663	34669539	1	protein_coding	3588	IL10RB	0.000334787	0.15555	0	0	1	3.88172e-05	4.72935e-13	GTEx/v8/Brain_Frontal_Cortex_BA9	-	No	NA	8.46672e-09	rs28451064	24
	ENSG00000142166	IFNAR1	21	34696734	34732168	1	protein_coding	3454	IFNAR1	0.00062033	-1.74843	0	0	1	0.000161525	1.83847e-11	GTEx/v8/Esophagus_Mucosa	+	No	NA	3.113e-08	rs28451064	24
	ENSG00000159128	IFNGR2	21	34775202	34851655	1	protein_coding	3460	IFNGR2	0.881281	NA	0	0	5	9.23722e-05	0.0359496	GTEx/v8/Esophagus_Mucosa	+	No	NA	3.83832e-08	rs28451064	24
	ENSG00000142188	TMEM50B	21	34804792	34852318	-1	protein_coding	757	TMEM50B	0.298982	1.109	0	0	1	3.00651e-05	0.049	DICE/NK	-	No	NA	2.81843e-10	rs28451064	24
	ENSG00000159147	DONSON	21	34931848	34961014	-1	protein_coding	29980	DONSON	4.3716e-05	NA	0	0	1	3.13634e-06	0.0414492	GTEx/v7/Brain_Substantia_nigra	+	No	NA	0.000326016	rs28451064	24
	ENSG00000268265	AP000304.1	21	34947431	34947645	-1	protein_coding	NA	NA	NA	NA	0	0	0	NA	NA	NA	NA	Yes	IMR90:Mesenchymal_Stem_Cell	4.8438e-07	rs28451064	24
	ENSG00000249209	AP000304.12	21	34956993	35284635	-1	protein_coding	NA	NA	NA	NA	0	0	0	NA	NA	NA	NA	Yes	Aorta:Left_Ventricle:Liver:Right_Ventricle:Spleen:GM12878:IMR90:Mesenchymal_Stem_Cell:Mesendoderm:Neural_Progenitor_Cell:Trophoblast-like_Cell:hESC	2.81843e-10	rs28451064	24
	ENSG00000205758	CRYZL1	21	34961647	35016232	-1	protein_coding	9946	CRYZL1	0.0906157	-0.0654259	0	0	0	NA	NA	NA	NA	Yes	IMR90:Mesenchymal_Stem_Cell	4.8438e-07	rs28451064	24
	ENSG00000205726	ITSN1	21	35014706	35272165	1	protein_coding	6453	ITSN1	1	0.560049	0	0	5	7.2778e-07	0.0022927	eQTLGen_cis_eQTLs	-	Yes	IMR90:Mesenchymal_Stem_Cell	4.8438e-07	rs28451064	24
	ENSG00000241837	ATP5O	21	35275757	35288284	-1	protein_coding	539	ATP5O	0.434077	-0.502464	0	0	3	6.4046e-07	0.00203064	eQTLGen_cis_eQTLs	-	Yes	Aorta:Left_Ventricle:Liver:Right_Ventricle:Spleen:GM12878:IMR90:Mesenchymal_Stem_Cell:Mesendoderm:Neural_Progenitor_Cell:Trophoblast-like_Cell:hESC	2.81843e-10	rs28451064	24
	ENSG00000243927	MRPS6	21	35445524	35515334	1	protein_coding	64968	MRPS6	0.136244	NA	0	0	110	7.0008e-254	0	eQTLcatalogue/BLUEPRINT_ge_neutrophil:eQTLcatalogue/CEDAR_neutrophil_CD15:eQTLcatalogue/Lepik_2017_ge_blood:eQTLcatalogue/Naranbhai_2015_neutrophil_CD16:eQTLGen_cis_eQTLs:BIOSQTL/BIOS_eQTL_geneLevel:GTEx/v8/Whole_Blood:GTEx/v8/Artery_Aorta:GTEx/v8/Artery_Tibial:GTEx/v7/Whole_Blood:GTEx/v7/Artery_Aorta:GTEx/v7/Artery_Tibial:GTEx/v6/Whole_Blood	-	Yes	Promoter_anchored_loops:Adult_Cortex:Aorta:Left_Ventricle:Liver:Pancreas:Right_Ventricle:Spleen:GM12878:IMR90:Mesenchymal_Stem_Cell:Mesendoderm:Neural_Progenitor_Cell:Trophoblast-like_Cell:hESC	2.81843e-10	rs28451064	24
	ENSG00000272962	SLC5A3	21	35445870	35478561	1	protein_coding	6526	SLC5A3	NA	-1.03909	0	0	0	NA	NA	NA	NA	Yes	Promoter_anchored_loops:Adult_Cortex:Aorta:Left_Ventricle:Liver:Pancreas:Right_Ventricle:Spleen:GM12878:IMR90:Mesenchymal_Stem_Cell:Mesendoderm:Neural_Progenitor_Cell:Trophoblast-like_Cell:hESC	2.81843e-10	rs28451064	24
	ENSG00000198743	SLC5A3	21	35445870	35478559	1	protein_coding	6526	SLC5A3	0.849465	-1.03909	0	0	89	2.0534e-36	0	eQTLcatalogue/BLUEPRINT_ge_neutrophil:eQTLcatalogue/Lepik_2017_ge_blood:eQTLGen_cis_eQTLs:BIOSQTL/BIOS_eQTL_geneLevel:GTEx/v8/Artery_Aorta:GTEx/v8/Artery_Tibial	-	Yes	Promoter_anchored_loops:Adult_Cortex:Aorta:Left_Ventricle:Liver:Pancreas:Right_Ventricle:Spleen:GM12878:IMR90:Mesenchymal_Stem_Cell:Mesendoderm:Neural_Progenitor_Cell:Trophoblast-like_Cell:hESC	2.81843e-10	rs28451064	24
	ENSG00000159197	KCNE2	21	35736323	35743688	1	protein_coding	9992	KCNE2	0.00101841	0.0261494	0	0	58	5.8719e-08	0.000208946	GTEx/v8/Artery_Aorta:GTEx/v8/Artery_Tibial	+	Yes	IMR90:Mesenchymal_Stem_Cell:Mesendoderm:Trophoblast-like_Cell	2.81843e-10	rs28451064	24
	ENSG00000205670	SMIM11	21	35747779	35780164	1	protein_coding	54065	SMIM11	0.556683	-0.465794	0	0	0	NA	NA	NA	NA	Yes	IMR90:Mesenchymal_Stem_Cell:Mesendoderm:Trophoblast-like_Cell	2.81843e-10	rs28451064	24
	ENSG00000222018	C21orf140	21	35772615	35773370	-1	protein_coding	101928147	C21orf140	NA	NA	0	0	0	NA	NA	NA	NA	Yes	IMR90	2.81843e-10	rs28451064	24
	ENSG00000243627	AP000322.53	21	35791013	35796264	-1	protein_coding	388820	SMIM34A	NA	NA	0	0	0	NA	NA	NA	NA	Yes	IMR90	2.81843e-10	rs28451064	24
	ENSG00000180509	KCNE1	21	35818988	35884573	-1	protein_coding	3753	KCNE1	0.00418614	1.75005	0	0	0	NA	NA	NA	NA	Yes	EP_correlation_cell_type_oneway:IMR90	2.81843e-10	rs28451064	24
	ENSG00000159200	RCAN1	21	35885440	35987441	-1	protein_coding	1827	RCAN1	0.557669	-0.673005	0	0	0	NA	NA	NA	NA	Yes	Fetal_Cortex:GM12878:IMR90:Mesenchymal_Stem_Cell:Mesendoderm:Trophoblast-like_Cell:hESC	2.81843e-10	rs28451064	24
	ENSG00000159212	CLIC6	21	36041688	36090525	1	protein_coding	54102	CLIC6	0.000535224	0.264944	0	0	0	NA	NA	NA	NA	Yes	IMR90:Mesenchymal_Stem_Cell:Trophoblast-like_Cell	2.81843e-10	rs28451064	24
	ENSG00000159216	RUNX1	21	36160098	37376965	-1	protein_coding	861	RUNX1	0.449324	0.145299	0	0	0	NA	NA	NA	NA	Yes	IMR90:Mesenchymal_Stem_Cell	2.81843e-10	rs28451064	24
	ENSG00000267812	FKSG68	21	37270353	37270727	-1	protein_coding	400949	FKSG49	NA	NA	0	0	0	NA	NA	NA	NA	Yes	IMR90:Mesenchymal_Stem_Cell	3.89927e-09	rs28451064	24
	ENSG00000268098	AP000688.1	21	37402368	37417818	1	protein_coding	NA	NA	NA	NA	0	0	0	NA	NA	NA	NA	Yes	IMR90:Mesenchymal_Stem_Cell:Mesendoderm	2.81843e-10	rs28451064	24
	ENSG00000185917	SETD4	21	37406839	37451687	-1	protein_coding	54093	SETD4	2.54732e-12	-0.548781	0	0	0	NA	NA	NA	NA	Yes	IMR90:Mesenchymal_Stem_Cell:Mesendoderm	2.81843e-10	rs28451064	24
	ENSG00000159228	CBR1	21	37442239	37445464	1	protein_coding	873	CBR1	0.0064622	-0.503975	0	0	0	NA	NA	NA	NA	Yes	IMR90:Mesenchymal_Stem_Cell:Mesendoderm	2.81843e-10	rs28451064	24
	ENSG00000159231	CBR3	21	37507210	37518864	1	protein_coding	874	CBR3	8.02769e-06	0.270348	0	0	0	NA	NA	NA	NA	Yes	IMR90:Mesenchymal_Stem_Cell:hESC	2.81843e-10	rs28451064	24
	ENSG00000159259	CHAF1B	21	37757676	37791313	1	protein_coding	8208	CHAF1B	0.536697	-0.16041	0	0	0	NA	NA	NA	NA	Yes	IMR90:Mesenchymal_Stem_Cell	2.81843e-10	rs28451064	24
	ENSG00000159261	CLDN14	21	37832919	37948867	-1	protein_coding	23562	CLDN14	0.000330687	-0.047663	0	0	0	NA	NA	NA	NA	Yes	IMR90:Mesenchymal_Stem_Cell	2.81843e-10	rs28451064	24
	ENSG00000157551	KCNJ15	21	39529128	39679279	1	protein_coding	3772	KCNJ15	0.150462	-0.0344617	0	0	10	1.1698e-10	0	eQTLGen_trans_eQTLs	+	No	NA	1.21398e-08	rs10774625	21
	ENSG00000160179	ABCG1	21	43619799	43717354	1	protein_coding	9619	ABCG1	0.358876	NA	0	0	8	5.3532e-07	0.00470961	eQTLGen_trans_eQTLs	+	No	NA	1.28453e-08	rs10774625	21
	ENSG00000160185	UBASH3A	21	43824008	43867791	1	protein_coding	53347	UBASH3A	3.97257e-07	0.0455067	0	0	8	7.9987e-07	0.00675055	eQTLGen_trans_eQTLs	+	No	NA	1.21398e-08	rs10774625	21
	ENSG00000100034	PPM1F	22	22273793	22307209	-1	protein_coding	9647	PPM1F	0.00026747	-1.0514	0	0	0	NA	NA	NA	NA	Yes	IMR90	NA	rs180803	25
	ENSG00000100218	RTDR1	22	23401593	23487208	-1	protein_coding	27156	RTDR1	0.0035104	-0.00782654	0	0	0	NA	NA	NA	NA	Yes	Fetal_Cortex	3.75266e-06	rs180803	25
	ENSG00000100228	RAB36	22	23487513	23506537	1	protein_coding	9609	RAB36	1.44186e-05	3.33172	0	0	0	NA	NA	NA	NA	Yes	Fetal_Cortex	3.75266e-06	rs180803	25
	ENSG00000186716	BCR	22	23521891	23660224	1	protein_coding	613	BCR	0.999967	3.82978	0	0	0	NA	NA	NA	NA	Yes	IMR90	3.75266e-06	rs180803	25
	ENSG00000159496	RGL4	22	24030323	24041363	1	protein_coding	266747	RGL4	2.32929e-10	-0.0701847	0	0	11	5.1169e-08	0.000708038	eQTLGen_trans_eQTLs	+	No	NA	1.21398e-08	rs10774625	21
	ENSG00000187792	ZNF70	22	24083769	24093279	-1	protein_coding	7621	ZNF70	0.16832	-0.713289	0	0	0	NA	NA	NA	NA	Yes	Left_Ventricle:IMR90	4.99418e-08	rs180803	25
	ENSG00000128218	VPREB3	22	24094930	24096655	-1	protein_coding	29802	VPREB3	0.0161486	0.397015	0	0	12	9.0456e-15	0	eQTLGen_trans_eQTLs	-	Yes	Left_Ventricle:IMR90	1.21398e-08	rs10774625;rs180803	21:25:00
	ENSG00000169314	C22orf15	22	24105208	24108048	1	protein_coding	150248	C22orf15	0.0813466	0.00519156	0	0	0	NA	NA	NA	NA	Yes	Left_Ventricle:IMR90	4.99418e-08	rs180803	25
	ENSG00000250479	CHCHD10	22	24108021	24110630	-1	protein_coding	400916	CHCHD10	0.000132412	-1.29512	0	0	6	1.40465e-06	5.52235e-12	GTEx/v8/Artery_Tibial:GTEx/v8/Skin_Sun_Exposed_Lower_leg:GTEx/v6/Nerve_Tibial	-	Yes	Left_Ventricle:IMR90	4.99418e-08	rs180803	25
	ENSG00000099953	MMP11	22	24110413	24126503	1	protein_coding	4320	MMP11	6.59355e-05	-0.162393	0	0	1	0.00010726	0.0241411	GTEx/v8/Esophagus_Mucosa	NA	Yes	Left_Ventricle:IMR90	4.99418e-08	rs180803	25
	ENSG00000267954	AP000349.1	22	24124467	24126145	-1	protein_coding	NA	NA	NA	NA	0	0	0	NA	NA	NA	NA	Yes	Promoter_anchored_loops	NA	rs180803	25
	ENSG00000099956	SMARCB1	22	24129150	24176703	1	protein_coding	6598	SMARCB1	0.996808	NA	1	4.111	0	NA	NA	NA	NA	Yes	Promoter_anchored_loops	NA	rs180803	25
	ENSG00000099958	DERL3	22	24176690	24181315	-1	protein_coding	91319	DERL3	0.000238218	-0.550083	1	4.111	0	NA	NA	NA	NA	No	NA	NA	rs180803	25
	ENSG00000133460	SLC2A11	22	24198890	24228496	1	protein_coding	66035	SLC2A11	5.45934e-12	0.357007	0	0	0	NA	NA	NA	NA	Yes	EP_links_oneway	NA	rs180803	25
	ENSG00000251357	AP000350.10	22	24204375	24237410	1	protein_coding	NA	NA	NA	NA	0	0	0	NA	NA	NA	NA	Yes	Promoter_anchored_loops	2.40738e-08	rs180803	25
	ENSG00000099977	DDT	22	24313554	24322660	-1	protein_coding	1652	DDT	0.412926	NA	0	0	8	1.15886e-07	3.53674e-13	eQTLGen_cis_eQTLs:GTEx/v8/Thyroid:GTEx/v7/Thyroid	-	Yes	Mesenchymal_Stem_Cell	8.38884e-07	rs180803	25
	ENSG00000099984	GSTT2	22	24322339	24326106	1	protein_coding	2953	GSTT2	0.226735	NA	0	0	0	NA	NA	NA	NA	Yes	Mesenchymal_Stem_Cell	NA	rs180803	25
	ENSG00000184674	GSTT1	22	24376133	24384680	-1	protein_coding	2952	GSTT1	0.00166898	NA	0	0	27	2.9655e-20	0	eQTLGen_cis_eQTLs	+	Yes	Mesenchymal_Stem_Cell	7.19087e-07	rs180803	25
	ENSG00000099991	CABIN1	22	24407642	24574596	1	protein_coding	23523	CABIN1	8.54366e-08	-0.916076	10	10.46	2	2.37355e-05	3.10351e-06	GTEx/v8/Cells_Cultured_fibroblasts:GTEx/v8/Testis	NA	Yes	Promoter_anchored_loops:Adult_Cortex:IMR90:Mesenchymal_Stem_Cell:Mesendoderm:hESC	1.26794e-09	rs180803	25
	ENSG00000099994	SUSD2	22	24577227	24585078	1	protein_coding	56241	SUSD2	1.32606e-10	0.366056	1	10.07	39	5.4629e-36	0	eQTLcatalogue/GENCORD_ge_fibroblast:eQTLcatalogue/TwinsUK_ge_fat:eQTLGen_cis_eQTLs:GTEx/v8/Adipose_Subcutaneous:GTEx/v8/Adipose_Visceral_Omentum:GTEx/v8/Whole_Blood:GTEx/v8/Breast_Mammary_Tissue:GTEx/v8/Colon_Sigmoid:GTEx/v8/Esophagus_Gastroesophageal_Junction:GTEx/v8/Esophagus_Mucosa:GTEx/v8/Esophagus_Muscularis:GTEx/v8/Heart_Left_Ventricle:GTEx/v8/Muscle_Skeletal:GTEx/v8/Nerve_Tibial:GTEx/v8/Ce…	+	Yes	Promoter_anchored_loops:IMR90:Mesenchymal_Stem_Cell	1.26794e-09	rs180803	25
	ENSG00000099998	GGT5	22	24615622	24641110	-1	protein_coding	2687	GGT5	1.39303e-05	-0.269739	17	15.52	27	8.05026e-15	0	eQTLcatalogue/TwinsUK_ge_fat:eQTLGen_trans_eQTLs:GTEx/v8/Adipose_Subcutaneous:GTEx/v8/Breast_Mammary_Tissue:GTEx/v8/Esophagus_Gastroesophageal_Junction:GTEx/v8/Esophagus_Mucosa:GTEx/v8/Esophagus_Muscularis:GTEx/v8/Heart_Left_Ventricle:GTEx/v8/Muscle_Skeletal:GTEx/v8/Nerve_Tibial:GTEx/v8/Skin_Not_Sun_Exposed_Suprapubic:GTEx/v8/Skin_Sun_Exposed_Lower_leg:GTEx/v7/Adipose_Subcutaneous:GTEx/v7/Esophag…	+	Yes	Promoter_anchored_loops	1.21398e-08	rs180803;rs10774625	21:25:00
	ENSG00000100014	SPECC1L	22	24666786	24813708	1	protein_coding	23384	SPECC1L	0.993395	-1.2228	114	14.87	33	1.33173e-27	1.16147e-24	eQTLcatalogue/CEDAR_neutrophil_CD15:eQTLcatalogue/Fairfax_2014_IFN24:PsychENCODE_eQTLs:eQTLGen_cis_eQTLs:GTEx/v8/Whole_Blood:GTEx/v8/Artery_Tibial:GTEx/v7/Nerve_Tibial	-	Yes	Promoter_anchored_loops:Adult_Cortex:Fetal_Cortex	1.26794e-09	rs180803	25
	ENSG00000258555	SPECC1L-ADORA2A	22	24666866	24838324	1	protein_coding	101730217	SPECC1L-ADORA2A	NA	NA	120	14.87	0	NA	NA	NA	NA	Yes	Promoter_anchored_loops:Adult_Cortex:Fetal_Cortex	1.26794e-09	rs180803	25
	ENSG00000128271	ADORA2A	22	24813847	24838328	1	protein_coding	135	ADORA2A	0.331624	-1.27458	11	4.387	29	5.3563e-12	0	eQTLcatalogue/Alasoo_2018_ge_macrophage_Salmonella:eQTLGen_cis_eQTLs:GTEx/v8/Whole_Blood:GTEx/v8/Skin_Sun_Exposed_Lower_leg:GTEx/v7/Whole_Blood:GTEx/v7/Lung:GTEx/v7/Skin_Sun_Exposed_Lower_leg	+	Yes	Adult_Cortex:Aorta:Bladder:Left_Ventricle:Liver:Spleen:GM12878:IMR90:Mesenchymal_Stem_Cell:Mesendoderm:Trophoblast-like_Cell:hESC	2.40738e-08	rs180803	25
	ENSG00000100024	UPB1	22	24863206	24924358	1	protein_coding	51733	UPB1	1.85087e-07	-0.0575783	28	14.16	41	2.7263e-106	0	eQTLcatalogue/Fairfax_2012_B-cell_CD19:eQTLcatalogue/GENCORD_ge_T-cell:eQTLcatalogue/Kasela_2017_T-cell_CD4:DICE/T_CD4_naive:DICE/T_CD8_naive:DICE/T_CD4_TH17:eQTLGen_cis_eQTLs:GTEx/v8/Whole_Blood:GTEx/v8/Artery_Tibial:GTEx/v8/Brain_Nucleus_accumbens_basal_ganglia:GTEx/v8/Heart_Left_Ventricle:GTEx/v8/Muscle_Skeletal:GTEx/v8/Nerve_Tibial:GTEx/v8/Spleen:GTEx/v7/Adipose_Subcutaneous:GTEx/v7/Adrenal_G…	+	Yes	Left_Ventricle:Liver:GM12878:IMR90:Mesenchymal_Stem_Cell:Mesendoderm:Trophoblast-like_Cell:hESC	2.40738e-08	rs180803	25
	ENSG00000138867	GUCD1	22	24936406	24951903	-1	protein_coding	83606	GUCD1	0.0166879	-0.251794	15	8.841	16	1.7235e-06	0.00185535	PsychENCODE_eQTLs:eQTLGen_cis_eQTLs	-	Yes	Promoter_anchored_loops:Adult_Cortex:Fetal_Cortex:Aorta:Left_Ventricle:Liver:Right_Ventricle:Spleen:GM12878:IMR90:Mesenchymal_Stem_Cell:Mesendoderm:Trophoblast-like_Cell:hESC	7.22306e-09	rs180803	25
	ENSG00000100028	SNRPD3	22	24951471	25005947	1	protein_coding	6634	SNRPD3	0.877845	-0.828887	47	13.25	23	6.64783e-06	0.0332392	eQTLcatalogue/CEDAR_T-cell_CD8	-	Yes	Promoter_anchored_loops:Adult_Cortex:Fetal_Cortex:Aorta:Left_Ventricle:Liver:Right_Ventricle:Spleen:GM12878:IMR90:Mesenchymal_Stem_Cell:Mesendoderm:Trophoblast-like_Cell:hESC	7.22306e-09	rs180803	25
	ENSG00000100031	GGT1	22	24979718	25024972	1	protein_coding	2678	GGT1	0.676975	-0.203276	34	18.89	32	7.91323e-21	0	eQTLcatalogue/GENCORD_ge_T-cell:eQTLcatalogue/GEUVADIS_ge_LCL:eQTLcatalogue/Quach_2016_ge_monocyte_IAV:eQTLcatalogue/Quach_2016_ge_monocyte_LPS:eQTLcatalogue/Quach_2016_ge_monocyte_naive:eQTLcatalogue/Quach_2016_ge_monocyte_Pam3CSK4:eQTLcatalogue/Quach_2016_ge_monocyte_R848:eQTLGen_cis_eQTLs:GTEx/v8/Adipose_Subcutaneous:GTEx/v8/Adipose_Visceral_Omentum:GTEx/v8/Whole_Blood:GTEx/v8/Artery_Aorta:GTE…	-	Yes	Promoter_anchored_loops:IMR90:Mesenchymal_Stem_Cell:Mesendoderm:hESC	4.58547e-08	rs180803	25
	ENSG00000178026	FAM211B	22	24981588	24989175	-1	protein_coding	388886	FAM211B	1.90289e-11	NA	18	13.25	3	5.51351e-14	1.4099e-13	eQTLcatalogue/Quach_2016_ge_monocyte_LPS:eQTLcatalogue/Quach_2016_ge_monocyte_naive:eQTLcatalogue/Quach_2016_ge_monocyte_Pam3CSK4:GTEx/v8/Whole_Blood:GTEx/v7/Whole_Blood:GTEx/v6/Whole_Blood	NA	Yes	Promoter_anchored_loops:IMR90:Mesenchymal_Stem_Cell:Mesendoderm:hESC	4.58547e-08	rs180803	25
	ENSG00000167037	SGSM1	22	25202236	25323545	1	protein_coding	129049	SGSM1	0.977249	0.680783	3	2.146	0	NA	NA	NA	NA	No	NA	NA	rs180803	25
	ENSG00000206069	TMEM211	22	25331077	25342662	-1	protein_coding	255349	TMEM211	0.216382	0.000416857	0	0	0	NA	NA	NA	NA	Yes	Promoter_anchored_loops:Left_Ventricle	2.40738e-08	rs180803	25
	ENSG00000197077	KIAA1671	22	25348697	25593415	1	protein_coding	85379	KIAA1671	NA	0.192926	0	0	0	NA	NA	NA	NA	Yes	Promoter_anchored_loops:Left_Ventricle	2.40738e-08	rs180803	25
	ENSG00000100077	ADRBK2	22	25960816	26125261	1	protein_coding	157	ADRBK2	0.793704	-2.21378	0	0	2	1.11774e-05	1.69277e-24	GTEx/v8/Artery_Tibial:GTEx/v8/Muscle_Skeletal	NA	No	NA	NA	rs180803	25
	ENSG00000128203	ASPHD2	22	26825239	26840981	1	protein_coding	57168	ASPHD2	0.526013	0.178506	0	0	0	NA	NA	NA	NA	Yes	Mesenchymal_Stem_Cell	4.58547e-08	rs180803	25
	ENSG00000100099	HPS4	22	26839389	26879803	-1	protein_coding	89781	HPS4	1.40159e-05	-0.475014	0	0	0	NA	NA	NA	NA	Yes	IMR90:Mesenchymal_Stem_Cell	4.58547e-08	rs180803	25
	ENSG00000100104	SRRD	22	26879843	26890624	1	protein_coding	402055	SRRD	1.58605e-06	0.559878	0	0	0	NA	NA	NA	NA	Yes	IMR90:Mesenchymal_Stem_Cell	4.58547e-08	rs180803	25
	ENSG00000128294	TPST2	22	26921458	26992681	-1	protein_coding	8459	TPST2	0.599489	0.162139	0	0	0	NA	NA	NA	NA	Yes	IMR90	4.58547e-08	rs180803	25
	ENSG00000100122	CRYBB1	22	26995242	27014052	-1	protein_coding	1414	CRYBB1	0.00038865	-0.368742	0	0	0	NA	NA	NA	NA	Yes	IMR90	NA	rs180803	25
	ENSG00000196431	CRYBA4	22	27017928	27026636	1	protein_coding	1413	CRYBA4	6.69436e-08	-0.363477	0	0	0	NA	NA	NA	NA	Yes	IMR90	NA	rs180803	25
	ENSG00000167065	DUSP18	22	31048038	31063877	-1	protein_coding	150290	DUSP18	0.0618037	0.905276	0	0	13	2.9267e-12	0	eQTLGen_trans_eQTLs	-	No	NA	1.21398e-08	rs10774625	21
	ENSG00000133422	MORC2	22	31321117	31364284	-1	protein_coding	22880	MORC2	0.999967	-0.841521	0	0	7	1.1846e-06	0.00941099	eQTLGen_trans_eQTLs	+	No	NA	1.21398e-08	rs10774625	21
	ENSG00000128245	YWHAH	22	32340447	32353590	1	protein_coding	7533	YWHAH	0.555591	NA	0	0	9	5.5046e-10	2.07943e-05	eQTLGen_trans_eQTLs	-	No	NA	1.28453e-08	rs10774625	21
	ENSG00000128284	APOL3	22	36536372	36562225	-1	protein_coding	80833	APOL3	2.87222e-05	-0.122283	0	0	17	4.7959e-26	0	eQTLGen_trans_eQTLs	+	No	NA	1.21398e-08	rs10774625	21
	ENSG00000128335	APOL2	22	36622256	36636000	-1	protein_coding	23780	APOL2	0.000139187	0.743617	0	0	12	2.8243e-12	0	eQTLGen_trans_eQTLs	+	No	NA	1.21398e-08	rs10774625	21
	ENSG00000100385	IL2RB	22	37521878	37571094	-1	protein_coding	3560	IL2RB	0.986757	0.0409568	0	0	16	8.5468e-18	0	eQTLGen_trans_eQTLs	+	No	NA	1.21398e-08	rs10774625	21
	ENSG00000100097	LGALS1	22	38071615	38075813	1	protein_coding	3956	LGALS1	0.0046369	0.319994	0	0	17	5.9054e-19	0	eQTLGen_trans_eQTLs	-	No	NA	7.40201e-11	rs115654617;rs10774625	05:21:00
	ENSG00000100246	DNAL4	22	39174513	39190203	-1	protein_coding	10126	DNAL4	0.323422	-0.725365	0	0	1	6.1723e-06	0.0393131	eQTLGen_trans_eQTLs	-	No	NA	0.0453907	rs10774625	21
	ENSG00000100346	CACNA1I	22	39966758	40085742	1	protein_coding	8911	CACNA1I	0.999999	0.144812	0	0	11	3.7242e-09	0.000105597	eQTLGen_trans_eQTLs	+	No	NA	1.21398e-08	rs10774625	21
	ENSG00000159958	TNFRSF13C	22	42321045	42322822	-1	protein_coding	115650	TNFRSF13C	0.641055	-0.0639812	0	0	13	1.8955e-15	0	eQTLGen_trans_eQTLs	-	No	NA	1.21398e-08	rs10774625	21
	ENSG00000100266	PACSIN2	22	43231418	43411151	-1	protein_coding	11252	PACSIN2	0.270396	0.619978	0	0	6	9.3047e-07	0.0077449	eQTLGen_trans_eQTLs	-	No	NA	1.61723e-08	rs10774625	21
	ENSG00000100288	CHKB	22	51017378	51039884	-1	protein_coding	1120	CHKB	0.000644971	0.337272	0	0	1	3.746e-06	0.0261476	eQTLGen_trans_eQTLs	NA	No	NA	NA	rs112374545	23
	ENSG00000002586	CD99	23	2609220	2659350	1	protein_coding	4267	CD99	0.217613	NA	0	0	11	2.335e-09	7.33407e-05	eQTLGen_trans_eQTLs	-	No	NA	1.21398e-08	rs10774625	21
	ENSG00000156313	RPGR	23	38128416	38186817	-1	protein_coding	6103	RPGR	0.997858	-0.177321	0	0	5	9.006e-07	0.00749681	eQTLGen_trans_eQTLs	-	No	NA	3.83808e-08	rs10774625	21
	ENSG00000204131	NHSL2	23	71130938	71363424	1	protein_coding	340527	NHSL2	0.812282	NA	0	0	9	2.6412e-07	0.00255344	eQTLGen_trans_eQTLs	-	No	NA	1.21398e-08	rs10774625	21
	ENSG00000147234	FRMPD3	23	106765680	106848481	1	protein_coding	84443	FRMPD3	0.910768	NA	0	0	12	6.0852e-09	0.000135639	eQTLGen_trans_eQTLs	-	No	NA	1.21398e-08	rs10774625	21
	ENSG00000157514	TSC22D3	23	106956451	107020572	-1	protein_coding	1831	TSC22D3	0.771726	NA	0	0	8	1.0748e-07	0.00120792	eQTLGen_trans_eQTLs	-	No	NA	1.21398e-08	rs10774625	21
	ENSG00000077721	UBE2A	23	118708501	118718381	1	protein_coding	7319	UBE2A	0.798144	-0.437605	0	0	5	6.4912e-07	0.00566251	eQTLGen_trans_eQTLs	-	No	NA	1.21398e-08	rs10774625	21
	ENSG00000010404	IDS	23	148558521	148615470	-1	protein_coding	3423	IDS	0.97926	0.659775	0	0	8	1.4932e-07	0.00160871	eQTLGen_trans_eQTLs	-	No	NA	1.21398e-08	rs10774625	21
	Note. Type = Gene biotype from Ensembl.
	pLI = pLI score from ExAC database. The probability of being loss-of-function intolerant. The higher the score is, the more intolerant to loss-of-function mutations the gene is.
	ncRVIS = Non-coding residual variation intolerance score. The higher the score is, the more intolerant to non-coding variation the gene is.
	posMapSNPs = Number of SNPs mapped to gene based on positional mapping.
	posMapMaxCADD = Maximum CADD score of mapped SNPs by positional mapping.
	eqtlMapSNPs = Number of SNPs mapped to gene based on eQTL mapping.
	eqtlMapminP = The minimum eQTL P-value of mapped SNPs.
	eqtlMapminQ = The minimum eQTL FDR of mapped SNPs.
	eqtlMapts = Tissue types of mapped eQTL SNPs.
	eqtlDirection = Consequential direction of mapped eQTL SNPs after aligning risk increasing alleles in GWAS and tested alleles in eQTL data source.
	ciMap = "Yes" for genes mapped by chromatin interaction mapping, "No" for non-mapped genes.
	ciMapts = Tissue/cell types of mapped chromatin interactions.
	minGwasP = The minimum P-value of mapped SNPs.
	IndSigSNPs = rsID of the independent significant SNPs that are in LD with the mapped SNPs.
