# Supplementary material for: A multivariate genome-wide association study of psycho-cardiometabolic multimorbidity
Source: PLoS Genet. 2023 Jun 30;19(6):e1010508. doi: 10.1371/journal.pgen.1010508 (PMC10343069; doi:10.1371/journal.pgen.1010508)
Supplement: S10 Table — (XLSX) [file pgen.1010508.s010.xlsx]

## Sheet: Sheet1
	S10 Table. Proportion of multimorbid individuals in UK Biobank and their polygenic risk scores calculated using PRSice-2
	ALL SAMPLE (N = 306,734)								MALES (N = 141,720)							FEMALES (N = 165,014)
	Disease status	N (%)	MM-PRS all SNPs	MM-PRS non-het SNPs	CAD-PRS	T2D-PRS	MD-PRS		N (%)	MM-PRS all SNPs	MM-PRS non-het SNPs	CAD-PRS	T2D-PRS	MD-PRS		N (%)	MM-PRS all SNPs	MM-PRS non-het SNPs	CAD-PRS	T2D-PRS	MD-PRS
	0 diseases	238098 (77.62%)	-0.037 (0.002)	-0.037 (0.002)	-0.021 (0.002)	-0.022 (0.002)	-0.032 (0.002)		109982 (77.61%)	-0.048 (0.003)	-0.048 (0.003)	-0.031 (0.003)	-0.030 (0.003)	-0.029 (0.003)		128116 (77.64%)	-0.028 (0.003)	-0.028 (0.003)	-0.013 (0.003)	-0.015 (0.003)	-0.034 (0.003)
	1 disease	62277 (20.30%)	0.111 (0.004)	0.111 (0.004)	0.062 (0.004)	0.057 (0.004)	0.112 (0.004)		27773 (19.60%)	0.143 (0.006)	0.143 (0.006)	0.088 (0.006)	0.079 (0.006)	0.101 (0.006)		34504 (24.35%)	0.085 (0.005)	0.085 (0.005)	0.041 (0.005)	0.039 (0.005)	0.121 (0.005)
	MD	40560 (65.13%)	0.036 (0.005)	0.036 (0.005)	-0.005 (0.005)	-0.010 (0.005)	0.147 (0.005)		13187 (47.48%)	0.023 (0.009)	0.023 (0.009)	-0.036 (0.009)	-0.014 (0.009)	0.166 (0.009)		27373 (79.33%)	0.042 (0.006)	0.042 (0.006)	0.010 (0.006)	-0.009 (0.006)	0.138 (0.006)
	T2D	11397 (18.30%)	0.250 (0.009)	0.250 (0.009)	0.088 (0.009)	0.321 (0.009)	0.038 (0.009)		7036 (25.33%)	0.236 (0.012)	0.236 (0.012)	0.071 (0.012)	0.314 (0.012)	0.045 (0.012)		4361 (12.64%)	0.273 (0.015)	0.273 (0.015)	0.114 (0.015)	0.333 (0.015)	0.027 (0.015)
	CAD	10320 (16.57%)	0.251 (0.010)	0.251 (0.010)	0.297 (0.010)	0.028 (0.010)	0.055 (0.010)		7550 (27.18%)	0.265 (0.011)	0.265 (0.011)	0.320 (0.011)	0.021 (0.012)	0.038 (0.012)		2770 (8.03%)	0.215 (0.019)	0.215 (0.019)	0.235 (0.019)	0.048 (0.019)	0.102 (0.019)
	2 diseases	5923 (1.93%)	0.379 (0.013)	0.379 (0.013)	0.235 (0.013)	0.272 (0.013)	0.173 (0.013)		3662 (2.58%)	0.389 (0.016)	0.388 (0.016)	0.251 (0.017)	0.266 (0.017)	0.172 (0.016)		2261 (1.37%)	0.365 (0.021)	0.364 (0.021)	0.210 (0.021)	0.281 (0.021)	0.175 (0.021)
	MD, T2D	2164 (36.54%)	0.335 (0.022)	0.335 (0.022)	0.128 (0.021)	0.341 (0.022)	0.185 (0.021)		1016 (27.74%)	0.312 (0.031)	0.311 (0.031)	0.111 (0.031)	0.328 (0.032)	0.171 (0.031)		1148 (50.77%)	0.356 (0.030)	0.356 (0.030)	0.144 (0.029)	0.353 (0.029)	0.197 (0.029)
	MD, CAD	1643 (27.74%)	0.319 (0.024)	0.319 (0.024)	0.279 (0.024)	0.050 (0.024)	0.201 (0.024)		982 (26.82%)	0.319 (0.030)	0.319 (0.030)	0.311 (0.031)	0.005 (0.03)	0.211 (0.03)		661 (29.23%)	0.320 (0.038)	0.320 (0.038)	0.231 (0.039)	0.118 (0.039)	0.185 (0.04)
	CAD, T2D	2116 (35.73%)	0.471 (0.022)	0.471 (0.022)	0.310 (0.022)	0.372 (0.022)	0.140 (0.022)		1664 (45.44%)	0.477 (0.024)	0.477 (0.024)	0.301 (0.025)	0.382 (0.024)	0.15 (0.025)		452 (19.99%)	0.452 (0.050)	0.451 (0.050)	0.345 (0.049)	0.336 (0.048)	0.104 (0.045)
	3 diseases
	MD, CAD, T2D	436 (0.14%)	0.585 (0.046)	0.585 (0.046)	0.382 (0.046)	0.388 (0.048)	0.285 (0.046)		303 (0.21%)	0.585 (0.057)	0.585 (0.057)	0.383 (0.055)	0.401 (0.057)	0.265 (0.057)		133 (0.08%)	0.586 (0.08)	0.586 (0.080)	0.379 (0.082)	0.360 (0.088)	0.329 (0.077)
	Note. Means (and SEs) of four polygenic risk scores based on multimorbidity, CAD, T2D and MD GWASs. Polygenic risk scores have been standardised. PRS = polygenic risk scores, MM = multimorbidity, CAD = coronary artery disease, T2D = type 2 diabetes, MD = major depression, SNPs = single-nucleotide polymorphism, Non-het = non-heterogeneous SNPs, GWAS = genome-wide association study.
