# Supplementary material for: A multivariate genome-wide association study of psycho-cardiometabolic multimorbidity
Source: PLoS Genet. 2023 Jun 30;19(6):e1010508. doi: 10.1371/journal.pgen.1010508 (PMC10343069; doi:10.1371/journal.pgen.1010508)
Supplement: S11 Table — (XLSX) [file pgen.1010508.s011.xlsx]

## Sheet: Sheet1
	S11 Table. Sex-stratified results for the association between multimorbidity polygenic risk score and disease status in UK Biobank
	Outcome	PRS all sample adjusted OR (95% CI)	PRS males adjusted OR (95% CI)	PRS females adjusted OR (95% CI)
	Healthy	Ref	Ref	Ref
	MD only	1.07 (1.06-1.08)	1.07 (1.05-1.09)	1.07 (1.05-1.08)
	T2D only	1.36 (1.33-1.38)	1.36 (1.32-1.39)	1.36 (1.32-1.40)
	CAD only	1.38 (1.35-1.41)	1.41 (1.38-1.45)	1.29 (1.25-1.34)
	MD and T2D	1.46 (1.40-1.52)	1.45 (1.36-1.54)	1.47 (1.39-1.56)
	MD and CAD	1.46 (1.39-1.53)	1.48 (1.38-1.57)	1.43 (1.33-1.55)
	CAD and T2D	1.73 (1.66-1.81)	1.76 (1.67-1.85)	1.64 (1.49-1.80)
	Multimorbidity	1.91 (1.74-2.10)	1.94 (1.73-2.17)	1.86 (1.57-2.20)
	Note. Results from multinomial logistic regression adjusted for age and sex (Nall = 306,734, Nmales = 141,720, Nfemales = 165,014). Polygenic risk score has been standardised. Reference category = healthy. Multimorbidity = CAD + T2D + MD. OR, odds ratio; CI, confidence interval; MM, multimorbidity; CAD, coronary artery disease; T2D, type 2 diabetes; MD, major depression.
