# Supplementary material for: A multivariate genome-wide association study of psycho-cardiometabolic multimorbidity
Source: PLoS Genet. 2023 Jun 30;19(6):e1010508. doi: 10.1371/journal.pgen.1010508 (PMC10343069; doi:10.1371/journal.pgen.1010508)
Supplement: S12 Table — (XLSX) [file pgen.1010508.s012.xlsx]

## Sheet: Sheet1
	S12 Table. Results of LD Score regression analyses between psycho-cardiometabolic multimorbidity and various risk factors
	Phenotype	Category	Multimorbidity				Coronary artery disease				Type 2 diabetes				Major depression				Reference (GWAS ID)
			Genetic Correlation (rg)	SE	P-value	P-adjusted	Genetic Correlation (rg)	SE	P-value	P-adjusted	Genetic Correlation (rg)	SE	P-value	P-adjusted	Genetic Correlation (rg)	SE	P-value	P-adjusted
	Insomnia	sleep patterns	0.3601	0.0254	1.2298e-45	2.21364e-44	0.2122	0.0428	7.3677e-07	1.32619e-05	0.2091	0.0266	3.9977e-15	7.19586e-14	0.4088	0.0226	6.9915e-73	1.25847e-71	PMID: 30804565
	Intelligence	cognitive	-0.1682	0.0183	3.3195e-20	5.9751e-19	-0.1843	0.0304	1.392e-09	2.5056e-08	-0.1323	0.018	2.2223e-13	4.00014e-12	-0.0433	0.0186	0.0198	0.3564	PMID: 29942086
	Childhood maltreatment	environmental	0.3319	0.0274	7.1062e-34	1.27912e-32	0.0887	0.0469	0.0587	1	0.1613	0.0236	8.4949e-12	1.52908e-10	0.5165	0.0241	3.2273e-102	5.80914e-101	PMID: 33740410
	Neuroticism	psychiatric	0.33	0.0208	1.332e-56	2.3976e-55	0.1632	0.0306	9.3154e-08	1.67677e-06	0.0799	0.0201	6.8464e-05	0.00123235	0.6868	0.0131	0	0	PMID: 29942085
	SESA	psychiatric	0.2081	0.0229	9.0819e-20	1.63474e-18	0.1225	0.0362	0.0007	0.0126	0.0251	0.0224	0.2627	1	0.5323	0.0185	5.9191e-182	1.06544e-180	PMID: 31972866
	Worry	psychiatric	0.1819	0.0225	6.7334e-16	1.21201e-14	0.1045	0.035	0.0028	0.0504	-0.0362	0.0205	0.0774	1	0.5799	0.0178	3.9946e-233	7.19028e-232	PMID: 29942085
	Income (MTAG)	socio-economic	-0.3453	0.0188	2.7697e-75	4.98546e-74	-0.2788	0.0335	8.3943e-17	1.51097e-15	-0.2524	0.0183	3.316e-43	5.9688e-42	-0.2138	0.0207	4.307e-25	7.7526e-24	PMID: 31844048
	Current smoking	smoking behaviour	0.3382	0.0228	1.4128e-49	2.54304e-48	0.2041	0.038	7.7149e-08	1.38868e-06	0.2201	0.0213	5.1927e-25	9.34686e-24	0.3015	0.0239	2.1088e-36	3.79584e-35	ukb-a-225
	BMI	adiposity	0.5966	0.0176	5.0282e-252	9.05076e-251	0.2652	0.0327	5.4953e-16	9.89154e-15	0.5653	0.0226	1.591e-137	2.8638e-136	0.1417	0.0161	1.6851e-18	3.03318e-17	ukb-b-19953
	Body fat percentage	adiposity	0.5671	0.0201	1.7225e-175	3.1005e-174	0.2651	0.033	8.7475e-16	1.57455e-14	0.5239	0.0246	4.7831e-101	8.60958e-100	0.1445	0.0147	9.1431e-23	1.64576e-21	ukb-b-8909
	Systolic blood pressure	blood pressure	0.2259	0.0182	3.2971e-35	5.93478e-34	0.2841	0.0375	3.3887e-14	6.09966e-13	0.2008	0.0185	1.703e-27	3.0654e-26	-0.0144	0.0155	0.352	1	ieu-b-38
	Diastolic blood pressure	blood pressure	0.1692	0.0183	2.306e-20	4.1508e-19	0.2079	0.0423	9.1141e-07	1.64054e-05	0.1408	0.0185	2.8729e-14	5.17122e-13	0.0033	0.0145	0.8196	14.7528	ieu-b-39
	C-reactive protein	inflammatory marker	0.4119	0.0432	1.531e-21	2.7558e-20	0.2189	0.0498	1.1124e-05	0.000200232	0.3719	0.0412	1.7371e-19	3.12678e-18	0.1171	0.0211	2.8963e-08	5.21334e-07	ukb-d-30710_irnt
	Fasting insulin	glycemic	0.3502	0.0507	4.7069e-12	8.47242e-11	0.0858	0.0871	0.3246	1	0.3419	0.0641	9.673e-08	1.74114e-06	-0.0545	0.0499	0.2751	1	ieu-b-116
	LDL cholesterol	lipids	0.1317	0.0337	9.337e-05	0.00168066	0.1691	0.0543	0.0018	0.0324	0.0889	0.0375	0.0178	0.3204	0.0474	0.0229	0.0383	0.6894	PMID: 24097068
	HDL cholesterol	lipids	-0.3564	0.0268	2.3442e-40	4.21956e-39	-0.235	0.0371	2.4899e-10	4.48182e-09	-0.3652	0.03	3.4293e-34	6.17274e-33	-0.0421	0.0194	0.0303	0.5454	PMID: 24097068
	Total cholesterol	lipids	0.0894	0.0307	0.0036	0.0648	0.1242	0.0514	0.0157	0.2826	0.0447	0.033	0.1758	1	0.0593	0.0241	0.0139	0.2502	PMID: 24097068
	Triglycerides	lipids	0.3616	0.041	1.0437e-18	1.87866e-17	0.2218	0.0438	4.2135e-07	7.5843e-06	0.3295	0.0451	2.7139e-13	4.88502e-12	0.1144	0.0198	8.0469e-09	1.44844e-07	PMID: 24097068
	Coronary artery disease*	multimorbidity component	0.5258	0.0295	5.6224e-71	1.01203e-69	1	0	0	0	0.3678	0.037	2.5965e-23	4.6737e-22	0.1621	0.032	3.9467e-07	7.10406e-06	PMID: 26343387
	Type 2 diabetes*	multimorbidity component	0.8966	0.0062	0	0	0.3678	0.037	2.5965e-23	4.6737e-22	1	0	0	0	0.1442	0.0184	5.1643e-15	9.29574e-14	PMID: 30297969
	Major depression*	multimorbidity component	0.489	0.0178	1.2406e-166	2.23308e-165	0.1621	0.032	3.9467e-07	7.10406e-06	0.1442	0.0184	5.1643e-15	9.29574e-14	1	0	0	0	PMID: 30718901
	*Contributing traits to multimorbidity GWAS
	LD = linkage disequilibrium; SE = standard error; SESA = sensitivity to environmental stress and adversity; MTAG = multi-trait analysis of GWAS. P-adjusted = Bonferroni adjusted P-values (P-value * 18 traits), GWAS ID = UK Biobank GWAS ID or PMID.
