# Supplementary material for: A multivariate genome-wide association study of psycho-cardiometabolic multimorbidity
Source: PLoS Genet. 2023 Jun 30;19(6):e1010508. doi: 10.1371/journal.pgen.1010508 (PMC10343069; doi:10.1371/journal.pgen.1010508)
Supplement: S13 Table — (XLSX) [file pgen.1010508.s013.xlsx]

## Sheet: Sheet1
	S13 Table. Results from two-sample Mendelian randomization using inverse variance weighted method as the primary analysis and MR-Egger, simple mode, weighted median and weighted mode methods as sensitivity analyses
	Order	MR method	Exposure	Exposure ID	SNP number	Beta	SE	P-value	BH adjusted P-valued	MR Egger intercept	MR Egger intercept SE	MR Egger Intercept P-value	Q	Q df	Q P-value	OR (95% CI)
	1	Inverse variance weighted	Body mass index	ukb-b-19953	366	0.273772	0.0155241	1.31942e-69	1.47775e-67	NA	NA	NA	589.779	365	7.81921e-13	1.31 (1.28-1.36)
	2	MR Egger	Body mass index	ukb-b-19953	366	0.338063	0.0438086	1.15884e-13	1.62237e-12	-0.00122562	0.000781175	0.117529	585.817	364	1.32185e-12	1.40 (1.29-1.53)
	3	Simple mode	Body mass index	ukb-b-19953	366	0.222247	0.0540709	4.884e-05	0.00014395	NA	NA	NA	NA	NA	NA	1.25 (1.12-1.39)
	4	Weighted median	Body mass index	ukb-b-19953	366	0.263912	0.0216332	3.13047e-34	1.75306e-32	NA	NA	NA	NA	NA	NA	1.30 (1.25-1.36)
	5	Weighted mode	Body mass index	ukb-b-19953	366	0.261323	0.0387514	6.06291e-11	5.65871e-10	NA	NA	NA	NA	NA	NA	1.30 (1.20-1.40)
	6	Inverse variance weighted	Body fat percentage	ukb-b-8909	316	0.31415	0.0261488	3.00209e-33	1.12078e-31	NA	NA	NA	697.984	315	4.68762e-31	1.37 (1.30-1.44)
	7	MR Egger	Body fat percentage	ukb-b-8909	316	0.347224	0.0865304	7.50968e-05	0.000210271	-0.000466638	0.00116362	0.688677	697.627	314	3.46027e-31	1.42 (1.19-1.68)
	8	Simple mode	Body fat percentage	ukb-b-8909	316	0.385845	0.0831631	5.12613e-06	1.91375e-05	NA	NA	NA	NA	NA	NA	1.47 (1.25-1.73)
	9	Weighted median	Body fat percentage	ukb-b-8909	316	0.334799	0.029237	2.31938e-30	6.49427e-29	NA	NA	NA	NA	NA	NA	1.40 (1.32-1.48)
	10	Weighted mode	Body fat percentage	ukb-b-8909	316	0.376136	0.064534	1.38328e-08	8.60705e-08	NA	NA	NA	NA	NA	NA	1.46 (1.28-1.65)
	11	Inverse variance weighted	LDL cholesterol	PMID: 24097068	71	0.0916028	0.0212527	1.63133e-05	5.70966e-05	NA	NA	NA	295.744	70	1.57881e-29	1.1 (1.05-1.14)
	12	MR Egger	LDL cholesterol	PMID: 24097068	71	0.121885	0.0331241	0.000459056	0.00104927	-0.00216489	0.00182012	0.238352	289.802	69	7.52279e-29	1.13 (1.06-1.21)
	13	Simple mode	LDL cholesterol	PMID: 24097068	71	0.154356	0.0671674	0.0245492	0.0376645	NA	NA	NA	NA	NA	NA	1.17 (1.02-1.33)
	14	Weighted median	LDL cholesterol	PMID: 24097068	71	0.0954964	0.0226564	2.498e-05	8.2287e-05	NA	NA	NA	NA	NA	NA	1.1 (1.05-1.15)
	15	Weighted mode	LDL cholesterol	PMID: 24097068	71	0.0387997	0.0378295	0.308589	0.384022	NA	NA	NA	NA	NA	NA	1.04 (0.97-1.12)
	16	MRlap observed effect	LDL cholesterol	PMID: 24097068	79	0.0541	0.00941	8.73e-09	6.111e-08	NA	NA	NA	NA	NA	NA	1.06 (1.04-1.08)
	17	MRlap corrected effect*	LDL cholesterol	PMID: 24097068	79	0.056	0.00979	1.08e-08	7.11529e-08	NA	NA	NA	NA	NA	NA	1.06 (1.04-1.08)
	18	Inverse variance weighted	Total cholesterol	PMID: 24097068	75	0.0888194	0.0227257	9.29361e-05	0.00024783	NA	NA	NA	326.657	74	1.88054e-33	1.09 (1.05-1.14)
	19	MR Egger	Total cholesterol	PMID: 24097068	75	0.178373	0.0399988	2.91946e-05	9.34229e-05	-0.00518965	0.00194201	0.00928591	297.549	73	6.90499e-29	1.2 (1.11-1.29)
	20	Simple mode	Total cholesterol	PMID: 24097068	75	0.0289808	0.084981	0.734049	0.782986	NA	NA	NA	NA	NA	NA	1.03 (0.87-1.22)
	21	Weighted median	Total cholesterol	PMID: 24097068	75	0.118016	0.0224026	1.37952e-07	6.18023e-07	NA	NA	NA	NA	NA	NA	1.13 (1.08-1.18)
	22	Weighted mode	Total cholesterol	PMID: 24097068	75	0.150671	0.0514367	0.00451465	0.0081555	NA	NA	NA	NA	NA	NA	1.16 (1.05-1.29)
	23	MRlap observed effect	Total cholesterol	PMID: 24097068	85	0.055	0.00994	3.07e-08	1.7192e-07	NA	NA	NA	NA	NA	NA	1.06 (1.04-1.08)
	24	MRlap corrected effect*	Total cholesterol	PMID: 24097068	85	0.0585	0.0107	4.64e-08	2.36218e-07	NA	NA	NA	NA	NA	NA	1.06 (1.04-1.08)
	25	Inverse variance weighted	Fasting insulin	id:ieu-b-116	13	0.538253	0.0782399	6.00521e-12	6.72584e-11	NA	NA	NA	13.954	12	0.303657	1.71 (1.47-2.00)
	26	MR Egger	Fasting insulin	id:ieu-b-116	13	-0.0156271	0.388017	0.968596	0.968596	0.00936262	0.00643578	0.173666	11.7025	11	0.386419	0.98 (0.46-2.11)
	27	Simple mode	Fasting insulin	id:ieu-b-116	13	0.670189	0.210705	0.00791095	0.0132243	NA	NA	NA	NA	NA	NA	1.95 (1.29-2.95)
	28	Weighted median	Fasting insulin	id:ieu-b-116	13	0.539327	0.107651	5.44421e-07	2.17769e-06	NA	NA	NA	NA	NA	NA	1.71 (1.39-2.12)
	29	Weighted mode	Fasting insulin	id:ieu-b-116	13	0.607875	0.173807	0.0044027	0.00808365	NA	NA	NA	NA	NA	NA	1.84 (1.31-2.58)
	30	Inverse variance weighted	Income	PMID: 31844048	108	-0.208484	0.0373614	2.40237e-08	1.41614e-07	NA	NA	NA	226.653	107	1.35528e-10	0.81 (0.75-0.87)
	31	MR Egger	Income	PMID: 31844048	108	-0.0660303	0.163164	0.686524	0.746511	-0.00217849	0.00242879	0.37178	224.946	106	1.46282e-10	0.94 (0.68-1.29)
	32	Simple mode	Income	PMID: 31844048	108	-0.341874	0.115653	0.00383411	0.007157	NA	NA	NA	NA	NA	NA	0.71 (0.57-0.89)
	33	Weighted median	Income	PMID: 31844048	108	-0.234928	0.0431505	5.19813e-08	2.53126e-07	NA	NA	NA	NA	NA	NA	0.79 (0.73-0.86)
	34	Weighted mode	Income	PMID: 31844048	108	-0.266428	0.0966837	0.0068866	0.0118662	NA	NA	NA	NA	NA	NA	0.77 (0.63-0.93)
	35	MRlap observed effect	Income	PMID: 31844048	124	-0.119	0.0181	4.51e-11	4.592e-10	NA	NA	NA	NA	NA	NA	0.89 (0.86-0.92)
	36	MRlap corrected effect*	Income	PMID: 31844048	124	-0.146	0.0228	1.33e-10	1.14585e-09	NA	NA	NA	NA	NA	NA	0.86 (0.83-0.9)
	37	Inverse variance weighted	Insomnia	PMID: 30804565	103	0.0918858	0.0113307	5.08533e-16	8.13652e-15	NA	NA	NA	163.962	102	9.75528e-05	1.1 (1.07-1.12)
	38	MR Egger	Insomnia	PMID: 30804565	103	0.102991	0.0470232	0.0308095	0.0466305	-0.000510984	0.00209936	0.808189	163.866	101	7.6822e-05	1.11 (1.01-1.22)
	39	Simple mode	Insomnia	PMID: 30804565	103	0.167928	0.0369822	1.53916e-05	5.56085e-05	NA	NA	NA	NA	NA	NA	1.18 (1.1-1.27)
	40	Weighted median	Insomnia	PMID: 30804565	103	0.085386	0.0136484	3.94721e-10	3.15777e-09	NA	NA	NA	NA	NA	NA	1.09 (1.06-1.12)
	41	Weighted mode	Insomnia	PMID: 30804565	103	0.0702254	0.0366673	0.0582672	0.0847522	NA	NA	NA	NA	NA	NA	1.07 (1-1.15)
	42	MRlap observed effect	Insomnia	PMID: 30804565	13a	0.209	0.0397	1.52e-07	6.54769e-07	NA	NA	NA	NA	NA	NA	1.23 (1.14-1.33)
	43	MRlap corrected effect*	Insomnia	PMID: 30804565	13a	0.311	0.0602	2.25e-07	9.33333e-07	NA	NA	NA	NA	NA	NA	1.36 (1.21-1.54)
	44	Inverse variance weighted	Childhood maltreatment	PMID: 33740410	46	0.159747	0.0441854	0.000299898	0.000746414	NA	NA	NA	88.2906	45	0.000123095	1.17 (1.08-1.28)
	45	MR Egger	Childhood maltreatment	PMID: 33740411	46	-0.0633248	0.170417	0.711983	0.766751	0.00475908	0.00351369	0.182511	84.7568	44	0.000217425	0.94 (0.67-1.31)
	46	Simple mode	Childhood maltreatment	PMID: 33740412	46	0.260265	0.111366	0.0239472	0.0372513	NA	NA	NA	NA	NA	NA	1.3 (1.04-1.61)
	47	Weighted median	Childhood maltreatment	PMID: 33740413	46	0.189695	0.0482211	8.35929e-05	0.000228351	NA	NA	NA	NA	NA	NA	1.21 (1.1-1.33)
	48	Weighted mode	Childhood maltreatment	PMID: 33740414	46	0.248606	0.115101	0.0361463	0.0539784	NA	NA	NA	NA	NA	NA	1.28 (1.02-1.61)
	49	MRlap observed effect	Childhood maltreatment	PMID: 33740415	27b	0.0804	0.031	0.00952	0.01568	NA	NA	NA	NA	NA	NA	1.08 (1.02-1.15)
	50	MRlap corrected effect*	Childhood maltreatment	PMID: 33740416	27b	0.127	0.0497	0.0104	0.0168812	NA	NA	NA	NA	NA	NA	1.14 (1.03-1.25)
	51	Inverse variance weighted	Neuroticism	PMID: 29942085	75	0.192584	0.0412816	3.08443e-06	1.19123e-05	NA	NA	NA	153.799	74	1.55359e-07	1.21 (1.12-1.31)
	52	MR Egger	Neuroticism	PMID: 29942085	75	0.0521867	0.254195	0.837907	0.877062	0.0023123	0.00413042	0.577314	153.142	73	1.26257e-07	1.05 (0.64-1.73)
	53	Simple mode	Neuroticism	PMID: 29942085	75	0.401943	0.125491	0.00200658	0.00387477	NA	NA	NA	NA	NA	NA	1.49 (1.17-1.91)
	54	Weighted median	Neuroticism	PMID: 29942085	75	0.156793	0.0444786	0.000423276	0.000987644	NA	NA	NA	NA	NA	NA	1.17 (1.07-1.28)
	55	Weighted mode	Neuroticism	PMID: 29942085	75	0.0944218	0.119815	0.433175	0.505371	NA	NA	NA	NA	NA	NA	1.1 (0.87-1.39)
	56	MRlap observed effect	Neuroticism	PMID: 29942085	90	0.103	0.0187	4.52e-08	2.41067e-07	NA	NA	NA	NA	NA	NA	1.11 (1.07-1.15)
	57	MRlap corrected effect*	Neuroticism	PMID: 29942085	90	0.133	0.0248	7.1e-08	3.31333e-07	NA	NA	NA	NA	NA	NA	1.14 (1.09-1.2)
	58	Inverse variance weighted	Diastolic blood pressure	ieu-b-39	380	0.0181904	0.00205707	9.32948e-19	1.7415e-17	NA	NA	NA	990.42	379	3.4629e-56	1.02 (1.01-1.02)
	59	MR Egger	Diastolic blood pressure	ieu-b-39	380	0.0176814	0.00526436	0.000862726	0.00182312	9.62417e-05	0.000916092	0.916387	990.391	378	2.15372e-56	1.02 (1.01-1.03)
	60	Simple mode	Diastolic blood pressure	ieu-b-39	380	0.012798	0.00773608	0.09889	0.133442	NA	NA	NA	NA	NA	NA	1.01 (1.00-1.03)
	61	Weighted median	Diastolic blood pressure	ieu-b-39	380	0.0140113	0.00226127	5.7841e-10	4.31879e-09	NA	NA	NA	NA	NA	NA	1.01 (1.01-1.02)
	62	Weighted mode	Diastolic blood pressure	ieu-b-39	380	0.00940003	0.00511079	0.0666605	0.0957176	NA	NA	NA	NA	NA	NA	1.01 (1.00-1.02)
	63	Inverse variance weighted	Systolic blood pressure	ieu-b-38	381	0.0113951	0.00116888	1.86777e-22	4.1838e-21	NA	NA	NA	947.499	380	2.78534e-50	1.01 (1.01-1.01)
	64	MR Egger	Systolic blood pressure	ieu-b-38	381	0.00888438	0.00311681	0.00460406	0.00818499	0.000803392	0.000924488	0.38539	945.615	379	3.10187e-50	1.01 (1.00-1.02)
	65	Simple mode	Systolic blood pressure	ieu-b-38	381	0.00761738	0.00438121	0.082907	0.114637	NA	NA	NA	NA	NA	NA	1.01 (1.00-1.02)
	66	Weighted median	Systolic blood pressure	ieu-b-38	381	0.00903694	0.00128085	1.72083e-12	2.14148e-11	NA	NA	NA	NA	NA	NA	1.01 (1.01-1.01)
	67	Weighted mode	Systolic blood pressure	ieu-b-38	381	0.00522653	0.00288764	0.0710909	0.100787	NA	NA	NA	NA	NA	NA	1.01 (1.00-1.01)
	68	Inverse variance weighted	Triglycerides	PMID: 24097068	52	0.0772917	0.0238717	0.00120459	0.00245299	NA	NA	NA	184.897	51	4.53552e-17	1.08 (1.03-1.13)
	69	MR Egger	Triglycerides	PMID: 24097068	52	0.0252135	0.036671	0.494907	0.559895	0.00320112	0.00173899	0.0715898	173.162	50	1.74666e-15	1.03 (0.95-1.1)
	70	Simple mode	Triglycerides	PMID: 24097068	52	0.0706138	0.0451724	0.124188	0.163636	NA	NA	NA	NA	NA	NA	1.07 (0.98-1.17)
	71	Weighted median	Triglycerides	PMID: 24097068	52	0.0619117	0.0232295	0.00769383	0.0130562	NA	NA	NA	NA	NA	NA	1.06 (1.02-1.11)
	72	Weighted mode	Triglycerides	PMID: 24097068	52	0.0526085	0.0217737	0.0193046	0.0304524	NA	NA	NA	NA	NA	NA	1.05 (1.01-1.1)
	73	MRlap observed effect	Triglycerides	PMID: 24097068	65	0.0466	0.0114	4.42e-05	0.000133795	NA	NA	NA	NA	NA	NA	1.05 (1.02-1.07)
	74	MRlap corrected effect*	Triglycerides	PMID: 24097068	65	0.0503	0.0125	5.85e-05	0.000168	NA	NA	NA	NA	NA	NA	1.05 (1.03-1.08)
	75	Inverse variance weighted	Intelligence	PMID: 29942086	143	-0.0586451	0.0230019	0.0107852	0.0172563	NA	NA	NA	267.696	142	9.3203e-10	0.94 (0.9-0.99)
	76	MR Egger	Intelligence	PMID: 29942086	143	0.00485604	0.107158	0.963919	0.972603	-0.00128871	0.00212377	0.544958	266.999	141	7.94424e-10	1 (0.81-1.24)
	77	Simple mode	Intelligence	PMID: 29942086	143	-0.176351	0.0862939	0.0428407	0.0631337	NA	NA	NA	NA	NA	NA	0.84 (0.71-0.99)
	78	Weighted median	Intelligence	PMID: 29942086	143	-0.08618	0.0272292	0.00155093	0.00304743	NA	NA	NA	NA	NA	NA	0.92 (0.87-0.97)
	79	Weighted mode	Intelligence	PMID: 29942086	143	-0.15375	0.0875766	0.0813124	0.113837	NA	NA	NA	NA	NA	NA	0.86 (0.72-1.02)
	80	MRlap observed effect	Intelligence	PMID: 29942086	167	-0.037	0.0109	0.000714	0.001568	NA	NA	NA	NA	NA	NA	0.96 (0.94-0.98)
	81	MRlap corrected effect*	Intelligence	PMID: 29942086	167	-0.0459	0.0136	0.000751	0.00161754	NA	NA	NA	NA	NA	NA	0.96 (0.93-0.98)
	82	Inverse variance weighted	Worry	PMID: 29942085	50	0.17749	0.053714	0.000951965	0.00197445	NA	NA	NA	119.683	49	7.58496e-08	1.19 (1.07-1.33)
	83	MR Egger	Worry	PMID: 29942085	50	0.121239	0.271665	0.657401	0.721852	0.00100823	0.00477123	0.833536	119.572	48	4.88408e-08	1.13 (0.66-1.92)
	84	Simple mode	Worry	PMID: 29942085	50	0.201714	0.12217	0.105116	0.140155	NA	NA	NA	NA	NA	NA	1.22 (0.96-1.55)
	85	Weighted median	Worry	PMID: 29942085	50	0.184089	0.0529062	0.000502278	0.0011251	NA	NA	NA	NA	NA	NA	1.2 (1.08-1.33)
	86	Weighted mode	Worry	PMID: 29942085	50	0.189156	0.109683	0.0909093	0.124169	NA	NA	NA	NA	NA	NA	1.21 (0.97-1.5)
	87	MRlap observed effect	Worry	PMID: 29942085	58	0.089	0.025	0.000364	0.000886261	NA	NA	NA	NA	NA	NA	1.09 (1.04-1.15)
	88	MRlap corrected effect*	Worry	PMID: 29942085	58	0.12	0.0339	0.00042	0.00100085	NA	NA	NA	NA	NA	NA	1.13 (1.06-1.2)
	89	Inverse variance weighted	SESA	PMID: 31972866	37	0.16718	0.0556251	0.00265168	0.0050337	NA	NA	NA	69.7852	36	0.00062058	1.18 (1.06-1.32)
	90	MR Egger	SESA	PMID: 31972866	37	0.288746	0.312211	0.36138	0.43521	-0.00200191	0.00505711	0.694611	69.4741	35	0.000463751	1.33 (0.72-2.46)
	91	Simple mode	SESA	PMID: 31972866	37	0.132997	0.126155	0.298797	0.376014	NA	NA	NA	NA	NA	NA	1.14 (0.89-1.46)
	92	Weighted median	SESA	PMID: 31972866	37	0.173187	0.0619732	0.00519736	0.00909538	NA	NA	NA	NA	NA	NA	1.19 (1.05-1.34)
	93	Weighted mode	SESA	PMID: 31972866	37	0.138029	0.111765	0.224835	0.289443	NA	NA	NA	NA	NA	NA	1.15 (0.92-1.43)
	94	MRlap observed effect	SESA	PMID: 31972866	45	0.0911	0.0243	0.000175385	0.000456816	NA	NA	NA	NA	NA	NA	1.1 (1.04-1.15)
	95	MRlap corrected effect*	SESA	PMID: 31972866	45	0.1229	0.0332	0.000217	0.000552364	NA	NA	NA	NA	NA	NA	1.13 (1.06-1.21)
	96	Inverse variance weighted	HDL cholesterol	PMID: 24097068	79	-0.067275	0.0209677	0.00133428	0.00266855	NA	NA	NA	299.124	78	1.24935e-27	0.93 (0.9-0.97)
	97	MR Egger	HDL cholesterol	PMID: 24097068	79	0.0256607	0.035838	0.476146	0.549777	-0.00523383	0.00167906	0.00256749	265.608	77	1.44385e-22	1.03 (0.96-1.1)
	98	Simple mode	HDL cholesterol	PMID: 24097068	79	-0.0682607	0.0473454	0.153373	0.199742	NA	NA	NA	NA	NA	NA	0.93 (0.85-1.02)
	99	Weighted median	HDL cholesterol	PMID: 24097068	79	-0.0181419	0.0188505	0.335845	0.413348	NA	NA	NA	NA	NA	NA	0.98 (0.95-1.02)
	100	Weighted mode	HDL cholesterol	PMID: 24097068	79	-0.0143482	0.0172242	0.407373	0.485381	NA	NA	NA	NA	NA	NA	0.99 (0.95-1.02)
	101	MRlap observed effect	HDL cholesterol	PMID: 24097068	96	-0.0447	0.0106	2.36e-05	8.0097e-05	NA	NA	NA	NA	NA	NA	0.96 (0.94-0.98)
	102	MRlap corrected effect	HDL cholesterol	PMID: 24097068	96	-0.0472	0.0114	3.43e-05	0.000106711	NA	NA	NA	NA	NA	NA	0.95 (0.93-0.98)
	103	Inverse variance weighted	Smoking status: Current	ukb-a-225	14	0.0397933	0.292042	0.891617	0.907828	NA	NA	NA	26.3657	13	0.015177	1.04 (0.59-1.84)
	104	MR Egger	Smoking status: Current	ukb-a-225	14	-0.275231	1.33343	0.839933	0.871042	0.00165076	0.00680426	0.812407	26.237	12	0.00993458	0.76 (0.06-10.36)
	105	Simple mode	Smoking status: Current	ukb-a-225	14	0.28911	0.403783	0.486652	0.556174	NA	NA	NA	NA	NA	NA	1.34 (0.61-2.95)
	106	Weighted median	Smoking status: Current	ukb-a-225	14	0.25482	0.278863	0.360831	0.439273	NA	NA	NA	NA	NA	NA	1.29 (0.75-2.23)
	107	Weighted mode	Smoking status: Current	ukb-a-225	14	0.243871	0.377211	0.529197	0.592701	NA	NA	NA	NA	NA	NA	1.28 (0.61-2.67)
	108	Inverse variance weighted	C-reactive protein	ukb-d-30710_irnt	148	0.0205273	0.0188186	0.275362	0.350461	NA	NA	NA	495.817	147	2.2498e-39	1.02 (0.98-1.06)
	109	MR Egger	C-reactive protein	ukb-d-30710_irnt	148	-0.0147548	0.0273018	0.589722	0.65395	0.00170322	0.000961054	0.0784399	485.375	146	4.90129e-38	0.99 (0.93-1.04)
	110	Simple mode	C-reactive protein	ukb-d-30710_irnt	148	-0.0104096	0.0537719	0.846766	0.870071	NA	NA	NA	NA	NA	NA	0.99 (0.89-1.10)
	111	Weighted median	C-reactive protein	ukb-d-30710_irnt	148	0.0146318	0.0177829	0.410619	0.484098	NA	NA	NA	NA	NA	NA	1.01 (0.98-1.05)
	112	Weighted mode	C-reactive protein	ukb-d-30710_irnt	148	-0.00443457	0.0160966	0.783322	0.827661	NA	NA	NA	NA	NA	NA	1.00 (0.96-1.03)
	Note. Significant results are highlighted in green and bold. All MRlap causal effect estimates correspond to standard deviation change in the outcome for one standard deviation increase in the exposure. Independent SNPs were defined using 10,000 Kb distance and r2 < 0.001.
	Adjusted P = P values have been adjusted using the Benjamini-Hochberg false discovery rate. SESA = sensitivity to environmental stress and adversity; LDL = low-density lipoprotein; HDL = high-density lipoprotein; MR = Mendelian randomization.
	aMRlap analysis had substantially fewer instruments for insomnia as full summary statistics were not available for this trait (i.e., full summary statistics with 23andMe can only be acccessed after application to 23andMe).
	bFor childhood maltreatment we selected instruments using a more lenient p-value threshold (P < 5e-6) as it only had 10 instruments using the P < 5e-8 threshold.
	*Asterisk indicates significant differenes between the MRlap corrected effect and the observed effect (P < 0.5).
