# Supplementary material for: A multivariate genome-wide association study of psycho-cardiometabolic multimorbidity
Source: PLoS Genet. 2023 Jun 30;19(6):e1010508. doi: 10.1371/journal.pgen.1010508 (PMC10343069; doi:10.1371/journal.pgen.1010508)
Supplement: S14 Table — (XLSX) [file pgen.1010508.s014.xlsx]

## Sheet: Sheet1
	S14 Table. Results for Mendelian randomization Steiger test of directionality
	Order	Exposure	Outcome	SNP r2 exposure	SNP r2 outcome	Correct causal direction	Steiger P-value
	1	Body mass index	Multimorbidity	0.0594315	0.00228953	TRUE	0
	2	Body fat percentage	Multimorbidity	0.0477797	0.00210397	TRUE	0
	3	LDL cholesterol	Multimorbidity	0.0711787	0.000721057	TRUE	0
	4	Total cholesterol	Multimorbidity	0.0681	0.000765787	TRUE	0
	5	Fasting insulin	Multimorbidity	0.0060687	0.000122643	TRUE	8.63914e-91
	6	Income	Multimorbidity	0.0108061	0.000596935	TRUE	0
	7	Insomnia	Multimorbidity	0.0050041	0.000747635	TRUE	8.57611e-165
	8	Childhood maltreatment	Multimorbidity	0.00744642	0.000223766	TRUE	2.92094e-157
	9	Neuroticism	Multimorbidity	0.00907251	0.000398772	TRUE	4.75151e-283
	10	Diastolic blood pressure	Multimorbidity	0.0474078	0.0024625	TRUE	0
	11	Systolic blood pressure	Multimorbidity	0.0459688	0.00247183	TRUE	0
	12	Triglycerides	Multimorbidity	0.0429164	0.000396264	TRUE	0
	13	Intelligence	Multimorbidity	0.0260234	0.000554193	TRUE	0
	14	Worry	Multimorbidity	0.00612261	0.000274411	TRUE	5.98525e-180
	15	SESA	Multimorbidity	0.00464413	0.000167289	TRUE	3.48792e-145
	16	HDL cholesterol	Multimorbidity	0.0502214	0.000630762	TRUE	0
	17	Smoking status: current	Multimorbidity	0.00172116	4.69381e-05	TRUE	6.69686e-57
	18	C-reactive protein	Multimorbidity	0.0482364	0.000990517	TRUE	0
	Note. Steiger test of directionality assesses whether the assumption that exposure causes outcome is valid. LDL, low-density lipoprotein;
	HDL, high-density lipoprotein; SESA = sensitivity to environmental stress and adversity.
